# Supplementary material for: Mammalian adaptation of influenza A(H7N9) virus is limited by a narrow genetic bottleneck
Source: Nat Commun. 2015 Apr 8;6:6553. doi: 10.1038/ncomms7553 (PMC4403340; doi:10.1038/ncomms7553)
Supplement: Supplementary Dataset 1 — Synonymous and non-synonymous mutations detected in chicken isolates [file ncomms7553-s2.xlsx]

## Sheet: Chickens
Specimen	Variant	GeneName	SJQuality	Chr	Class	AAChange	ReferenceAllele	MutantAllele	Flanking	Reference_count	Variant_count	Variation_frequency
Chicken_1_day 3	H7N9_HA.17.T.C	HA	SNPLOW	H7N9_HA	nonsynonymous	Leu6Pro	T	C	ATGAACACTCAAATCC[T/C]GGTATTCGCTCTGATTGCGA	32	0	0
Chicken_2_day 3	H7N9_HA.17.T.C	HA	SNPLOW	H7N9_HA	nonsynonymous	Leu6Pro	T	C	ATGAACACTCAAATCC[T/C]GGTATTCGCTCTGATTGCGA	141	0	0
Chicken_1_day 5	H7N9_HA.17.T.C	HA	SNPLOW	H7N9_HA	nonsynonymous	Leu6Pro	T	C	ATGAACACTCAAATCC[T/C]GGTATTCGCTCTGATTGCGA	23	0	0
Chicken_2_day 5	H7N9_HA.17.T.C	HA	SNPLOW	H7N9_HA	nonsynonymous	Leu6Pro	T	C	ATGAACACTCAAATCC[T/C]GGTATTCGCTCTGATTGCGA	131	2	0.0150376
Chicken_3_day 3	H7N9_HA.17.T.C	HA	SNPLOW	H7N9_HA	nonsynonymous	Leu6Pro	T	C	ATGAACACTCAAATCC[T/C]GGTATTCGCTCTGATTGCGA	66	0	0
Chicken_3_day 5	H7N9_HA.17.T.C	HA	SNPLOW	H7N9_HA	nonsynonymous	Leu6Pro	T	C	ATGAACACTCAAATCC[T/C]GGTATTCGCTCTGATTGCGA	9	0	0
Chicken_1_day 3	H7N9_HA.26.C.T	HA	SNPLOW	H7N9_HA	nonsynonymous	Ala9Val	C	T	CACTCAAATCCTGGTATTCG[C/T]TCTGATTGCGATCATTCCAA	37	0	0
Chicken_2_day 3	H7N9_HA.26.C.T	HA	SNPLOW	H7N9_HA	nonsynonymous	Ala9Val	C	T	CACTCAAATCCTGGTATTCG[C/T]TCTGATTGCGATCATTCCAA	161	0	0
Chicken_1_day 5	H7N9_HA.26.C.T	HA	SNPLOW	H7N9_HA	nonsynonymous	Ala9Val	C	T	CACTCAAATCCTGGTATTCG[C/T]TCTGATTGCGATCATTCCAA	26	0	0
Chicken_2_day 5	H7N9_HA.26.C.T	HA	SNPLOW	H7N9_HA	nonsynonymous	Ala9Val	C	T	CACTCAAATCCTGGTATTCG[C/T]TCTGATTGCGATCATTCCAA	142	0	0
Chicken_3_day 3	H7N9_HA.26.C.T	HA	SNPLOW	H7N9_HA	nonsynonymous	Ala9Val	C	T	CACTCAAATCCTGGTATTCG[C/T]TCTGATTGCGATCATTCCAA	71	0	0
Chicken_3_day 5	H7N9_HA.26.C.T	HA	SNPLOW	H7N9_HA	nonsynonymous	Ala9Val	C	T	CACTCAAATCCTGGTATTCG[C/T]TCTGATTGCGATCATTCCAA	9	0	0
Chicken_1_day 3	H7N9_HA.32.T.C	HA	SNPHIGH	H7N9_HA	nonsynonymous	Ile11Thr	T	C	AATCCTGGTATTCGCTCTGA[T/C]TGCGATCATTCCAACAAATG	37	0	0
Chicken_2_day 3	H7N9_HA.32.T.C	HA	SNPHIGH	H7N9_HA	nonsynonymous	Ile11Thr	T	C	AATCCTGGTATTCGCTCTGA[T/C]TGCGATCATTCCAACAAATG	177	0	0
Chicken_1_day 5	H7N9_HA.32.T.C	HA	SNPHIGH	H7N9_HA	nonsynonymous	Ile11Thr	T	C	AATCCTGGTATTCGCTCTGA[T/C]TGCGATCATTCCAACAAATG	29	0	0
Chicken_2_day 5	H7N9_HA.32.T.C	HA	SNPHIGH	H7N9_HA	nonsynonymous	Ile11Thr	T	C	AATCCTGGTATTCGCTCTGA[T/C]TGCGATCATTCCAACAAATG	148	0	0
Chicken_3_day 3	H7N9_HA.32.T.C	HA	SNPHIGH	H7N9_HA	nonsynonymous	Ile11Thr	T	C	AATCCTGGTATTCGCTCTGA[T/C]TGCGATCATTCCAACAAATG	76	0	0
Chicken_3_day 5	H7N9_HA.32.T.C	HA	SNPHIGH	H7N9_HA	nonsynonymous	Ile11Thr	T	C	AATCCTGGTATTCGCTCTGA[T/C]TGCGATCATTCCAACAAATG	9	0	0
Chicken_1_day 3	H7N9_HA.33.T.C	HA	SNPLOW	H7N9_HA	silent		T	C	ATCCTGGTATTCGCTCTGAT[T/C]GCGATCATTCCAACAAATGC	37	0	0
Chicken_2_day 3	H7N9_HA.33.T.C	HA	SNPLOW	H7N9_HA	silent		T	C	ATCCTGGTATTCGCTCTGAT[T/C]GCGATCATTCCAACAAATGC	177	0	0
Chicken_1_day 5	H7N9_HA.33.T.C	HA	SNPLOW	H7N9_HA	silent		T	C	ATCCTGGTATTCGCTCTGAT[T/C]GCGATCATTCCAACAAATGC	29	0	0
Chicken_2_day 5	H7N9_HA.33.T.C	HA	SNPLOW	H7N9_HA	silent		T	C	ATCCTGGTATTCGCTCTGAT[T/C]GCGATCATTCCAACAAATGC	150	0	0
Chicken_3_day 3	H7N9_HA.33.T.C	HA	SNPLOW	H7N9_HA	silent		T	C	ATCCTGGTATTCGCTCTGAT[T/C]GCGATCATTCCAACAAATGC	75	0	0
Chicken_3_day 5	H7N9_HA.33.T.C	HA	SNPLOW	H7N9_HA	silent		T	C	ATCCTGGTATTCGCTCTGAT[T/C]GCGATCATTCCAACAAATGC	9	0	0
Chicken_1_day 3	H7N9_HA.35.C.T	HA	SNPHIGH	H7N9_HA	nonsynonymous	Ala12Val	C	T	CCTGGTATTCGCTCTGATTG[C/T]GATCATTCCAACAAATGCAG	37	0	0
Chicken_2_day 3	H7N9_HA.35.C.T	HA	SNPHIGH	H7N9_HA	nonsynonymous	Ala12Val	C	T	CCTGGTATTCGCTCTGATTG[C/T]GATCATTCCAACAAATGCAG	179	0	0
Chicken_1_day 5	H7N9_HA.35.C.T	HA	SNPHIGH	H7N9_HA	nonsynonymous	Ala12Val	C	T	CCTGGTATTCGCTCTGATTG[C/T]GATCATTCCAACAAATGCAG	29	0	0
Chicken_2_day 5	H7N9_HA.35.C.T	HA	SNPHIGH	H7N9_HA	nonsynonymous	Ala12Val	C	T	CCTGGTATTCGCTCTGATTG[C/T]GATCATTCCAACAAATGCAG	152	0	0
Chicken_3_day 3	H7N9_HA.35.C.T	HA	SNPHIGH	H7N9_HA	nonsynonymous	Ala12Val	C	T	CCTGGTATTCGCTCTGATTG[C/T]GATCATTCCAACAAATGCAG	76	0	0
Chicken_3_day 5	H7N9_HA.35.C.T	HA	SNPHIGH	H7N9_HA	nonsynonymous	Ala12Val	C	T	CCTGGTATTCGCTCTGATTG[C/T]GATCATTCCAACAAATGCAG	9	0	0
Chicken_1_day 3	H7N9_HA.39.C.G	HA	SNPHIGH	H7N9_HA	nonsynonymous	Ile13Met	C	G	GTATTCGCTCTGATTGCGAT[C/G]ATTCCAACAAATGCAGACAA	37	0	0
Chicken_2_day 3	H7N9_HA.39.C.G	HA	SNPHIGH	H7N9_HA	nonsynonymous	Ile13Met	C	G	GTATTCGCTCTGATTGCGAT[C/G]ATTCCAACAAATGCAGACAA	177	0	0
Chicken_1_day 5	H7N9_HA.39.C.G	HA	SNPHIGH	H7N9_HA	nonsynonymous	Ile13Met	C	G	GTATTCGCTCTGATTGCGAT[C/G]ATTCCAACAAATGCAGACAA	31	0	0
Chicken_2_day 5	H7N9_HA.39.C.G	HA	SNPHIGH	H7N9_HA	nonsynonymous	Ile13Met	C	G	GTATTCGCTCTGATTGCGAT[C/G]ATTCCAACAAATGCAGACAA	153	0	0
Chicken_3_day 3	H7N9_HA.39.C.G	HA	SNPHIGH	H7N9_HA	nonsynonymous	Ile13Met	C	G	GTATTCGCTCTGATTGCGAT[C/G]ATTCCAACAAATGCAGACAA	76	0	0
Chicken_3_day 5	H7N9_HA.39.C.G	HA	SNPHIGH	H7N9_HA	nonsynonymous	Ile13Met	C	G	GTATTCGCTCTGATTGCGAT[C/G]ATTCCAACAAATGCAGACAA	10	0	0
Chicken_1_day 3	H7N9_HA.42.T.C	HA	SNPHIGH	H7N9_HA	silent		T	C	TTCGCTCTGATTGCGATCAT[T/C]CCAACAAATGCAGACAAAAT	37	0	0
Chicken_2_day 3	H7N9_HA.42.T.C	HA	SNPHIGH	H7N9_HA	silent		T	C	TTCGCTCTGATTGCGATCAT[T/C]CCAACAAATGCAGACAAAAT	182	0	0
Chicken_1_day 5	H7N9_HA.42.T.C	HA	SNPHIGH	H7N9_HA	silent		T	C	TTCGCTCTGATTGCGATCAT[T/C]CCAACAAATGCAGACAAAAT	34	0	0
Chicken_2_day 5	H7N9_HA.42.T.C	HA	SNPHIGH	H7N9_HA	silent		T	C	TTCGCTCTGATTGCGATCAT[T/C]CCAACAAATGCAGACAAAAT	162	0	0
Chicken_3_day 3	H7N9_HA.42.T.C	HA	SNPHIGH	H7N9_HA	silent		T	C	TTCGCTCTGATTGCGATCAT[T/C]CCAACAAATGCAGACAAAAT	80	0	0
Chicken_3_day 5	H7N9_HA.42.T.C	HA	SNPHIGH	H7N9_HA	silent		T	C	TTCGCTCTGATTGCGATCAT[T/C]CCAACAAATGCAGACAAAAT	10	0	0
Chicken_1_day 3	H7N9_HA.43.C.T	HA	SNPLOW	H7N9_HA	nonsynonymous	Pro15Ser	C	T	TCGCTCTGATTGCGATCATT[C/T]CAACAAATGCAGACAAAATC	37	0	0
Chicken_2_day 3	H7N9_HA.43.C.T	HA	SNPLOW	H7N9_HA	nonsynonymous	Pro15Ser	C	T	TCGCTCTGATTGCGATCATT[C/T]CAACAAATGCAGACAAAATC	183	0	0
Chicken_1_day 5	H7N9_HA.43.C.T	HA	SNPLOW	H7N9_HA	nonsynonymous	Pro15Ser	C	T	TCGCTCTGATTGCGATCATT[C/T]CAACAAATGCAGACAAAATC	34	0	0
Chicken_2_day 5	H7N9_HA.43.C.T	HA	SNPLOW	H7N9_HA	nonsynonymous	Pro15Ser	C	T	TCGCTCTGATTGCGATCATT[C/T]CAACAAATGCAGACAAAATC	162	0	0
Chicken_3_day 3	H7N9_HA.43.C.T	HA	SNPLOW	H7N9_HA	nonsynonymous	Pro15Ser	C	T	TCGCTCTGATTGCGATCATT[C/T]CAACAAATGCAGACAAAATC	80	0	0
Chicken_3_day 5	H7N9_HA.43.C.T	HA	SNPLOW	H7N9_HA	nonsynonymous	Pro15Ser	C	T	TCGCTCTGATTGCGATCATT[C/T]CAACAAATGCAGACAAAATC	10	0	0
Chicken_1_day 3	H7N9_HA.45.A.G	HA	SNPLOW	H7N9_HA	silent		A	G	GCTCTGATTGCGATCATTCC[A/G]ACAAATGCAGACAAAATCTG	39	0	0
Chicken_2_day 3	H7N9_HA.45.A.G	HA	SNPLOW	H7N9_HA	silent		A	G	GCTCTGATTGCGATCATTCC[A/G]ACAAATGCAGACAAAATCTG	183	0	0
Chicken_1_day 5	H7N9_HA.45.A.G	HA	SNPLOW	H7N9_HA	silent		A	G	GCTCTGATTGCGATCATTCC[A/G]ACAAATGCAGACAAAATCTG	35	0	0
Chicken_2_day 5	H7N9_HA.45.A.G	HA	SNPLOW	H7N9_HA	silent		A	G	GCTCTGATTGCGATCATTCC[A/G]ACAAATGCAGACAAAATCTG	163	0	0
Chicken_3_day 3	H7N9_HA.45.A.G	HA	SNPLOW	H7N9_HA	silent		A	G	GCTCTGATTGCGATCATTCC[A/G]ACAAATGCAGACAAAATCTG	80	0	0
Chicken_3_day 5	H7N9_HA.45.A.G	HA	SNPLOW	H7N9_HA	silent		A	G	GCTCTGATTGCGATCATTCC[A/G]ACAAATGCAGACAAAATCTG	10	0	0
Chicken_1_day 3	H7N9_HA.58.A.G	HA	SNPHIGH	H7N9_HA	nonsynonymous	Lys20Glu	A	G	TCATTCCAACAAATGCAGAC[A/G]AAATCTGCCTCGGACATCAT	40	0	0
Chicken_2_day 3	H7N9_HA.58.A.G	HA	SNPHIGH	H7N9_HA	nonsynonymous	Lys20Glu	A	G	TCATTCCAACAAATGCAGAC[A/G]AAATCTGCCTCGGACATCAT	186	0	0
Chicken_1_day 5	H7N9_HA.58.A.G	HA	SNPHIGH	H7N9_HA	nonsynonymous	Lys20Glu	A	G	TCATTCCAACAAATGCAGAC[A/G]AAATCTGCCTCGGACATCAT	36	0	0
Chicken_2_day 5	H7N9_HA.58.A.G	HA	SNPHIGH	H7N9_HA	nonsynonymous	Lys20Glu	A	G	TCATTCCAACAAATGCAGAC[A/G]AAATCTGCCTCGGACATCAT	166	0	0
Chicken_3_day 3	H7N9_HA.58.A.G	HA	SNPHIGH	H7N9_HA	nonsynonymous	Lys20Glu	A	G	TCATTCCAACAAATGCAGAC[A/G]AAATCTGCCTCGGACATCAT	81	0	0
Chicken_3_day 5	H7N9_HA.58.A.G	HA	SNPHIGH	H7N9_HA	nonsynonymous	Lys20Glu	A	G	TCATTCCAACAAATGCAGAC[A/G]AAATCTGCCTCGGACATCAT	10	0	0
Chicken_1_day 3	H7N9_HA.61.A.G	HA	SNPLOW	H7N9_HA	nonsynonymous	Ile21Val	A	G	TTCCAACAAATGCAGACAAA[A/G]TCTGCCTCGGACATCATGCC	43	0	0
Chicken_2_day 3	H7N9_HA.61.A.G	HA	SNPLOW	H7N9_HA	nonsynonymous	Ile21Val	A	G	TTCCAACAAATGCAGACAAA[A/G]TCTGCCTCGGACATCATGCC	190	0	0
Chicken_1_day 5	H7N9_HA.61.A.G	HA	SNPLOW	H7N9_HA	nonsynonymous	Ile21Val	A	G	TTCCAACAAATGCAGACAAA[A/G]TCTGCCTCGGACATCATGCC	38	1	0.025641
Chicken_2_day 5	H7N9_HA.61.A.G	HA	SNPLOW	H7N9_HA	nonsynonymous	Ile21Val	A	G	TTCCAACAAATGCAGACAAA[A/G]TCTGCCTCGGACATCATGCC	183	0	0
Chicken_3_day 3	H7N9_HA.61.A.G	HA	SNPLOW	H7N9_HA	nonsynonymous	Ile21Val	A	G	TTCCAACAAATGCAGACAAA[A/G]TCTGCCTCGGACATCATGCC	83	0	0
Chicken_3_day 5	H7N9_HA.61.A.G	HA	SNPLOW	H7N9_HA	nonsynonymous	Ile21Val	A	G	TTCCAACAAATGCAGACAAA[A/G]TCTGCCTCGGACATCATGCC	10	0	0
Chicken_1_day 3	H7N9_HA.63.C.T	HA	SNPHIGH	H7N9_HA	silent		C	T	CCAACAAATGCAGACAAAAT[C/T]TGCCTCGGACATCATGCCGT	44	0	0
Chicken_2_day 3	H7N9_HA.63.C.T	HA	SNPHIGH	H7N9_HA	silent		C	T	CCAACAAATGCAGACAAAAT[C/T]TGCCTCGGACATCATGCCGT	190	0	0
Chicken_1_day 5	H7N9_HA.63.C.T	HA	SNPHIGH	H7N9_HA	silent		C	T	CCAACAAATGCAGACAAAAT[C/T]TGCCTCGGACATCATGCCGT	39	0	0
Chicken_2_day 5	H7N9_HA.63.C.T	HA	SNPHIGH	H7N9_HA	silent		C	T	CCAACAAATGCAGACAAAAT[C/T]TGCCTCGGACATCATGCCGT	183	0	0
Chicken_3_day 3	H7N9_HA.63.C.T	HA	SNPHIGH	H7N9_HA	silent		C	T	CCAACAAATGCAGACAAAAT[C/T]TGCCTCGGACATCATGCCGT	83	0	0
Chicken_3_day 5	H7N9_HA.63.C.T	HA	SNPHIGH	H7N9_HA	silent		C	T	CCAACAAATGCAGACAAAAT[C/T]TGCCTCGGACATCATGCCGT	10	0	0
Chicken_1_day 3	H7N9_HA.68.T.C	HA	SNPLOW	H7N9_HA	nonsynonymous	Leu23Pro	T	C	AAATGCAGACAAAATCTGCC[T/C]CGGACATCATGCCGTGTCAA	45	0	0
Chicken_2_day 3	H7N9_HA.68.T.C	HA	SNPLOW	H7N9_HA	nonsynonymous	Leu23Pro	T	C	AAATGCAGACAAAATCTGCC[T/C]CGGACATCATGCCGTGTCAA	189	3	0.015625
Chicken_1_day 5	H7N9_HA.68.T.C	HA	SNPLOW	H7N9_HA	nonsynonymous	Leu23Pro	T	C	AAATGCAGACAAAATCTGCC[T/C]CGGACATCATGCCGTGTCAA	39	0	0
Chicken_2_day 5	H7N9_HA.68.T.C	HA	SNPLOW	H7N9_HA	nonsynonymous	Leu23Pro	T	C	AAATGCAGACAAAATCTGCC[T/C]CGGACATCATGCCGTGTCAA	183	0	0
Chicken_3_day 3	H7N9_HA.68.T.C	HA	SNPLOW	H7N9_HA	nonsynonymous	Leu23Pro	T	C	AAATGCAGACAAAATCTGCC[T/C]CGGACATCATGCCGTGTCAA	87	0	0
Chicken_3_day 5	H7N9_HA.68.T.C	HA	SNPLOW	H7N9_HA	nonsynonymous	Leu23Pro	T	C	AAATGCAGACAAAATCTGCC[T/C]CGGACATCATGCCGTGTCAA	10	0	0
Chicken_1_day 3	H7N9_HA.71.G.A	HA	SNPLOW	H7N9_HA	nonsynonymous	Gly24Glu	G	A	TGCAGACAAAATCTGCCTCG[G/A]ACATCATGCCGTGTCAAACG	44	0	0
Chicken_2_day 3	H7N9_HA.71.G.A	HA	SNPLOW	H7N9_HA	nonsynonymous	Gly24Glu	G	A	TGCAGACAAAATCTGCCTCG[G/A]ACATCATGCCGTGTCAAACG	188	0	0
Chicken_1_day 5	H7N9_HA.71.G.A	HA	SNPLOW	H7N9_HA	nonsynonymous	Gly24Glu	G	A	TGCAGACAAAATCTGCCTCG[G/A]ACATCATGCCGTGTCAAACG	39	0	0
Chicken_2_day 5	H7N9_HA.71.G.A	HA	SNPLOW	H7N9_HA	nonsynonymous	Gly24Glu	G	A	TGCAGACAAAATCTGCCTCG[G/A]ACATCATGCCGTGTCAAACG	186	0	0
Chicken_3_day 3	H7N9_HA.71.G.A	HA	SNPLOW	H7N9_HA	nonsynonymous	Gly24Glu	G	A	TGCAGACAAAATCTGCCTCG[G/A]ACATCATGCCGTGTCAAACG	88	0	0
Chicken_3_day 5	H7N9_HA.71.G.A	HA	SNPLOW	H7N9_HA	nonsynonymous	Gly24Glu	G	A	TGCAGACAAAATCTGCCTCG[G/A]ACATCATGCCGTGTCAAACG	11	0	0
Chicken_1_day 3	H7N9_HA.72.A.G	HA	SNPLOW	H7N9_HA	silent		A	G	GCAGACAAAATCTGCCTCGG[A/G]CATCATGCCGTGTCAAACGG	44	0	0
Chicken_2_day 3	H7N9_HA.72.A.G	HA	SNPLOW	H7N9_HA	silent		A	G	GCAGACAAAATCTGCCTCGG[A/G]CATCATGCCGTGTCAAACGG	192	0	0
Chicken_1_day 5	H7N9_HA.72.A.G	HA	SNPLOW	H7N9_HA	silent		A	G	GCAGACAAAATCTGCCTCGG[A/G]CATCATGCCGTGTCAAACGG	38	0	0
Chicken_2_day 5	H7N9_HA.72.A.G	HA	SNPLOW	H7N9_HA	silent		A	G	GCAGACAAAATCTGCCTCGG[A/G]CATCATGCCGTGTCAAACGG	185	1	0.00537634
Chicken_3_day 3	H7N9_HA.72.A.G	HA	SNPLOW	H7N9_HA	silent		A	G	GCAGACAAAATCTGCCTCGG[A/G]CATCATGCCGTGTCAAACGG	87	0	0
Chicken_3_day 5	H7N9_HA.72.A.G	HA	SNPLOW	H7N9_HA	silent		A	G	GCAGACAAAATCTGCCTCGG[A/G]CATCATGCCGTGTCAAACGG	12	0	0
Chicken_1_day 3	H7N9_HA.75.T.C	HA	SNPHIGH	H7N9_HA	silent		T	C	GACAAAATCTGCCTCGGACA[T/C]CATGCCGTGTCAAACGGAAC	48	0	0
Chicken_2_day 3	H7N9_HA.75.T.C	HA	SNPHIGH	H7N9_HA	silent		T	C	GACAAAATCTGCCTCGGACA[T/C]CATGCCGTGTCAAACGGAAC	197	0	0
Chicken_1_day 5	H7N9_HA.75.T.C	HA	SNPHIGH	H7N9_HA	silent		T	C	GACAAAATCTGCCTCGGACA[T/C]CATGCCGTGTCAAACGGAAC	41	0	0
Chicken_2_day 5	H7N9_HA.75.T.C	HA	SNPHIGH	H7N9_HA	silent		T	C	GACAAAATCTGCCTCGGACA[T/C]CATGCCGTGTCAAACGGAAC	189	4	0.0207254
Chicken_3_day 3	H7N9_HA.75.T.C	HA	SNPHIGH	H7N9_HA	silent		T	C	GACAAAATCTGCCTCGGACA[T/C]CATGCCGTGTCAAACGGAAC	90	0	0
Chicken_3_day 5	H7N9_HA.75.T.C	HA	SNPHIGH	H7N9_HA	silent		T	C	GACAAAATCTGCCTCGGACA[T/C]CATGCCGTGTCAAACGGAAC	12	0	0
Chicken_1_day 3	H7N9_HA.77.A.G	HA	SNPLOW	H7N9_HA	nonsynonymous	His26Arg	A	G	CAAAATCTGCCTCGGACATC[A/G]TGCCGTGTCAAACGGAACCA	48	0	0
Chicken_2_day 3	H7N9_HA.77.A.G	HA	SNPLOW	H7N9_HA	nonsynonymous	His26Arg	A	G	CAAAATCTGCCTCGGACATC[A/G]TGCCGTGTCAAACGGAACCA	197	0	0
Chicken_1_day 5	H7N9_HA.77.A.G	HA	SNPLOW	H7N9_HA	nonsynonymous	His26Arg	A	G	CAAAATCTGCCTCGGACATC[A/G]TGCCGTGTCAAACGGAACCA	41	0	0
Chicken_2_day 5	H7N9_HA.77.A.G	HA	SNPLOW	H7N9_HA	nonsynonymous	His26Arg	A	G	CAAAATCTGCCTCGGACATC[A/G]TGCCGTGTCAAACGGAACCA	194	0	0
Chicken_3_day 3	H7N9_HA.77.A.G	HA	SNPLOW	H7N9_HA	nonsynonymous	His26Arg	A	G	CAAAATCTGCCTCGGACATC[A/G]TGCCGTGTCAAACGGAACCA	90	0	0
Chicken_3_day 5	H7N9_HA.77.A.G	HA	SNPLOW	H7N9_HA	nonsynonymous	His26Arg	A	G	CAAAATCTGCCTCGGACATC[A/G]TGCCGTGTCAAACGGAACCA	12	0	0
Chicken_1_day 3	H7N9_HA.80.C.T	HA	SNPLOW	H7N9_HA	nonsynonymous	Ala27Val	C	T	AATCTGCCTCGGACATCATG[C/T]CGTGTCAAACGGAACCAAAG	48	0	0
Chicken_2_day 3	H7N9_HA.80.C.T	HA	SNPLOW	H7N9_HA	nonsynonymous	Ala27Val	C	T	AATCTGCCTCGGACATCATG[C/T]CGTGTCAAACGGAACCAAAG	197	0	0
Chicken_1_day 5	H7N9_HA.80.C.T	HA	SNPLOW	H7N9_HA	nonsynonymous	Ala27Val	C	T	AATCTGCCTCGGACATCATG[C/T]CGTGTCAAACGGAACCAAAG	41	0	0
Chicken_2_day 5	H7N9_HA.80.C.T	HA	SNPLOW	H7N9_HA	nonsynonymous	Ala27Val	C	T	AATCTGCCTCGGACATCATG[C/T]CGTGTCAAACGGAACCAAAG	196	0	0
Chicken_3_day 3	H7N9_HA.80.C.T	HA	SNPLOW	H7N9_HA	nonsynonymous	Ala27Val	C	T	AATCTGCCTCGGACATCATG[C/T]CGTGTCAAACGGAACCAAAG	90	0	0
Chicken_3_day 5	H7N9_HA.80.C.T	HA	SNPLOW	H7N9_HA	nonsynonymous	Ala27Val	C	T	AATCTGCCTCGGACATCATG[C/T]CGTGTCAAACGGAACCAAAG	11	0	0
Chicken_1_day 3	H7N9_HA.83.T.C	HA	SNPHIGH	H7N9_HA	nonsynonymous	Val28Ala	T	C	CTGCCTCGGACATCATGCCG[T/C]GTCAAACGGAACCAAAGTAA	46	0	0
Chicken_2_day 3	H7N9_HA.83.T.C	HA	SNPHIGH	H7N9_HA	nonsynonymous	Val28Ala	T	C	CTGCCTCGGACATCATGCCG[T/C]GTCAAACGGAACCAAAGTAA	191	0	0
Chicken_1_day 5	H7N9_HA.83.T.C	HA	SNPHIGH	H7N9_HA	nonsynonymous	Val28Ala	T	C	CTGCCTCGGACATCATGCCG[T/C]GTCAAACGGAACCAAAGTAA	40	0	0
Chicken_2_day 5	H7N9_HA.83.T.C	HA	SNPHIGH	H7N9_HA	nonsynonymous	Val28Ala	T	C	CTGCCTCGGACATCATGCCG[T/C]GTCAAACGGAACCAAAGTAA	198	1	0.00502513
Chicken_3_day 3	H7N9_HA.83.T.C	HA	SNPHIGH	H7N9_HA	nonsynonymous	Val28Ala	T	C	CTGCCTCGGACATCATGCCG[T/C]GTCAAACGGAACCAAAGTAA	84	0	0
Chicken_3_day 5	H7N9_HA.83.T.C	HA	SNPHIGH	H7N9_HA	nonsynonymous	Val28Ala	T	C	CTGCCTCGGACATCATGCCG[T/C]GTCAAACGGAACCAAAGTAA	12	0	0
Chicken_1_day 3	H7N9_HA.83.T.G	HA	SNPLOW	H7N9_HA	nonsynonymous	Val28Gly	T	G	CTGCCTCGGACATCATGCCG[T/G]GTCAAACGGAACCAAAGTAA	46	0	0
Chicken_2_day 3	H7N9_HA.83.T.G	HA	SNPLOW	H7N9_HA	nonsynonymous	Val28Gly	T	G	CTGCCTCGGACATCATGCCG[T/G]GTCAAACGGAACCAAAGTAA	191	0	0
Chicken_1_day 5	H7N9_HA.83.T.G	HA	SNPLOW	H7N9_HA	nonsynonymous	Val28Gly	T	G	CTGCCTCGGACATCATGCCG[T/G]GTCAAACGGAACCAAAGTAA	40	0	0
Chicken_2_day 5	H7N9_HA.83.T.G	HA	SNPLOW	H7N9_HA	nonsynonymous	Val28Gly	T	G	CTGCCTCGGACATCATGCCG[T/G]GTCAAACGGAACCAAAGTAA	198	0	0
Chicken_3_day 3	H7N9_HA.83.T.G	HA	SNPLOW	H7N9_HA	nonsynonymous	Val28Gly	T	G	CTGCCTCGGACATCATGCCG[T/G]GTCAAACGGAACCAAAGTAA	84	0	0
Chicken_3_day 5	H7N9_HA.83.T.G	HA	SNPLOW	H7N9_HA	nonsynonymous	Val28Gly	T	G	CTGCCTCGGACATCATGCCG[T/G]GTCAAACGGAACCAAAGTAA	12	0	0
Chicken_1_day 3	H7N9_HA.85.T.C	HA	SNPLOW	H7N9_HA	nonsynonymous	Ser29Pro	T	C	GCCTCGGACATCATGCCGTG[T/C]CAAACGGAACCAAAGTAAAC	48	0	0
Chicken_2_day 3	H7N9_HA.85.T.C	HA	SNPLOW	H7N9_HA	nonsynonymous	Ser29Pro	T	C	GCCTCGGACATCATGCCGTG[T/C]CAAACGGAACCAAAGTAAAC	196	0	0
Chicken_1_day 5	H7N9_HA.85.T.C	HA	SNPLOW	H7N9_HA	nonsynonymous	Ser29Pro	T	C	GCCTCGGACATCATGCCGTG[T/C]CAAACGGAACCAAAGTAAAC	43	0	0
Chicken_2_day 5	H7N9_HA.85.T.C	HA	SNPLOW	H7N9_HA	nonsynonymous	Ser29Pro	T	C	GCCTCGGACATCATGCCGTG[T/C]CAAACGGAACCAAAGTAAAC	202	0	0
Chicken_3_day 3	H7N9_HA.85.T.C	HA	SNPLOW	H7N9_HA	nonsynonymous	Ser29Pro	T	C	GCCTCGGACATCATGCCGTG[T/C]CAAACGGAACCAAAGTAAAC	89	0	0
Chicken_3_day 5	H7N9_HA.85.T.C	HA	SNPLOW	H7N9_HA	nonsynonymous	Ser29Pro	T	C	GCCTCGGACATCATGCCGTG[T/C]CAAACGGAACCAAAGTAAAC	13	0	0
Chicken_1_day 3	H7N9_HA.87.A.G	HA	SNPHIGH	H7N9_HA	silent		A	G	CTCGGACATCATGCCGTGTC[A/G]AACGGAACCAAAGTAAACAC	48	0	0
Chicken_2_day 3	H7N9_HA.87.A.G	HA	SNPHIGH	H7N9_HA	silent		A	G	CTCGGACATCATGCCGTGTC[A/G]AACGGAACCAAAGTAAACAC	196	1	0.00507614
Chicken_1_day 5	H7N9_HA.87.A.G	HA	SNPHIGH	H7N9_HA	silent		A	G	CTCGGACATCATGCCGTGTC[A/G]AACGGAACCAAAGTAAACAC	44	0	0
Chicken_2_day 5	H7N9_HA.87.A.G	HA	SNPHIGH	H7N9_HA	silent		A	G	CTCGGACATCATGCCGTGTC[A/G]AACGGAACCAAAGTAAACAC	199	3	0.0148515
Chicken_3_day 3	H7N9_HA.87.A.G	HA	SNPHIGH	H7N9_HA	silent		A	G	CTCGGACATCATGCCGTGTC[A/G]AACGGAACCAAAGTAAACAC	92	0	0
Chicken_3_day 5	H7N9_HA.87.A.G	HA	SNPHIGH	H7N9_HA	silent		A	G	CTCGGACATCATGCCGTGTC[A/G]AACGGAACCAAAGTAAACAC	13	0	0
Chicken_1_day 3	H7N9_HA.88.A.G	HA	SNPLOW	H7N9_HA	nonsynonymous	Asn30Asp	A	G	TCGGACATCATGCCGTGTCA[A/G]ACGGAACCAAAGTAAACACA	48	0	0
Chicken_2_day 3	H7N9_HA.88.A.G	HA	SNPLOW	H7N9_HA	nonsynonymous	Asn30Asp	A	G	TCGGACATCATGCCGTGTCA[A/G]ACGGAACCAAAGTAAACACA	194	3	0.0152284
Chicken_1_day 5	H7N9_HA.88.A.G	HA	SNPLOW	H7N9_HA	nonsynonymous	Asn30Asp	A	G	TCGGACATCATGCCGTGTCA[A/G]ACGGAACCAAAGTAAACACA	44	0	0
Chicken_2_day 5	H7N9_HA.88.A.G	HA	SNPLOW	H7N9_HA	nonsynonymous	Asn30Asp	A	G	TCGGACATCATGCCGTGTCA[A/G]ACGGAACCAAAGTAAACACA	204	0	0
Chicken_3_day 3	H7N9_HA.88.A.G	HA	SNPLOW	H7N9_HA	nonsynonymous	Asn30Asp	A	G	TCGGACATCATGCCGTGTCA[A/G]ACGGAACCAAAGTAAACACA	92	0	0
Chicken_3_day 5	H7N9_HA.88.A.G	HA	SNPLOW	H7N9_HA	nonsynonymous	Asn30Asp	A	G	TCGGACATCATGCCGTGTCA[A/G]ACGGAACCAAAGTAAACACA	13	0	0
Chicken_1_day 3	H7N9_HA.93.A.G	HA	SNPHIGH	H7N9_HA	silent		A	G	CATCATGCCGTGTCAAACGG[A/G]ACCAAAGTAAACACATTAAC	51	0	0
Chicken_2_day 3	H7N9_HA.93.A.G	HA	SNPHIGH	H7N9_HA	silent		A	G	CATCATGCCGTGTCAAACGG[A/G]ACCAAAGTAAACACATTAAC	192	0	0
Chicken_1_day 5	H7N9_HA.93.A.G	HA	SNPHIGH	H7N9_HA	silent		A	G	CATCATGCCGTGTCAAACGG[A/G]ACCAAAGTAAACACATTAAC	42	0	0
Chicken_2_day 5	H7N9_HA.93.A.G	HA	SNPHIGH	H7N9_HA	silent		A	G	CATCATGCCGTGTCAAACGG[A/G]ACCAAAGTAAACACATTAAC	224	0	0
Chicken_3_day 3	H7N9_HA.93.A.G	HA	SNPHIGH	H7N9_HA	silent		A	G	CATCATGCCGTGTCAAACGG[A/G]ACCAAAGTAAACACATTAAC	93	0	0
Chicken_3_day 5	H7N9_HA.93.A.G	HA	SNPHIGH	H7N9_HA	silent		A	G	CATCATGCCGTGTCAAACGG[A/G]ACCAAAGTAAACACATTAAC	12	0	0
Chicken_1_day 3	H7N9_HA.94.A.G	HA	SNPLOW	H7N9_HA	nonsynonymous	Thr32Ala	A	G	ATCATGCCGTGTCAAACGGA[A/G]CCAAAGTAAACACATTAACT	52	0	0
Chicken_2_day 3	H7N9_HA.94.A.G	HA	SNPLOW	H7N9_HA	nonsynonymous	Thr32Ala	A	G	ATCATGCCGTGTCAAACGGA[A/G]CCAAAGTAAACACATTAACT	193	1	0.00515464
Chicken_1_day 5	H7N9_HA.94.A.G	HA	SNPLOW	H7N9_HA	nonsynonymous	Thr32Ala	A	G	ATCATGCCGTGTCAAACGGA[A/G]CCAAAGTAAACACATTAACT	46	0	0
Chicken_2_day 5	H7N9_HA.94.A.G	HA	SNPLOW	H7N9_HA	nonsynonymous	Thr32Ala	A	G	ATCATGCCGTGTCAAACGGA[A/G]CCAAAGTAAACACATTAACT	227	1	0.00438596
Chicken_3_day 3	H7N9_HA.94.A.G	HA	SNPLOW	H7N9_HA	nonsynonymous	Thr32Ala	A	G	ATCATGCCGTGTCAAACGGA[A/G]CCAAAGTAAACACATTAACT	92	0	0
Chicken_3_day 5	H7N9_HA.94.A.G	HA	SNPLOW	H7N9_HA	nonsynonymous	Thr32Ala	A	G	ATCATGCCGTGTCAAACGGA[A/G]CCAAAGTAAACACATTAACT	13	0	0
Chicken_1_day 3	H7N9_HA.96.C.T	HA	SNPLOW	H7N9_HA	silent		C	T	CATGCCGTGTCAAACGGAAC[C/T]AAAGTAAACACATTAACTGA	48	4	0.0769231
Chicken_2_day 3	H7N9_HA.96.C.T	HA	SNPLOW	H7N9_HA	silent		C	T	CATGCCGTGTCAAACGGAAC[C/T]AAAGTAAACACATTAACTGA	193	0	0
Chicken_1_day 5	H7N9_HA.96.C.T	HA	SNPLOW	H7N9_HA	silent		C	T	CATGCCGTGTCAAACGGAAC[C/T]AAAGTAAACACATTAACTGA	43	3	0.0652174
Chicken_2_day 5	H7N9_HA.96.C.T	HA	SNPLOW	H7N9_HA	silent		C	T	CATGCCGTGTCAAACGGAAC[C/T]AAAGTAAACACATTAACTGA	193	33	0.146018
Chicken_3_day 3	H7N9_HA.96.C.T	HA	SNPLOW	H7N9_HA	silent		C	T	CATGCCGTGTCAAACGGAAC[C/T]AAAGTAAACACATTAACTGA	92	0	0
Chicken_3_day 5	H7N9_HA.96.C.T	HA	SNPLOW	H7N9_HA	silent		C	T	CATGCCGTGTCAAACGGAAC[C/T]AAAGTAAACACATTAACTGA	13	0	0
Chicken_1_day 3	H7N9_HA.104.A.G	HA	SNPHIGH	H7N9_HA	nonsynonymous	Asn35Ser	A	G	GTCAAACGGAACCAAAGTAA[A/G]CACATTAACTGAAAGAGGAG	64	0	0
Chicken_2_day 3	H7N9_HA.104.A.G	HA	SNPHIGH	H7N9_HA	nonsynonymous	Asn35Ser	A	G	GTCAAACGGAACCAAAGTAA[A/G]CACATTAACTGAAAGAGGAG	200	1	0.00497512
Chicken_1_day 5	H7N9_HA.104.A.G	HA	SNPHIGH	H7N9_HA	nonsynonymous	Asn35Ser	A	G	GTCAAACGGAACCAAAGTAA[A/G]CACATTAACTGAAAGAGGAG	49	0	0
Chicken_2_day 5	H7N9_HA.104.A.G	HA	SNPHIGH	H7N9_HA	nonsynonymous	Asn35Ser	A	G	GTCAAACGGAACCAAAGTAA[A/G]CACATTAACTGAAAGAGGAG	246	0	0
Chicken_3_day 3	H7N9_HA.104.A.G	HA	SNPHIGH	H7N9_HA	nonsynonymous	Asn35Ser	A	G	GTCAAACGGAACCAAAGTAA[A/G]CACATTAACTGAAAGAGGAG	98	0	0
Chicken_3_day 5	H7N9_HA.104.A.G	HA	SNPHIGH	H7N9_HA	nonsynonymous	Asn35Ser	A	G	GTCAAACGGAACCAAAGTAA[A/G]CACATTAACTGAAAGAGGAG	13	0	0
Chicken_1_day 3	H7N9_HA.106.A.G	HA	SNPLOW	H7N9_HA	nonsynonymous	Thr36Ala	A	G	CAAACGGAACCAAAGTAAAC[A/G]CATTAACTGAAAGAGGAGTG	67	0	0
Chicken_2_day 3	H7N9_HA.106.A.G	HA	SNPLOW	H7N9_HA	nonsynonymous	Thr36Ala	A	G	CAAACGGAACCAAAGTAAAC[A/G]CATTAACTGAAAGAGGAGTG	206	0	0
Chicken_1_day 5	H7N9_HA.106.A.G	HA	SNPLOW	H7N9_HA	nonsynonymous	Thr36Ala	A	G	CAAACGGAACCAAAGTAAAC[A/G]CATTAACTGAAAGAGGAGTG	50	0	0
Chicken_2_day 5	H7N9_HA.106.A.G	HA	SNPLOW	H7N9_HA	nonsynonymous	Thr36Ala	A	G	CAAACGGAACCAAAGTAAAC[A/G]CATTAACTGAAAGAGGAGTG	248	0	0
Chicken_3_day 3	H7N9_HA.106.A.G	HA	SNPLOW	H7N9_HA	nonsynonymous	Thr36Ala	A	G	CAAACGGAACCAAAGTAAAC[A/G]CATTAACTGAAAGAGGAGTG	97	0	0
Chicken_3_day 5	H7N9_HA.106.A.G	HA	SNPLOW	H7N9_HA	nonsynonymous	Thr36Ala	A	G	CAAACGGAACCAAAGTAAAC[A/G]CATTAACTGAAAGAGGAGTG	13	0	0
Chicken_1_day 3	H7N9_HA.108.A.G	HA	SNPLOW	H7N9_HA	silent		A	G	AACGGAACCAAAGTAAACAC[A/G]TTAACTGAAAGAGGAGTGGA	69	0	0
Chicken_2_day 3	H7N9_HA.108.A.G	HA	SNPLOW	H7N9_HA	silent		A	G	AACGGAACCAAAGTAAACAC[A/G]TTAACTGAAAGAGGAGTGGA	198	0	0
Chicken_1_day 5	H7N9_HA.108.A.G	HA	SNPLOW	H7N9_HA	silent		A	G	AACGGAACCAAAGTAAACAC[A/G]TTAACTGAAAGAGGAGTGGA	44	0	0
Chicken_2_day 5	H7N9_HA.108.A.G	HA	SNPLOW	H7N9_HA	silent		A	G	AACGGAACCAAAGTAAACAC[A/G]TTAACTGAAAGAGGAGTGGA	246	0	0
Chicken_3_day 3	H7N9_HA.108.A.G	HA	SNPLOW	H7N9_HA	silent		A	G	AACGGAACCAAAGTAAACAC[A/G]TTAACTGAAAGAGGAGTGGA	95	0	0
Chicken_3_day 5	H7N9_HA.108.A.G	HA	SNPLOW	H7N9_HA	silent		A	G	AACGGAACCAAAGTAAACAC[A/G]TTAACTGAAAGAGGAGTGGA	13	0	0
Chicken_1_day 3	H7N9_HA.110.T.C	HA	SNPLOW	H7N9_HA	nonsynonymous	Leu37Ser	T	C	CGGAACCAAAGTAAACACAT[T/C]AACTGAAAGAGGAGTGGAAG	69	0	0
Chicken_2_day 3	H7N9_HA.110.T.C	HA	SNPLOW	H7N9_HA	nonsynonymous	Leu37Ser	T	C	CGGAACCAAAGTAAACACAT[T/C]AACTGAAAGAGGAGTGGAAG	205	0	0
Chicken_1_day 5	H7N9_HA.110.T.C	HA	SNPLOW	H7N9_HA	nonsynonymous	Leu37Ser	T	C	CGGAACCAAAGTAAACACAT[T/C]AACTGAAAGAGGAGTGGAAG	50	0	0
Chicken_2_day 5	H7N9_HA.110.T.C	HA	SNPLOW	H7N9_HA	nonsynonymous	Leu37Ser	T	C	CGGAACCAAAGTAAACACAT[T/C]AACTGAAAGAGGAGTGGAAG	248	0	0
Chicken_3_day 3	H7N9_HA.110.T.C	HA	SNPLOW	H7N9_HA	nonsynonymous	Leu37Ser	T	C	CGGAACCAAAGTAAACACAT[T/C]AACTGAAAGAGGAGTGGAAG	98	0	0
Chicken_3_day 5	H7N9_HA.110.T.C	HA	SNPLOW	H7N9_HA	nonsynonymous	Leu37Ser	T	C	CGGAACCAAAGTAAACACAT[T/C]AACTGAAAGAGGAGTGGAAG	13	0	0
Chicken_1_day 3	H7N9_HA.112.A.G	HA	SNPHIGH	H7N9_HA	nonsynonymous	Thr38Ala	A	G	GAACCAAAGTAAACACATTA[A/G]CTGAAAGAGGAGTGGAAGTC	69	0	0
Chicken_2_day 3	H7N9_HA.112.A.G	HA	SNPHIGH	H7N9_HA	nonsynonymous	Thr38Ala	A	G	GAACCAAAGTAAACACATTA[A/G]CTGAAAGAGGAGTGGAAGTC	203	2	0.0097561
Chicken_1_day 5	H7N9_HA.112.A.G	HA	SNPHIGH	H7N9_HA	nonsynonymous	Thr38Ala	A	G	GAACCAAAGTAAACACATTA[A/G]CTGAAAGAGGAGTGGAAGTC	50	0	0
Chicken_2_day 5	H7N9_HA.112.A.G	HA	SNPHIGH	H7N9_HA	nonsynonymous	Thr38Ala	A	G	GAACCAAAGTAAACACATTA[A/G]CTGAAAGAGGAGTGGAAGTC	250	0	0
Chicken_3_day 3	H7N9_HA.112.A.G	HA	SNPHIGH	H7N9_HA	nonsynonymous	Thr38Ala	A	G	GAACCAAAGTAAACACATTA[A/G]CTGAAAGAGGAGTGGAAGTC	98	0	0
Chicken_3_day 5	H7N9_HA.112.A.G	HA	SNPHIGH	H7N9_HA	nonsynonymous	Thr38Ala	A	G	GAACCAAAGTAAACACATTA[A/G]CTGAAAGAGGAGTGGAAGTC	13	0	0
Chicken_1_day 3	H7N9_HA.116.A.G	HA	SNPLOW	H7N9_HA	nonsynonymous	Glu39Gly	A	G	CAAAGTAAACACATTAACTG[A/G]AAGAGGAGTGGAAGTCGTCA	70	0	0
Chicken_2_day 3	H7N9_HA.116.A.G	HA	SNPLOW	H7N9_HA	nonsynonymous	Glu39Gly	A	G	CAAAGTAAACACATTAACTG[A/G]AAGAGGAGTGGAAGTCGTCA	206	0	0
Chicken_1_day 5	H7N9_HA.116.A.G	HA	SNPLOW	H7N9_HA	nonsynonymous	Glu39Gly	A	G	CAAAGTAAACACATTAACTG[A/G]AAGAGGAGTGGAAGTCGTCA	50	0	0
Chicken_2_day 5	H7N9_HA.116.A.G	HA	SNPLOW	H7N9_HA	nonsynonymous	Glu39Gly	A	G	CAAAGTAAACACATTAACTG[A/G]AAGAGGAGTGGAAGTCGTCA	251	0	0
Chicken_3_day 3	H7N9_HA.116.A.G	HA	SNPLOW	H7N9_HA	nonsynonymous	Glu39Gly	A	G	CAAAGTAAACACATTAACTG[A/G]AAGAGGAGTGGAAGTCGTCA	96	0	0
Chicken_3_day 5	H7N9_HA.116.A.G	HA	SNPLOW	H7N9_HA	nonsynonymous	Glu39Gly	A	G	CAAAGTAAACACATTAACTG[A/G]AAGAGGAGTGGAAGTCGTCA	13	0	0
Chicken_1_day 3	H7N9_HA.118.A.C	HA	SNPHIGH	H7N9_HA	silent		A	C	AAGTAAACACATTAACTGAA[A/C]GAGGAGTGGAAGTCGTCAAT	71	0	0
Chicken_2_day 3	H7N9_HA.118.A.C	HA	SNPHIGH	H7N9_HA	silent		A	C	AAGTAAACACATTAACTGAA[A/C]GAGGAGTGGAAGTCGTCAAT	206	0	0
Chicken_1_day 5	H7N9_HA.118.A.C	HA	SNPHIGH	H7N9_HA	silent		A	C	AAGTAAACACATTAACTGAA[A/C]GAGGAGTGGAAGTCGTCAAT	50	0	0
Chicken_2_day 5	H7N9_HA.118.A.C	HA	SNPHIGH	H7N9_HA	silent		A	C	AAGTAAACACATTAACTGAA[A/C]GAGGAGTGGAAGTCGTCAAT	248	0	0
Chicken_3_day 3	H7N9_HA.118.A.C	HA	SNPHIGH	H7N9_HA	silent		A	C	AAGTAAACACATTAACTGAA[A/C]GAGGAGTGGAAGTCGTCAAT	96	0	0
Chicken_3_day 5	H7N9_HA.118.A.C	HA	SNPHIGH	H7N9_HA	silent		A	C	AAGTAAACACATTAACTGAA[A/C]GAGGAGTGGAAGTCGTCAAT	13	0	0
Chicken_1_day 3	H7N9_HA.118.A.G	HA	SNPLOW	H7N9_HA	nonsynonymous	Arg40Gly	A	G	AAGTAAACACATTAACTGAA[A/G]GAGGAGTGGAAGTCGTCAAT	71	0	0
Chicken_2_day 3	H7N9_HA.118.A.G	HA	SNPLOW	H7N9_HA	nonsynonymous	Arg40Gly	A	G	AAGTAAACACATTAACTGAA[A/G]GAGGAGTGGAAGTCGTCAAT	206	0	0
Chicken_1_day 5	H7N9_HA.118.A.G	HA	SNPLOW	H7N9_HA	nonsynonymous	Arg40Gly	A	G	AAGTAAACACATTAACTGAA[A/G]GAGGAGTGGAAGTCGTCAAT	50	0	0
Chicken_2_day 5	H7N9_HA.118.A.G	HA	SNPLOW	H7N9_HA	nonsynonymous	Arg40Gly	A	G	AAGTAAACACATTAACTGAA[A/G]GAGGAGTGGAAGTCGTCAAT	248	3	0.0119522
Chicken_3_day 3	H7N9_HA.118.A.G	HA	SNPLOW	H7N9_HA	nonsynonymous	Arg40Gly	A	G	AAGTAAACACATTAACTGAA[A/G]GAGGAGTGGAAGTCGTCAAT	96	0	0
Chicken_3_day 5	H7N9_HA.118.A.G	HA	SNPLOW	H7N9_HA	nonsynonymous	Arg40Gly	A	G	AAGTAAACACATTAACTGAA[A/G]GAGGAGTGGAAGTCGTCAAT	13	0	0
Chicken_1_day 3	H7N9_HA.119.G.A	HA	SNPLOW	H7N9_HA	nonsynonymous	Arg40Lys	G	A	AGTAAACACATTAACTGAAA[G/A]AGGAGTGGAAGTCGTCAATG	72	0	0
Chicken_2_day 3	H7N9_HA.119.G.A	HA	SNPLOW	H7N9_HA	nonsynonymous	Arg40Lys	G	A	AGTAAACACATTAACTGAAA[G/A]AGGAGTGGAAGTCGTCAATG	206	0	0
Chicken_1_day 5	H7N9_HA.119.G.A	HA	SNPLOW	H7N9_HA	nonsynonymous	Arg40Lys	G	A	AGTAAACACATTAACTGAAA[G/A]AGGAGTGGAAGTCGTCAATG	51	0	0
Chicken_2_day 5	H7N9_HA.119.G.A	HA	SNPLOW	H7N9_HA	nonsynonymous	Arg40Lys	G	A	AGTAAACACATTAACTGAAA[G/A]AGGAGTGGAAGTCGTCAATG	253	0	0
Chicken_3_day 3	H7N9_HA.119.G.A	HA	SNPLOW	H7N9_HA	nonsynonymous	Arg40Lys	G	A	AGTAAACACATTAACTGAAA[G/A]AGGAGTGGAAGTCGTCAATG	96	0	0
Chicken_3_day 5	H7N9_HA.119.G.A	HA	SNPLOW	H7N9_HA	nonsynonymous	Arg40Lys	G	A	AGTAAACACATTAACTGAAA[G/A]AGGAGTGGAAGTCGTCAATG	13	0	0
Chicken_1_day 3	H7N9_HA.120.A.G	HA	SNPLOW	H7N9_HA	silent		A	G	GTAAACACATTAACTGAAAG[A/G]GGAGTGGAAGTCGTCAATGC	72	0	0
Chicken_2_day 3	H7N9_HA.120.A.G	HA	SNPLOW	H7N9_HA	silent		A	G	GTAAACACATTAACTGAAAG[A/G]GGAGTGGAAGTCGTCAATGC	204	0	0
Chicken_1_day 5	H7N9_HA.120.A.G	HA	SNPLOW	H7N9_HA	silent		A	G	GTAAACACATTAACTGAAAG[A/G]GGAGTGGAAGTCGTCAATGC	51	0	0
Chicken_2_day 5	H7N9_HA.120.A.G	HA	SNPLOW	H7N9_HA	silent		A	G	GTAAACACATTAACTGAAAG[A/G]GGAGTGGAAGTCGTCAATGC	251	0	0
Chicken_3_day 3	H7N9_HA.120.A.G	HA	SNPLOW	H7N9_HA	silent		A	G	GTAAACACATTAACTGAAAG[A/G]GGAGTGGAAGTCGTCAATGC	96	0	0
Chicken_3_day 5	H7N9_HA.120.A.G	HA	SNPLOW	H7N9_HA	silent		A	G	GTAAACACATTAACTGAAAG[A/G]GGAGTGGAAGTCGTCAATGC	10	0	0
Chicken_1_day 3	H7N9_HA.123.A.G	HA	SNPLOW	H7N9_HA	silent		A	G	AACACATTAACTGAAAGAGG[A/G]GTGGAAGTCGTCAATGCAAC	74	0	0
Chicken_2_day 3	H7N9_HA.123.A.G	HA	SNPLOW	H7N9_HA	silent		A	G	AACACATTAACTGAAAGAGG[A/G]GTGGAAGTCGTCAATGCAAC	206	0	0
Chicken_1_day 5	H7N9_HA.123.A.G	HA	SNPLOW	H7N9_HA	silent		A	G	AACACATTAACTGAAAGAGG[A/G]GTGGAAGTCGTCAATGCAAC	51	0	0
Chicken_2_day 5	H7N9_HA.123.A.G	HA	SNPLOW	H7N9_HA	silent		A	G	AACACATTAACTGAAAGAGG[A/G]GTGGAAGTCGTCAATGCAAC	250	0	0
Chicken_3_day 3	H7N9_HA.123.A.G	HA	SNPLOW	H7N9_HA	silent		A	G	AACACATTAACTGAAAGAGG[A/G]GTGGAAGTCGTCAATGCAAC	97	0	0
Chicken_3_day 5	H7N9_HA.123.A.G	HA	SNPLOW	H7N9_HA	silent		A	G	AACACATTAACTGAAAGAGG[A/G]GTGGAAGTCGTCAATGCAAC	10	0	0
Chicken_1_day 3	H7N9_HA.126.G.A	HA	SNPLOW	H7N9_HA	silent		G	A	ACATTAACTGAAAGAGGAGT[G/A]GAAGTCGTCAATGCAACTGA	77	0	0
Chicken_2_day 3	H7N9_HA.126.G.A	HA	SNPLOW	H7N9_HA	silent		G	A	ACATTAACTGAAAGAGGAGT[G/A]GAAGTCGTCAATGCAACTGA	203	0	0
Chicken_1_day 5	H7N9_HA.126.G.A	HA	SNPLOW	H7N9_HA	silent		G	A	ACATTAACTGAAAGAGGAGT[G/A]GAAGTCGTCAATGCAACTGA	54	0	0
Chicken_2_day 5	H7N9_HA.126.G.A	HA	SNPLOW	H7N9_HA	silent		G	A	ACATTAACTGAAAGAGGAGT[G/A]GAAGTCGTCAATGCAACTGA	254	0	0
Chicken_3_day 3	H7N9_HA.126.G.A	HA	SNPLOW	H7N9_HA	silent		G	A	ACATTAACTGAAAGAGGAGT[G/A]GAAGTCGTCAATGCAACTGA	94	0	0
Chicken_3_day 5	H7N9_HA.126.G.A	HA	SNPLOW	H7N9_HA	silent		G	A	ACATTAACTGAAAGAGGAGT[G/A]GAAGTCGTCAATGCAACTGA	11	0	0
Chicken_1_day 3	H7N9_HA.128.A.G	HA	SNPLOW	H7N9_HA	nonsynonymous	Glu43Gly	A	G	ATTAACTGAAAGAGGAGTGG[A/G]AGTCGTCAATGCAACTGAAA	78	0	0
Chicken_2_day 3	H7N9_HA.128.A.G	HA	SNPLOW	H7N9_HA	nonsynonymous	Glu43Gly	A	G	ATTAACTGAAAGAGGAGTGG[A/G]AGTCGTCAATGCAACTGAAA	68	0	0
Chicken_1_day 5	H7N9_HA.128.A.G	HA	SNPLOW	H7N9_HA	nonsynonymous	Glu43Gly	A	G	ATTAACTGAAAGAGGAGTGG[A/G]AGTCGTCAATGCAACTGAAA	52	0	0
Chicken_2_day 5	H7N9_HA.128.A.G	HA	SNPLOW	H7N9_HA	nonsynonymous	Glu43Gly	A	G	ATTAACTGAAAGAGGAGTGG[A/G]AGTCGTCAATGCAACTGAAA	239	0	0
Chicken_3_day 3	H7N9_HA.128.A.G	HA	SNPLOW	H7N9_HA	nonsynonymous	Glu43Gly	A	G	ATTAACTGAAAGAGGAGTGG[A/G]AGTCGTCAATGCAACTGAAA	57	1	0.0172414
Chicken_3_day 5	H7N9_HA.128.A.G	HA	SNPLOW	H7N9_HA	nonsynonymous	Glu43Gly	A	G	ATTAACTGAAAGAGGAGTGG[A/G]AGTCGTCAATGCAACTGAAA	11	0	0
Chicken_1_day 3	H7N9_HA.129.A.G	HA	SNPHIGH	H7N9_HA	silent		A	G	TTAACTGAAAGAGGAGTGGA[A/G]GTCGTCAATGCAACTGAAAC	77	0	0
Chicken_2_day 3	H7N9_HA.129.A.G	HA	SNPHIGH	H7N9_HA	silent		A	G	TTAACTGAAAGAGGAGTGGA[A/G]GTCGTCAATGCAACTGAAAC	68	0	0
Chicken_1_day 5	H7N9_HA.129.A.G	HA	SNPHIGH	H7N9_HA	silent		A	G	TTAACTGAAAGAGGAGTGGA[A/G]GTCGTCAATGCAACTGAAAC	51	0	0
Chicken_2_day 5	H7N9_HA.129.A.G	HA	SNPHIGH	H7N9_HA	silent		A	G	TTAACTGAAAGAGGAGTGGA[A/G]GTCGTCAATGCAACTGAAAC	237	0	0
Chicken_3_day 3	H7N9_HA.129.A.G	HA	SNPHIGH	H7N9_HA	silent		A	G	TTAACTGAAAGAGGAGTGGA[A/G]GTCGTCAATGCAACTGAAAC	57	0	0
Chicken_3_day 5	H7N9_HA.129.A.G	HA	SNPHIGH	H7N9_HA	silent		A	G	TTAACTGAAAGAGGAGTGGA[A/G]GTCGTCAATGCAACTGAAAC	11	0	0
Chicken_1_day 3	H7N9_HA.131.T.C	HA	SNPLOW	H7N9_HA	nonsynonymous	Val44Ala	T	C	AACTGAAAGAGGAGTGGAAG[T/C]CGTCAATGCAACTGAAACAG	75	0	0
Chicken_2_day 3	H7N9_HA.131.T.C	HA	SNPLOW	H7N9_HA	nonsynonymous	Val44Ala	T	C	AACTGAAAGAGGAGTGGAAG[T/C]CGTCAATGCAACTGAAACAG	67	0	0
Chicken_1_day 5	H7N9_HA.131.T.C	HA	SNPLOW	H7N9_HA	nonsynonymous	Val44Ala	T	C	AACTGAAAGAGGAGTGGAAG[T/C]CGTCAATGCAACTGAAACAG	50	0	0
Chicken_2_day 5	H7N9_HA.131.T.C	HA	SNPLOW	H7N9_HA	nonsynonymous	Val44Ala	T	C	AACTGAAAGAGGAGTGGAAG[T/C]CGTCAATGCAACTGAAACAG	224	0	0
Chicken_3_day 3	H7N9_HA.131.T.C	HA	SNPLOW	H7N9_HA	nonsynonymous	Val44Ala	T	C	AACTGAAAGAGGAGTGGAAG[T/C]CGTCAATGCAACTGAAACAG	51	0	0
Chicken_3_day 5	H7N9_HA.131.T.C	HA	SNPLOW	H7N9_HA	nonsynonymous	Val44Ala	T	C	AACTGAAAGAGGAGTGGAAG[T/C]CGTCAATGCAACTGAAACAG	11	0	0
Chicken_1_day 3	H7N9_HA.134.T.C	HA	SNPLOW	H7N9_HA	nonsynonymous	Val45Ala	T	C	TGAAAGAGGAGTGGAAGTCG[T/C]CAATGCAACTGAAACAGTGG	72	0	0
Chicken_2_day 3	H7N9_HA.134.T.C	HA	SNPLOW	H7N9_HA	nonsynonymous	Val45Ala	T	C	TGAAAGAGGAGTGGAAGTCG[T/C]CAATGCAACTGAAACAGTGG	66	0	0
Chicken_1_day 5	H7N9_HA.134.T.C	HA	SNPLOW	H7N9_HA	nonsynonymous	Val45Ala	T	C	TGAAAGAGGAGTGGAAGTCG[T/C]CAATGCAACTGAAACAGTGG	46	0	0
Chicken_2_day 5	H7N9_HA.134.T.C	HA	SNPLOW	H7N9_HA	nonsynonymous	Val45Ala	T	C	TGAAAGAGGAGTGGAAGTCG[T/C]CAATGCAACTGAAACAGTGG	212	0	0
Chicken_3_day 3	H7N9_HA.134.T.C	HA	SNPLOW	H7N9_HA	nonsynonymous	Val45Ala	T	C	TGAAAGAGGAGTGGAAGTCG[T/C]CAATGCAACTGAAACAGTGG	47	0	0
Chicken_3_day 5	H7N9_HA.134.T.C	HA	SNPLOW	H7N9_HA	nonsynonymous	Val45Ala	T	C	TGAAAGAGGAGTGGAAGTCG[T/C]CAATGCAACTGAAACAGTGG	9	0	0
Chicken_1_day 3	H7N9_HA.142.A.G	HA	SNPHIGH	H7N9_HA	nonsynonymous	Thr48Ala	A	G	GAGTGGAAGTCGTCAATGCA[A/G]CTGAAACAGTGGAACGAACA	57	0	0
Chicken_2_day 3	H7N9_HA.142.A.G	HA	SNPHIGH	H7N9_HA	nonsynonymous	Thr48Ala	A	G	GAGTGGAAGTCGTCAATGCA[A/G]CTGAAACAGTGGAACGAACA	52	0	0
Chicken_1_day 5	H7N9_HA.142.A.G	HA	SNPHIGH	H7N9_HA	nonsynonymous	Thr48Ala	A	G	GAGTGGAAGTCGTCAATGCA[A/G]CTGAAACAGTGGAACGAACA	39	0	0
Chicken_2_day 5	H7N9_HA.142.A.G	HA	SNPHIGH	H7N9_HA	nonsynonymous	Thr48Ala	A	G	GAGTGGAAGTCGTCAATGCA[A/G]CTGAAACAGTGGAACGAACA	170	0	0
Chicken_3_day 3	H7N9_HA.142.A.G	HA	SNPHIGH	H7N9_HA	nonsynonymous	Thr48Ala	A	G	GAGTGGAAGTCGTCAATGCA[A/G]CTGAAACAGTGGAACGAACA	45	0	0
Chicken_3_day 5	H7N9_HA.142.A.G	HA	SNPHIGH	H7N9_HA	nonsynonymous	Thr48Ala	A	G	GAGTGGAAGTCGTCAATGCA[A/G]CTGAAACAGTGGAACGAACA	4	0	0
Chicken_1_day 3	H7N9_HA.144.T.C	HA	SNPLOW	H7N9_HA	silent		T	C	GTGGAAGTCGTCAATGCAAC[T/C]GAAACAGTGGAACGAACAAA	53	0	0
Chicken_2_day 3	H7N9_HA.144.T.C	HA	SNPLOW	H7N9_HA	silent		T	C	GTGGAAGTCGTCAATGCAAC[T/C]GAAACAGTGGAACGAACAAA	49	0	0
Chicken_1_day 5	H7N9_HA.144.T.C	HA	SNPLOW	H7N9_HA	silent		T	C	GTGGAAGTCGTCAATGCAAC[T/C]GAAACAGTGGAACGAACAAA	37	0	0
Chicken_2_day 5	H7N9_HA.144.T.C	HA	SNPLOW	H7N9_HA	silent		T	C	GTGGAAGTCGTCAATGCAAC[T/C]GAAACAGTGGAACGAACAAA	157	0	0
Chicken_3_day 3	H7N9_HA.144.T.C	HA	SNPLOW	H7N9_HA	silent		T	C	GTGGAAGTCGTCAATGCAAC[T/C]GAAACAGTGGAACGAACAAA	43	0	0
Chicken_3_day 5	H7N9_HA.144.T.C	HA	SNPLOW	H7N9_HA	silent		T	C	GTGGAAGTCGTCAATGCAAC[T/C]GAAACAGTGGAACGAACAAA	4	0	0
Chicken_1_day 3	H7N9_HA.148.A.G	HA	SNPHIGH	H7N9_HA	nonsynonymous	Thr50Ala	A	G	AAGTCGTCAATGCAACTGAA[A/G]CAGTGGAACGAACAAACATC	53	0	0
Chicken_2_day 3	H7N9_HA.148.A.G	HA	SNPHIGH	H7N9_HA	nonsynonymous	Thr50Ala	A	G	AAGTCGTCAATGCAACTGAA[A/G]CAGTGGAACGAACAAACATC	49	0	0
Chicken_1_day 5	H7N9_HA.148.A.G	HA	SNPHIGH	H7N9_HA	nonsynonymous	Thr50Ala	A	G	AAGTCGTCAATGCAACTGAA[A/G]CAGTGGAACGAACAAACATC	38	0	0
Chicken_2_day 5	H7N9_HA.148.A.G	HA	SNPHIGH	H7N9_HA	nonsynonymous	Thr50Ala	A	G	AAGTCGTCAATGCAACTGAA[A/G]CAGTGGAACGAACAAACATC	156	0	0
Chicken_3_day 3	H7N9_HA.148.A.G	HA	SNPHIGH	H7N9_HA	nonsynonymous	Thr50Ala	A	G	AAGTCGTCAATGCAACTGAA[A/G]CAGTGGAACGAACAAACATC	43	0	0
Chicken_3_day 5	H7N9_HA.148.A.G	HA	SNPHIGH	H7N9_HA	nonsynonymous	Thr50Ala	A	G	AAGTCGTCAATGCAACTGAA[A/G]CAGTGGAACGAACAAACATC	4	0	0
Chicken_1_day 3	H7N9_HA.149.C.T	HA	SNPLOW	H7N9_HA	nonsynonymous	Thr50Ile	C	T	AGTCGTCAATGCAACTGAAA[C/T]AGTGGAACGAACAAACATCC	53	0	0
Chicken_2_day 3	H7N9_HA.149.C.T	HA	SNPLOW	H7N9_HA	nonsynonymous	Thr50Ile	C	T	AGTCGTCAATGCAACTGAAA[C/T]AGTGGAACGAACAAACATCC	48	0	0
Chicken_1_day 5	H7N9_HA.149.C.T	HA	SNPLOW	H7N9_HA	nonsynonymous	Thr50Ile	C	T	AGTCGTCAATGCAACTGAAA[C/T]AGTGGAACGAACAAACATCC	39	0	0
Chicken_2_day 5	H7N9_HA.149.C.T	HA	SNPLOW	H7N9_HA	nonsynonymous	Thr50Ile	C	T	AGTCGTCAATGCAACTGAAA[C/T]AGTGGAACGAACAAACATCC	156	0	0
Chicken_3_day 3	H7N9_HA.149.C.T	HA	SNPLOW	H7N9_HA	nonsynonymous	Thr50Ile	C	T	AGTCGTCAATGCAACTGAAA[C/T]AGTGGAACGAACAAACATCC	43	0	0
Chicken_3_day 5	H7N9_HA.149.C.T	HA	SNPLOW	H7N9_HA	nonsynonymous	Thr50Ile	C	T	AGTCGTCAATGCAACTGAAA[C/T]AGTGGAACGAACAAACATCC	4	0	0
Chicken_1_day 3	H7N9_HA.153.G.A	HA	SNPLOW	H7N9_HA	silent		G	A	GTCAATGCAACTGAAACAGT[G/A]GAACGAACAAACATCCCCAG	54	0	0
Chicken_2_day 3	H7N9_HA.153.G.A	HA	SNPLOW	H7N9_HA	silent		G	A	GTCAATGCAACTGAAACAGT[G/A]GAACGAACAAACATCCCCAG	48	1	0.0204082
Chicken_1_day 5	H7N9_HA.153.G.A	HA	SNPLOW	H7N9_HA	silent		G	A	GTCAATGCAACTGAAACAGT[G/A]GAACGAACAAACATCCCCAG	41	0	0
Chicken_2_day 5	H7N9_HA.153.G.A	HA	SNPLOW	H7N9_HA	silent		G	A	GTCAATGCAACTGAAACAGT[G/A]GAACGAACAAACATCCCCAG	156	0	0
Chicken_3_day 3	H7N9_HA.153.G.A	HA	SNPLOW	H7N9_HA	silent		G	A	GTCAATGCAACTGAAACAGT[G/A]GAACGAACAAACATCCCCAG	44	0	0
Chicken_3_day 5	H7N9_HA.153.G.A	HA	SNPLOW	H7N9_HA	silent		G	A	GTCAATGCAACTGAAACAGT[G/A]GAACGAACAAACATCCCCAG	4	0	0
Chicken_1_day 3	H7N9_HA.155.A.G	HA	SNPLOW	H7N9_HA	nonsynonymous	Glu52Gly	A	G	CAATGCAACTGAAACAGTGG[A/G]ACGAACAAACATCCCCAGGA	52	2	0.037037
Chicken_2_day 3	H7N9_HA.155.A.G	HA	SNPLOW	H7N9_HA	nonsynonymous	Glu52Gly	A	G	CAATGCAACTGAAACAGTGG[A/G]ACGAACAAACATCCCCAGGA	47	0	0
Chicken_1_day 5	H7N9_HA.155.A.G	HA	SNPLOW	H7N9_HA	nonsynonymous	Glu52Gly	A	G	CAATGCAACTGAAACAGTGG[A/G]ACGAACAAACATCCCCAGGA	41	0	0
Chicken_2_day 5	H7N9_HA.155.A.G	HA	SNPLOW	H7N9_HA	nonsynonymous	Glu52Gly	A	G	CAATGCAACTGAAACAGTGG[A/G]ACGAACAAACATCCCCAGGA	156	0	0
Chicken_3_day 3	H7N9_HA.155.A.G	HA	SNPLOW	H7N9_HA	nonsynonymous	Glu52Gly	A	G	CAATGCAACTGAAACAGTGG[A/G]ACGAACAAACATCCCCAGGA	44	0	0
Chicken_3_day 5	H7N9_HA.155.A.G	HA	SNPLOW	H7N9_HA	nonsynonymous	Glu52Gly	A	G	CAATGCAACTGAAACAGTGG[A/G]ACGAACAAACATCCCCAGGA	4	0	0
Chicken_1_day 3	H7N9_HA.156.A.G	HA	SNPLOW	H7N9_HA	silent		A	G	AATGCAACTGAAACAGTGGA[A/G]CGAACAAACATCCCCAGGAT	53	1	0.0185185
Chicken_2_day 3	H7N9_HA.156.A.G	HA	SNPLOW	H7N9_HA	silent		A	G	AATGCAACTGAAACAGTGGA[A/G]CGAACAAACATCCCCAGGAT	47	0	0
Chicken_1_day 5	H7N9_HA.156.A.G	HA	SNPLOW	H7N9_HA	silent		A	G	AATGCAACTGAAACAGTGGA[A/G]CGAACAAACATCCCCAGGAT	40	0	0
Chicken_2_day 5	H7N9_HA.156.A.G	HA	SNPLOW	H7N9_HA	silent		A	G	AATGCAACTGAAACAGTGGA[A/G]CGAACAAACATCCCCAGGAT	155	1	0.00641026
Chicken_3_day 3	H7N9_HA.156.A.G	HA	SNPLOW	H7N9_HA	silent		A	G	AATGCAACTGAAACAGTGGA[A/G]CGAACAAACATCCCCAGGAT	45	0	0
Chicken_3_day 5	H7N9_HA.156.A.G	HA	SNPLOW	H7N9_HA	silent		A	G	AATGCAACTGAAACAGTGGA[A/G]CGAACAAACATCCCCAGGAT	4	0	0
Chicken_1_day 3	H7N9_HA.160.A.G	HA	SNPLOW	H7N9_HA	nonsynonymous	Thr54Ala	A	G	CAACTGAAACAGTGGAACGA[A/G]CAAACATCCCCAGGATCTGC	51	0	0
Chicken_2_day 3	H7N9_HA.160.A.G	HA	SNPLOW	H7N9_HA	nonsynonymous	Thr54Ala	A	G	CAACTGAAACAGTGGAACGA[A/G]CAAACATCCCCAGGATCTGC	44	0	0
Chicken_1_day 5	H7N9_HA.160.A.G	HA	SNPLOW	H7N9_HA	nonsynonymous	Thr54Ala	A	G	CAACTGAAACAGTGGAACGA[A/G]CAAACATCCCCAGGATCTGC	35	0	0
Chicken_2_day 5	H7N9_HA.160.A.G	HA	SNPLOW	H7N9_HA	nonsynonymous	Thr54Ala	A	G	CAACTGAAACAGTGGAACGA[A/G]CAAACATCCCCAGGATCTGC	147	0	0
Chicken_3_day 3	H7N9_HA.160.A.G	HA	SNPLOW	H7N9_HA	nonsynonymous	Thr54Ala	A	G	CAACTGAAACAGTGGAACGA[A/G]CAAACATCCCCAGGATCTGC	43	0	0
Chicken_3_day 5	H7N9_HA.160.A.G	HA	SNPLOW	H7N9_HA	nonsynonymous	Thr54Ala	A	G	CAACTGAAACAGTGGAACGA[A/G]CAAACATCCCCAGGATCTGC	4	0	0
Chicken_1_day 3	H7N9_HA.165.C.T	HA	SNPLOW	H7N9_HA	silent		C	T	GAAACAGTGGAACGAACAAA[C/T]ATCCCCAGGATCTGCTCAAA	52	0	0
Chicken_2_day 3	H7N9_HA.165.C.T	HA	SNPLOW	H7N9_HA	silent		C	T	GAAACAGTGGAACGAACAAA[C/T]ATCCCCAGGATCTGCTCAAA	46	0	0
Chicken_1_day 5	H7N9_HA.165.C.T	HA	SNPLOW	H7N9_HA	silent		C	T	GAAACAGTGGAACGAACAAA[C/T]ATCCCCAGGATCTGCTCAAA	35	0	0
Chicken_2_day 5	H7N9_HA.165.C.T	HA	SNPLOW	H7N9_HA	silent		C	T	GAAACAGTGGAACGAACAAA[C/T]ATCCCCAGGATCTGCTCAAA	148	0	0
Chicken_3_day 3	H7N9_HA.165.C.T	HA	SNPLOW	H7N9_HA	silent		C	T	GAAACAGTGGAACGAACAAA[C/T]ATCCCCAGGATCTGCTCAAA	43	0	0
Chicken_3_day 5	H7N9_HA.165.C.T	HA	SNPLOW	H7N9_HA	silent		C	T	GAAACAGTGGAACGAACAAA[C/T]ATCCCCAGGATCTGCTCAAA	4	0	0
Chicken_1_day 3	H7N9_HA.166.A.G	HA	SNPLOW	H7N9_HA	nonsynonymous	Ile56Val	A	G	AAACAGTGGAACGAACAAAC[A/G]TCCCCAGGATCTGCTCAAAA	55	0	0
Chicken_2_day 3	H7N9_HA.166.A.G	HA	SNPLOW	H7N9_HA	nonsynonymous	Ile56Val	A	G	AAACAGTGGAACGAACAAAC[A/G]TCCCCAGGATCTGCTCAAAA	47	0	0
Chicken_1_day 5	H7N9_HA.166.A.G	HA	SNPLOW	H7N9_HA	nonsynonymous	Ile56Val	A	G	AAACAGTGGAACGAACAAAC[A/G]TCCCCAGGATCTGCTCAAAA	36	0	0
Chicken_2_day 5	H7N9_HA.166.A.G	HA	SNPLOW	H7N9_HA	nonsynonymous	Ile56Val	A	G	AAACAGTGGAACGAACAAAC[A/G]TCCCCAGGATCTGCTCAAAA	151	0	0
Chicken_3_day 3	H7N9_HA.166.A.G	HA	SNPLOW	H7N9_HA	nonsynonymous	Ile56Val	A	G	AAACAGTGGAACGAACAAAC[A/G]TCCCCAGGATCTGCTCAAAA	43	0	0
Chicken_3_day 5	H7N9_HA.166.A.G	HA	SNPLOW	H7N9_HA	nonsynonymous	Ile56Val	A	G	AAACAGTGGAACGAACAAAC[A/G]TCCCCAGGATCTGCTCAAAA	4	0	0
Chicken_1_day 3	H7N9_HA.171.C.T	HA	SNPLOW	H7N9_HA	silent		C	T	GTGGAACGAACAAACATCCC[C/T]AGGATCTGCTCAAAAGGGAA	49	3	0.0576923
Chicken_2_day 3	H7N9_HA.171.C.T	HA	SNPLOW	H7N9_HA	silent		C	T	GTGGAACGAACAAACATCCC[C/T]AGGATCTGCTCAAAAGGGAA	45	0	0
Chicken_1_day 5	H7N9_HA.171.C.T	HA	SNPLOW	H7N9_HA	silent		C	T	GTGGAACGAACAAACATCCC[C/T]AGGATCTGCTCAAAAGGGAA	35	0	0
Chicken_2_day 5	H7N9_HA.171.C.T	HA	SNPLOW	H7N9_HA	silent		C	T	GTGGAACGAACAAACATCCC[C/T]AGGATCTGCTCAAAAGGGAA	146	0	0
Chicken_3_day 3	H7N9_HA.171.C.T	HA	SNPLOW	H7N9_HA	silent		C	T	GTGGAACGAACAAACATCCC[C/T]AGGATCTGCTCAAAAGGGAA	46	0	0
Chicken_3_day 5	H7N9_HA.171.C.T	HA	SNPLOW	H7N9_HA	silent		C	T	GTGGAACGAACAAACATCCC[C/T]AGGATCTGCTCAAAAGGGAA	4	0	0
Chicken_1_day 3	H7N9_HA.172.A.G	HA	SNPHIGH	H7N9_HA	nonsynonymous	Arg58Gly	A	G	TGGAACGAACAAACATCCCC[A/G]GGATCTGCTCAAAAGGGAAA	51	0	0
Chicken_2_day 3	H7N9_HA.172.A.G	HA	SNPHIGH	H7N9_HA	nonsynonymous	Arg58Gly	A	G	TGGAACGAACAAACATCCCC[A/G]GGATCTGCTCAAAAGGGAAA	47	0	0
Chicken_1_day 5	H7N9_HA.172.A.G	HA	SNPHIGH	H7N9_HA	nonsynonymous	Arg58Gly	A	G	TGGAACGAACAAACATCCCC[A/G]GGATCTGCTCAAAAGGGAAA	35	0	0
Chicken_2_day 5	H7N9_HA.172.A.G	HA	SNPHIGH	H7N9_HA	nonsynonymous	Arg58Gly	A	G	TGGAACGAACAAACATCCCC[A/G]GGATCTGCTCAAAAGGGAAA	149	0	0
Chicken_3_day 3	H7N9_HA.172.A.G	HA	SNPHIGH	H7N9_HA	nonsynonymous	Arg58Gly	A	G	TGGAACGAACAAACATCCCC[A/G]GGATCTGCTCAAAAGGGAAA	45	0	0
Chicken_3_day 5	H7N9_HA.172.A.G	HA	SNPHIGH	H7N9_HA	nonsynonymous	Arg58Gly	A	G	TGGAACGAACAAACATCCCC[A/G]GGATCTGCTCAAAAGGGAAA	4	0	0
Chicken_1_day 3	H7N9_HA.174.G.T	HA	SNPLOW	H7N9_HA	nonsynonymous	Arg58Ser	G	T	GAACGAACAAACATCCCCAG[G/T]ATCTGCTCAAAAGGGAAAAG	139	0	0
Chicken_2_day 3	H7N9_HA.174.G.T	HA	SNPLOW	H7N9_HA	nonsynonymous	Arg58Ser	G	T	GAACGAACAAACATCCCCAG[G/T]ATCTGCTCAAAAGGGAAAAG	100	0	0
Chicken_1_day 5	H7N9_HA.174.G.T	HA	SNPLOW	H7N9_HA	nonsynonymous	Arg58Ser	G	T	GAACGAACAAACATCCCCAG[G/T]ATCTGCTCAAAAGGGAAAAG	90	0	0
Chicken_2_day 5	H7N9_HA.174.G.T	HA	SNPLOW	H7N9_HA	nonsynonymous	Arg58Ser	G	T	GAACGAACAAACATCCCCAG[G/T]ATCTGCTCAAAAGGGAAAAG	249	0	0
Chicken_3_day 3	H7N9_HA.174.G.T	HA	SNPLOW	H7N9_HA	nonsynonymous	Arg58Ser	G	T	GAACGAACAAACATCCCCAG[G/T]ATCTGCTCAAAAGGGAAAAG	75	0	0
Chicken_3_day 5	H7N9_HA.174.G.T	HA	SNPLOW	H7N9_HA	nonsynonymous	Arg58Ser	G	T	GAACGAACAAACATCCCCAG[G/T]ATCTGCTCAAAAGGGAAAAG	31	0	0
Chicken_1_day 3	H7N9_HA.178.T.C	HA	SNPLOW	H7N9_HA	nonsynonymous	Cys60Arg	T	C	GAACAAACATCCCCAGGATC[T/C]GCTCAAAAGGGAAAAGGACA	144	0	0
Chicken_2_day 3	H7N9_HA.178.T.C	HA	SNPLOW	H7N9_HA	nonsynonymous	Cys60Arg	T	C	GAACAAACATCCCCAGGATC[T/C]GCTCAAAAGGGAAAAGGACA	101	0	0
Chicken_1_day 5	H7N9_HA.178.T.C	HA	SNPLOW	H7N9_HA	nonsynonymous	Cys60Arg	T	C	GAACAAACATCCCCAGGATC[T/C]GCTCAAAAGGGAAAAGGACA	92	0	0
Chicken_2_day 5	H7N9_HA.178.T.C	HA	SNPLOW	H7N9_HA	nonsynonymous	Cys60Arg	T	C	GAACAAACATCCCCAGGATC[T/C]GCTCAAAAGGGAAAAGGACA	247	0	0
Chicken_3_day 3	H7N9_HA.178.T.C	HA	SNPLOW	H7N9_HA	nonsynonymous	Cys60Arg	T	C	GAACAAACATCCCCAGGATC[T/C]GCTCAAAAGGGAAAAGGACA	74	1	0.0133333
Chicken_3_day 5	H7N9_HA.178.T.C	HA	SNPLOW	H7N9_HA	nonsynonymous	Cys60Arg	T	C	GAACAAACATCCCCAGGATC[T/C]GCTCAAAAGGGAAAAGGACA	31	0	0
Chicken_1_day 3	H7N9_HA.179.G.A	HA	SNPLOW	H7N9_HA	nonsynonymous	Cys60Tyr	G	A	AACAAACATCCCCAGGATCT[G/A]CTCAAAAGGGAAAAGGACAG	146	0	0
Chicken_2_day 3	H7N9_HA.179.G.A	HA	SNPLOW	H7N9_HA	nonsynonymous	Cys60Tyr	G	A	AACAAACATCCCCAGGATCT[G/A]CTCAAAAGGGAAAAGGACAG	103	0	0
Chicken_1_day 5	H7N9_HA.179.G.A	HA	SNPLOW	H7N9_HA	nonsynonymous	Cys60Tyr	G	A	AACAAACATCCCCAGGATCT[G/A]CTCAAAAGGGAAAAGGACAG	94	0	0
Chicken_2_day 5	H7N9_HA.179.G.A	HA	SNPLOW	H7N9_HA	nonsynonymous	Cys60Tyr	G	A	AACAAACATCCCCAGGATCT[G/A]CTCAAAAGGGAAAAGGACAG	250	0	0
Chicken_3_day 3	H7N9_HA.179.G.A	HA	SNPLOW	H7N9_HA	nonsynonymous	Cys60Tyr	G	A	AACAAACATCCCCAGGATCT[G/A]CTCAAAAGGGAAAAGGACAG	76	0	0
Chicken_3_day 5	H7N9_HA.179.G.A	HA	SNPLOW	H7N9_HA	nonsynonymous	Cys60Tyr	G	A	AACAAACATCCCCAGGATCT[G/A]CTCAAAAGGGAAAAGGACAG	31	0	0
Chicken_1_day 3	H7N9_HA.185.A.G	HA	SNPHIGH	H7N9_HA	nonsynonymous	Lys62Arg	A	G	CATCCCCAGGATCTGCTCAA[A/G]AGGGAAAAGGACAGTTGACC	145	1	0.00684932
Chicken_2_day 3	H7N9_HA.185.A.G	HA	SNPHIGH	H7N9_HA	nonsynonymous	Lys62Arg	A	G	CATCCCCAGGATCTGCTCAA[A/G]AGGGAAAAGGACAGTTGACC	100	0	0
Chicken_1_day 5	H7N9_HA.185.A.G	HA	SNPHIGH	H7N9_HA	nonsynonymous	Lys62Arg	A	G	CATCCCCAGGATCTGCTCAA[A/G]AGGGAAAAGGACAGTTGACC	89	0	0
Chicken_2_day 5	H7N9_HA.185.A.G	HA	SNPHIGH	H7N9_HA	nonsynonymous	Lys62Arg	A	G	CATCCCCAGGATCTGCTCAA[A/G]AGGGAAAAGGACAGTTGACC	249	0	0
Chicken_3_day 3	H7N9_HA.185.A.G	HA	SNPHIGH	H7N9_HA	nonsynonymous	Lys62Arg	A	G	CATCCCCAGGATCTGCTCAA[A/G]AGGGAAAAGGACAGTTGACC	73	0	0
Chicken_3_day 5	H7N9_HA.185.A.G	HA	SNPHIGH	H7N9_HA	nonsynonymous	Lys62Arg	A	G	CATCCCCAGGATCTGCTCAA[A/G]AGGGAAAAGGACAGTTGACC	31	0	0
Chicken_1_day 3	H7N9_HA.186.A.G	HA	SNPHIGH	H7N9_HA	silent		A	G	ATCCCCAGGATCTGCTCAAA[A/G]GGGAAAAGGACAGTTGACCT	146	0	0
Chicken_2_day 3	H7N9_HA.186.A.G	HA	SNPHIGH	H7N9_HA	silent		A	G	ATCCCCAGGATCTGCTCAAA[A/G]GGGAAAAGGACAGTTGACCT	100	0	0
Chicken_1_day 5	H7N9_HA.186.A.G	HA	SNPHIGH	H7N9_HA	silent		A	G	ATCCCCAGGATCTGCTCAAA[A/G]GGGAAAAGGACAGTTGACCT	88	1	0.011236
Chicken_2_day 5	H7N9_HA.186.A.G	HA	SNPHIGH	H7N9_HA	silent		A	G	ATCCCCAGGATCTGCTCAAA[A/G]GGGAAAAGGACAGTTGACCT	247	3	0.012
Chicken_3_day 3	H7N9_HA.186.A.G	HA	SNPHIGH	H7N9_HA	silent		A	G	ATCCCCAGGATCTGCTCAAA[A/G]GGGAAAAGGACAGTTGACCT	72	1	0.0136986
Chicken_3_day 5	H7N9_HA.186.A.G	HA	SNPHIGH	H7N9_HA	silent		A	G	ATCCCCAGGATCTGCTCAAA[A/G]GGGAAAAGGACAGTTGACCT	30	0	0
Chicken_1_day 3	H7N9_HA.190.A.G	HA	SNPHIGH	H7N9_HA	nonsynonymous	Lys64Glu	A	G	CCAGGATCTGCTCAAAAGGG[A/G]AAAGGACAGTTGACCTCGGT	146	0	0
Chicken_2_day 3	H7N9_HA.190.A.G	HA	SNPHIGH	H7N9_HA	nonsynonymous	Lys64Glu	A	G	CCAGGATCTGCTCAAAAGGG[A/G]AAAGGACAGTTGACCTCGGT	99	0	0
Chicken_1_day 5	H7N9_HA.190.A.G	HA	SNPHIGH	H7N9_HA	nonsynonymous	Lys64Glu	A	G	CCAGGATCTGCTCAAAAGGG[A/G]AAAGGACAGTTGACCTCGGT	88	0	0
Chicken_2_day 5	H7N9_HA.190.A.G	HA	SNPHIGH	H7N9_HA	nonsynonymous	Lys64Glu	A	G	CCAGGATCTGCTCAAAAGGG[A/G]AAAGGACAGTTGACCTCGGT	225	0	0
Chicken_3_day 3	H7N9_HA.190.A.G	HA	SNPHIGH	H7N9_HA	nonsynonymous	Lys64Glu	A	G	CCAGGATCTGCTCAAAAGGG[A/G]AAAGGACAGTTGACCTCGGT	74	0	0
Chicken_3_day 5	H7N9_HA.190.A.G	HA	SNPHIGH	H7N9_HA	nonsynonymous	Lys64Glu	A	G	CCAGGATCTGCTCAAAAGGG[A/G]AAAGGACAGTTGACCTCGGT	31	0	0
Chicken_1_day 3	H7N9_HA.191.A.G	HA	SNPLOW	H7N9_HA	nonsynonymous	Lys64Arg	A	G	CAGGATCTGCTCAAAAGGGA[A/G]AAGGACAGTTGACCTCGGTC	146	1	0.00680272
Chicken_2_day 3	H7N9_HA.191.A.G	HA	SNPLOW	H7N9_HA	nonsynonymous	Lys64Arg	A	G	CAGGATCTGCTCAAAAGGGA[A/G]AAGGACAGTTGACCTCGGTC	101	0	0
Chicken_1_day 5	H7N9_HA.191.A.G	HA	SNPLOW	H7N9_HA	nonsynonymous	Lys64Arg	A	G	CAGGATCTGCTCAAAAGGGA[A/G]AAGGACAGTTGACCTCGGTC	88	0	0
Chicken_2_day 5	H7N9_HA.191.A.G	HA	SNPLOW	H7N9_HA	nonsynonymous	Lys64Arg	A	G	CAGGATCTGCTCAAAAGGGA[A/G]AAGGACAGTTGACCTCGGTC	225	0	0
Chicken_3_day 3	H7N9_HA.191.A.G	HA	SNPLOW	H7N9_HA	nonsynonymous	Lys64Arg	A	G	CAGGATCTGCTCAAAAGGGA[A/G]AAGGACAGTTGACCTCGGTC	74	2	0.0263158
Chicken_3_day 5	H7N9_HA.191.A.G	HA	SNPLOW	H7N9_HA	nonsynonymous	Lys64Arg	A	G	CAGGATCTGCTCAAAAGGGA[A/G]AAGGACAGTTGACCTCGGTC	32	0	0
Chicken_1_day 3	H7N9_HA.192.A.G	HA	SNPHIGH	H7N9_HA	silent		A	G	AGGATCTGCTCAAAAGGGAA[A/G]AGGACAGTTGACCTCGGTCA	146	2	0.0135135
Chicken_2_day 3	H7N9_HA.192.A.G	HA	SNPHIGH	H7N9_HA	silent		A	G	AGGATCTGCTCAAAAGGGAA[A/G]AGGACAGTTGACCTCGGTCA	100	0	0
Chicken_1_day 5	H7N9_HA.192.A.G	HA	SNPHIGH	H7N9_HA	silent		A	G	AGGATCTGCTCAAAAGGGAA[A/G]AGGACAGTTGACCTCGGTCA	86	0	0
Chicken_2_day 5	H7N9_HA.192.A.G	HA	SNPHIGH	H7N9_HA	silent		A	G	AGGATCTGCTCAAAAGGGAA[A/G]AGGACAGTTGACCTCGGTCA	220	0	0
Chicken_3_day 3	H7N9_HA.192.A.G	HA	SNPHIGH	H7N9_HA	silent		A	G	AGGATCTGCTCAAAAGGGAA[A/G]AGGACAGTTGACCTCGGTCA	74	0	0
Chicken_3_day 5	H7N9_HA.192.A.G	HA	SNPHIGH	H7N9_HA	silent		A	G	AGGATCTGCTCAAAAGGGAA[A/G]AGGACAGTTGACCTCGGTCA	32	0	0
Chicken_1_day 3	H7N9_HA.193.A.G	HA	SNPLOW	H7N9_HA	nonsynonymous	Arg65Gly	A	G	GGATCTGCTCAAAAGGGAAA[A/G]GGACAGTTGACCTCGGTCAA	148	0	0
Chicken_2_day 3	H7N9_HA.193.A.G	HA	SNPLOW	H7N9_HA	nonsynonymous	Arg65Gly	A	G	GGATCTGCTCAAAAGGGAAA[A/G]GGACAGTTGACCTCGGTCAA	100	0	0
Chicken_1_day 5	H7N9_HA.193.A.G	HA	SNPLOW	H7N9_HA	nonsynonymous	Arg65Gly	A	G	GGATCTGCTCAAAAGGGAAA[A/G]GGACAGTTGACCTCGGTCAA	87	0	0
Chicken_2_day 5	H7N9_HA.193.A.G	HA	SNPLOW	H7N9_HA	nonsynonymous	Arg65Gly	A	G	GGATCTGCTCAAAAGGGAAA[A/G]GGACAGTTGACCTCGGTCAA	220	0	0
Chicken_3_day 3	H7N9_HA.193.A.G	HA	SNPLOW	H7N9_HA	nonsynonymous	Arg65Gly	A	G	GGATCTGCTCAAAAGGGAAA[A/G]GGACAGTTGACCTCGGTCAA	75	0	0
Chicken_3_day 5	H7N9_HA.193.A.G	HA	SNPLOW	H7N9_HA	nonsynonymous	Arg65Gly	A	G	GGATCTGCTCAAAAGGGAAA[A/G]GGACAGTTGACCTCGGTCAA	32	0	0
Chicken_1_day 3	H7N9_HA.194.G.A	HA	SNPHIGH	H7N9_HA	nonsynonymous	Arg65Lys	G	A	GATCTGCTCAAAAGGGAAAA[G/A]GACAGTTGACCTCGGTCAAT	148	0	0
Chicken_2_day 3	H7N9_HA.194.G.A	HA	SNPHIGH	H7N9_HA	nonsynonymous	Arg65Lys	G	A	GATCTGCTCAAAAGGGAAAA[G/A]GACAGTTGACCTCGGTCAAT	102	0	0
Chicken_1_day 5	H7N9_HA.194.G.A	HA	SNPHIGH	H7N9_HA	nonsynonymous	Arg65Lys	G	A	GATCTGCTCAAAAGGGAAAA[G/A]GACAGTTGACCTCGGTCAAT	88	0	0
Chicken_2_day 5	H7N9_HA.194.G.A	HA	SNPHIGH	H7N9_HA	nonsynonymous	Arg65Lys	G	A	GATCTGCTCAAAAGGGAAAA[G/A]GACAGTTGACCTCGGTCAAT	228	0	0
Chicken_3_day 3	H7N9_HA.194.G.A	HA	SNPHIGH	H7N9_HA	nonsynonymous	Arg65Lys	G	A	GATCTGCTCAAAAGGGAAAA[G/A]GACAGTTGACCTCGGTCAAT	78	0	0
Chicken_3_day 5	H7N9_HA.194.G.A	HA	SNPHIGH	H7N9_HA	nonsynonymous	Arg65Lys	G	A	GATCTGCTCAAAAGGGAAAA[G/A]GACAGTTGACCTCGGTCAAT	32	0	0
Chicken_1_day 3	H7N9_HA.196.A.G	HA	SNPLOW	H7N9_HA	nonsynonymous	Thr66Ala	A	G	TCTGCTCAAAAGGGAAAAGG[A/G]CAGTTGACCTCGGTCAATGT	147	0	0
Chicken_2_day 3	H7N9_HA.196.A.G	HA	SNPLOW	H7N9_HA	nonsynonymous	Thr66Ala	A	G	TCTGCTCAAAAGGGAAAAGG[A/G]CAGTTGACCTCGGTCAATGT	102	0	0
Chicken_1_day 5	H7N9_HA.196.A.G	HA	SNPLOW	H7N9_HA	nonsynonymous	Thr66Ala	A	G	TCTGCTCAAAAGGGAAAAGG[A/G]CAGTTGACCTCGGTCAATGT	88	0	0
Chicken_2_day 5	H7N9_HA.196.A.G	HA	SNPLOW	H7N9_HA	nonsynonymous	Thr66Ala	A	G	TCTGCTCAAAAGGGAAAAGG[A/G]CAGTTGACCTCGGTCAATGT	227	1	0.00438596
Chicken_3_day 3	H7N9_HA.196.A.G	HA	SNPLOW	H7N9_HA	nonsynonymous	Thr66Ala	A	G	TCTGCTCAAAAGGGAAAAGG[A/G]CAGTTGACCTCGGTCAATGT	78	0	0
Chicken_3_day 5	H7N9_HA.196.A.G	HA	SNPLOW	H7N9_HA	nonsynonymous	Thr66Ala	A	G	TCTGCTCAAAAGGGAAAAGG[A/G]CAGTTGACCTCGGTCAATGT	32	0	0
Chicken_1_day 3	H7N9_HA.201.T.C	HA	SNPLOW	H7N9_HA	silent		T	C	TCAAAAGGGAAAAGGACAGT[T/C]GACCTCGGTCAATGTGGACT	150	0	0
Chicken_2_day 3	H7N9_HA.201.T.C	HA	SNPLOW	H7N9_HA	silent		T	C	TCAAAAGGGAAAAGGACAGT[T/C]GACCTCGGTCAATGTGGACT	107	0	0
Chicken_1_day 5	H7N9_HA.201.T.C	HA	SNPLOW	H7N9_HA	silent		T	C	TCAAAAGGGAAAAGGACAGT[T/C]GACCTCGGTCAATGTGGACT	90	0	0
Chicken_2_day 5	H7N9_HA.201.T.C	HA	SNPLOW	H7N9_HA	silent		T	C	TCAAAAGGGAAAAGGACAGT[T/C]GACCTCGGTCAATGTGGACT	237	0	0
Chicken_3_day 3	H7N9_HA.201.T.C	HA	SNPLOW	H7N9_HA	silent		T	C	TCAAAAGGGAAAAGGACAGT[T/C]GACCTCGGTCAATGTGGACT	79	0	0
Chicken_3_day 5	H7N9_HA.201.T.C	HA	SNPLOW	H7N9_HA	silent		T	C	TCAAAAGGGAAAAGGACAGT[T/C]GACCTCGGTCAATGTGGACT	33	1	0.0294118
Chicken_1_day 3	H7N9_HA.203.A.G	HA	SNPLOW	H7N9_HA	nonsynonymous	Asp68Gly	A	G	AAAAGGGAAAAGGACAGTTG[A/G]CCTCGGTCAATGTGGACTCC	160	0	0
Chicken_2_day 3	H7N9_HA.203.A.G	HA	SNPLOW	H7N9_HA	nonsynonymous	Asp68Gly	A	G	AAAAGGGAAAAGGACAGTTG[A/G]CCTCGGTCAATGTGGACTCC	112	0	0
Chicken_1_day 5	H7N9_HA.203.A.G	HA	SNPLOW	H7N9_HA	nonsynonymous	Asp68Gly	A	G	AAAAGGGAAAAGGACAGTTG[A/G]CCTCGGTCAATGTGGACTCC	96	0	0
Chicken_2_day 5	H7N9_HA.203.A.G	HA	SNPLOW	H7N9_HA	nonsynonymous	Asp68Gly	A	G	AAAAGGGAAAAGGACAGTTG[A/G]CCTCGGTCAATGTGGACTCC	248	1	0.00401606
Chicken_3_day 3	H7N9_HA.203.A.G	HA	SNPLOW	H7N9_HA	nonsynonymous	Asp68Gly	A	G	AAAAGGGAAAAGGACAGTTG[A/G]CCTCGGTCAATGTGGACTCC	81	0	0
Chicken_3_day 5	H7N9_HA.203.A.G	HA	SNPLOW	H7N9_HA	nonsynonymous	Asp68Gly	A	G	AAAAGGGAAAAGGACAGTTG[A/G]CCTCGGTCAATGTGGACTCC	34	0	0
Chicken_1_day 3	H7N9_HA.206.T.C	HA	SNPHIGH	H7N9_HA	nonsynonymous	Leu69Pro	T	C	AGGGAAAAGGACAGTTGACC[T/C]CGGTCAATGTGGACTCCTGG	161	0	0
Chicken_2_day 3	H7N9_HA.206.T.C	HA	SNPHIGH	H7N9_HA	nonsynonymous	Leu69Pro	T	C	AGGGAAAAGGACAGTTGACC[T/C]CGGTCAATGTGGACTCCTGG	113	0	0
Chicken_1_day 5	H7N9_HA.206.T.C	HA	SNPHIGH	H7N9_HA	nonsynonymous	Leu69Pro	T	C	AGGGAAAAGGACAGTTGACC[T/C]CGGTCAATGTGGACTCCTGG	96	0	0
Chicken_2_day 5	H7N9_HA.206.T.C	HA	SNPHIGH	H7N9_HA	nonsynonymous	Leu69Pro	T	C	AGGGAAAAGGACAGTTGACC[T/C]CGGTCAATGTGGACTCCTGG	248	0	0
Chicken_3_day 3	H7N9_HA.206.T.C	HA	SNPHIGH	H7N9_HA	nonsynonymous	Leu69Pro	T	C	AGGGAAAAGGACAGTTGACC[T/C]CGGTCAATGTGGACTCCTGG	83	0	0
Chicken_3_day 5	H7N9_HA.206.T.C	HA	SNPHIGH	H7N9_HA	nonsynonymous	Leu69Pro	T	C	AGGGAAAAGGACAGTTGACC[T/C]CGGTCAATGTGGACTCCTGG	34	0	0
Chicken_1_day 3	H7N9_HA.208.G.A	HA	SNPLOW	H7N9_HA	nonsynonymous	Gly70Ser	G	A	GGAAAAGGACAGTTGACCTC[G/A]GTCAATGTGGACTCCTGGGG	157	0	0
Chicken_2_day 3	H7N9_HA.208.G.A	HA	SNPLOW	H7N9_HA	nonsynonymous	Gly70Ser	G	A	GGAAAAGGACAGTTGACCTC[G/A]GTCAATGTGGACTCCTGGGG	111	0	0
Chicken_1_day 5	H7N9_HA.208.G.A	HA	SNPLOW	H7N9_HA	nonsynonymous	Gly70Ser	G	A	GGAAAAGGACAGTTGACCTC[G/A]GTCAATGTGGACTCCTGGGG	96	0	0
Chicken_2_day 5	H7N9_HA.208.G.A	HA	SNPLOW	H7N9_HA	nonsynonymous	Gly70Ser	G	A	GGAAAAGGACAGTTGACCTC[G/A]GTCAATGTGGACTCCTGGGG	249	0	0
Chicken_3_day 3	H7N9_HA.208.G.A	HA	SNPLOW	H7N9_HA	nonsynonymous	Gly70Ser	G	A	GGAAAAGGACAGTTGACCTC[G/A]GTCAATGTGGACTCCTGGGG	86	0	0
Chicken_3_day 5	H7N9_HA.208.G.A	HA	SNPLOW	H7N9_HA	nonsynonymous	Gly70Ser	G	A	GGAAAAGGACAGTTGACCTC[G/A]GTCAATGTGGACTCCTGGGG	34	0	0
Chicken_1_day 3	H7N9_HA.209.G.A	HA	SNPLOW	H7N9_HA	nonsynonymous	Gly70Asp	G	A	GAAAAGGACAGTTGACCTCG[G/A]TCAATGTGGACTCCTGGGGA	158	0	0
Chicken_2_day 3	H7N9_HA.209.G.A	HA	SNPLOW	H7N9_HA	nonsynonymous	Gly70Asp	G	A	GAAAAGGACAGTTGACCTCG[G/A]TCAATGTGGACTCCTGGGGA	112	0	0
Chicken_1_day 5	H7N9_HA.209.G.A	HA	SNPLOW	H7N9_HA	nonsynonymous	Gly70Asp	G	A	GAAAAGGACAGTTGACCTCG[G/A]TCAATGTGGACTCCTGGGGA	94	0	0
Chicken_2_day 5	H7N9_HA.209.G.A	HA	SNPLOW	H7N9_HA	nonsynonymous	Gly70Asp	G	A	GAAAAGGACAGTTGACCTCG[G/A]TCAATGTGGACTCCTGGGGA	252	1	0.00395257
Chicken_3_day 3	H7N9_HA.209.G.A	HA	SNPLOW	H7N9_HA	nonsynonymous	Gly70Asp	G	A	GAAAAGGACAGTTGACCTCG[G/A]TCAATGTGGACTCCTGGGGA	87	0	0
Chicken_3_day 5	H7N9_HA.209.G.A	HA	SNPLOW	H7N9_HA	nonsynonymous	Gly70Asp	G	A	GAAAAGGACAGTTGACCTCG[G/A]TCAATGTGGACTCCTGGGGA	33	0	0
Chicken_1_day 3	H7N9_HA.213.A.G	HA	SNPHIGH	H7N9_HA	silent		A	G	AGGACAGTTGACCTCGGTCA[A/G]TGTGGACTCCTGGGGACAAT	170	0	0
Chicken_2_day 3	H7N9_HA.213.A.G	HA	SNPHIGH	H7N9_HA	silent		A	G	AGGACAGTTGACCTCGGTCA[A/G]TGTGGACTCCTGGGGACAAT	117	0	0
Chicken_1_day 5	H7N9_HA.213.A.G	HA	SNPHIGH	H7N9_HA	silent		A	G	AGGACAGTTGACCTCGGTCA[A/G]TGTGGACTCCTGGGGACAAT	95	0	0
Chicken_2_day 5	H7N9_HA.213.A.G	HA	SNPHIGH	H7N9_HA	silent		A	G	AGGACAGTTGACCTCGGTCA[A/G]TGTGGACTCCTGGGGACAAT	256	0	0
Chicken_3_day 3	H7N9_HA.213.A.G	HA	SNPHIGH	H7N9_HA	silent		A	G	AGGACAGTTGACCTCGGTCA[A/G]TGTGGACTCCTGGGGACAAT	92	0	0
Chicken_3_day 5	H7N9_HA.213.A.G	HA	SNPHIGH	H7N9_HA	silent		A	G	AGGACAGTTGACCTCGGTCA[A/G]TGTGGACTCCTGGGGACAAT	36	0	0
Chicken_1_day 3	H7N9_HA.219.A.C	HA	SNPLOW	H7N9_HA	silent		A	C	GTTGACCTCGGTCAATGTGG[A/C]CTCCTGGGGACAATCACTGG	265	0	0
Chicken_2_day 3	H7N9_HA.219.A.C	HA	SNPLOW	H7N9_HA	silent		A	C	GTTGACCTCGGTCAATGTGG[A/C]CTCCTGGGGACAATCACTGG	160	0	0
Chicken_1_day 5	H7N9_HA.219.A.C	HA	SNPLOW	H7N9_HA	silent		A	C	GTTGACCTCGGTCAATGTGG[A/C]CTCCTGGGGACAATCACTGG	135	0	0
Chicken_2_day 5	H7N9_HA.219.A.C	HA	SNPLOW	H7N9_HA	silent		A	C	GTTGACCTCGGTCAATGTGG[A/C]CTCCTGGGGACAATCACTGG	363	0	0
Chicken_3_day 3	H7N9_HA.219.A.C	HA	SNPLOW	H7N9_HA	silent		A	C	GTTGACCTCGGTCAATGTGG[A/C]CTCCTGGGGACAATCACTGG	112	0	0
Chicken_3_day 5	H7N9_HA.219.A.C	HA	SNPLOW	H7N9_HA	silent		A	C	GTTGACCTCGGTCAATGTGG[A/C]CTCCTGGGGACAATCACTGG	70	0	0
Chicken_1_day 3	H7N9_HA.219.A.G	HA	SNPHIGH	H7N9_HA	silent		A	G	GTTGACCTCGGTCAATGTGG[A/G]CTCCTGGGGACAATCACTGG	265	1	0.0037594
Chicken_2_day 3	H7N9_HA.219.A.G	HA	SNPHIGH	H7N9_HA	silent		A	G	GTTGACCTCGGTCAATGTGG[A/G]CTCCTGGGGACAATCACTGG	160	0	0
Chicken_1_day 5	H7N9_HA.219.A.G	HA	SNPHIGH	H7N9_HA	silent		A	G	GTTGACCTCGGTCAATGTGG[A/G]CTCCTGGGGACAATCACTGG	135	0	0
Chicken_2_day 5	H7N9_HA.219.A.G	HA	SNPHIGH	H7N9_HA	silent		A	G	GTTGACCTCGGTCAATGTGG[A/G]CTCCTGGGGACAATCACTGG	363	0	0
Chicken_3_day 3	H7N9_HA.219.A.G	HA	SNPHIGH	H7N9_HA	silent		A	G	GTTGACCTCGGTCAATGTGG[A/G]CTCCTGGGGACAATCACTGG	112	0	0
Chicken_3_day 5	H7N9_HA.219.A.G	HA	SNPHIGH	H7N9_HA	silent		A	G	GTTGACCTCGGTCAATGTGG[A/G]CTCCTGGGGACAATCACTGG	70	0	0
Chicken_1_day 3	H7N9_HA.221.T.C	HA	SNPLOW	H7N9_HA	nonsynonymous	Leu74Pro	T	C	TGACCTCGGTCAATGTGGAC[T/C]CCTGGGGACAATCACTGGAC	269	1	0.0037037
Chicken_2_day 3	H7N9_HA.221.T.C	HA	SNPLOW	H7N9_HA	nonsynonymous	Leu74Pro	T	C	TGACCTCGGTCAATGTGGAC[T/C]CCTGGGGACAATCACTGGAC	163	0	0
Chicken_1_day 5	H7N9_HA.221.T.C	HA	SNPLOW	H7N9_HA	nonsynonymous	Leu74Pro	T	C	TGACCTCGGTCAATGTGGAC[T/C]CCTGGGGACAATCACTGGAC	136	1	0.00729927
Chicken_2_day 5	H7N9_HA.221.T.C	HA	SNPLOW	H7N9_HA	nonsynonymous	Leu74Pro	T	C	TGACCTCGGTCAATGTGGAC[T/C]CCTGGGGACAATCACTGGAC	361	0	0
Chicken_3_day 3	H7N9_HA.221.T.C	HA	SNPLOW	H7N9_HA	nonsynonymous	Leu74Pro	T	C	TGACCTCGGTCAATGTGGAC[T/C]CCTGGGGACAATCACTGGAC	110	0	0
Chicken_3_day 5	H7N9_HA.221.T.C	HA	SNPLOW	H7N9_HA	nonsynonymous	Leu74Pro	T	C	TGACCTCGGTCAATGTGGAC[T/C]CCTGGGGACAATCACTGGAC	68	0	0
Chicken_1_day 3	H7N9_HA.228.G.A	HA	SNPLOW	H7N9_HA	silent		G	A	GGTCAATGTGGACTCCTGGG[G/A]ACAATCACTGGACCACCTCA	262	0	0
Chicken_2_day 3	H7N9_HA.228.G.A	HA	SNPLOW	H7N9_HA	silent		G	A	GGTCAATGTGGACTCCTGGG[G/A]ACAATCACTGGACCACCTCA	163	0	0
Chicken_1_day 5	H7N9_HA.228.G.A	HA	SNPLOW	H7N9_HA	silent		G	A	GGTCAATGTGGACTCCTGGG[G/A]ACAATCACTGGACCACCTCA	140	0	0
Chicken_2_day 5	H7N9_HA.228.G.A	HA	SNPLOW	H7N9_HA	silent		G	A	GGTCAATGTGGACTCCTGGG[G/A]ACAATCACTGGACCACCTCA	373	0	0
Chicken_3_day 3	H7N9_HA.228.G.A	HA	SNPLOW	H7N9_HA	silent		G	A	GGTCAATGTGGACTCCTGGG[G/A]ACAATCACTGGACCACCTCA	111	1	0.00892857
Chicken_3_day 5	H7N9_HA.228.G.A	HA	SNPLOW	H7N9_HA	silent		G	A	GGTCAATGTGGACTCCTGGG[G/A]ACAATCACTGGACCACCTCA	70	0	0
Chicken_1_day 3	H7N9_HA.229.A.G	HA	SNPHIGH	H7N9_HA	nonsynonymous	Thr77Ala	A	G	GTCAATGTGGACTCCTGGGG[A/G]CAATCACTGGACCACCTCAA	265	1	0.0037594
Chicken_2_day 3	H7N9_HA.229.A.G	HA	SNPHIGH	H7N9_HA	nonsynonymous	Thr77Ala	A	G	GTCAATGTGGACTCCTGGGG[A/G]CAATCACTGGACCACCTCAA	164	0	0
Chicken_1_day 5	H7N9_HA.229.A.G	HA	SNPHIGH	H7N9_HA	nonsynonymous	Thr77Ala	A	G	GTCAATGTGGACTCCTGGGG[A/G]CAATCACTGGACCACCTCAA	141	0	0
Chicken_2_day 5	H7N9_HA.229.A.G	HA	SNPHIGH	H7N9_HA	nonsynonymous	Thr77Ala	A	G	GTCAATGTGGACTCCTGGGG[A/G]CAATCACTGGACCACCTCAA	369	1	0.0027027
Chicken_3_day 3	H7N9_HA.229.A.G	HA	SNPHIGH	H7N9_HA	nonsynonymous	Thr77Ala	A	G	GTCAATGTGGACTCCTGGGG[A/G]CAATCACTGGACCACCTCAA	113	0	0
Chicken_3_day 5	H7N9_HA.229.A.G	HA	SNPHIGH	H7N9_HA	nonsynonymous	Thr77Ala	A	G	GTCAATGTGGACTCCTGGGG[A/G]CAATCACTGGACCACCTCAA	70	0	0
Chicken_1_day 3	H7N9_HA.230.C.A	HA	SNPLOW	H7N9_HA	nonsynonymous	Thr77Lys	C	A	TCAATGTGGACTCCTGGGGA[C/A]AATCACTGGACCACCTCAAT	267	0	0
Chicken_2_day 3	H7N9_HA.230.C.A	HA	SNPLOW	H7N9_HA	nonsynonymous	Thr77Lys	C	A	TCAATGTGGACTCCTGGGGA[C/A]AATCACTGGACCACCTCAAT	169	0	0
Chicken_1_day 5	H7N9_HA.230.C.A	HA	SNPLOW	H7N9_HA	nonsynonymous	Thr77Lys	C	A	TCAATGTGGACTCCTGGGGA[C/A]AATCACTGGACCACCTCAAT	140	0	0
Chicken_2_day 5	H7N9_HA.230.C.A	HA	SNPLOW	H7N9_HA	nonsynonymous	Thr77Lys	C	A	TCAATGTGGACTCCTGGGGA[C/A]AATCACTGGACCACCTCAAT	373	0	0
Chicken_3_day 3	H7N9_HA.230.C.A	HA	SNPLOW	H7N9_HA	nonsynonymous	Thr77Lys	C	A	TCAATGTGGACTCCTGGGGA[C/A]AATCACTGGACCACCTCAAT	112	2	0.0175439
Chicken_3_day 5	H7N9_HA.230.C.A	HA	SNPLOW	H7N9_HA	nonsynonymous	Thr77Lys	C	A	TCAATGTGGACTCCTGGGGA[C/A]AATCACTGGACCACCTCAAT	69	1	0.0142857
Chicken_1_day 3	H7N9_HA.230.C.T	HA	SNPLOW	H7N9_HA	nonsynonymous	Thr77Ile	C	T	TCAATGTGGACTCCTGGGGA[C/T]AATCACTGGACCACCTCAAT	267	0	0
Chicken_2_day 3	H7N9_HA.230.C.T	HA	SNPLOW	H7N9_HA	nonsynonymous	Thr77Ile	C	T	TCAATGTGGACTCCTGGGGA[C/T]AATCACTGGACCACCTCAAT	169	0	0
Chicken_1_day 5	H7N9_HA.230.C.T	HA	SNPLOW	H7N9_HA	nonsynonymous	Thr77Ile	C	T	TCAATGTGGACTCCTGGGGA[C/T]AATCACTGGACCACCTCAAT	140	0	0
Chicken_2_day 5	H7N9_HA.230.C.T	HA	SNPLOW	H7N9_HA	nonsynonymous	Thr77Ile	C	T	TCAATGTGGACTCCTGGGGA[C/T]AATCACTGGACCACCTCAAT	373	0	0
Chicken_3_day 3	H7N9_HA.230.C.T	HA	SNPLOW	H7N9_HA	nonsynonymous	Thr77Ile	C	T	TCAATGTGGACTCCTGGGGA[C/T]AATCACTGGACCACCTCAAT	112	0	0
Chicken_3_day 5	H7N9_HA.230.C.T	HA	SNPLOW	H7N9_HA	nonsynonymous	Thr77Ile	C	T	TCAATGTGGACTCCTGGGGA[C/T]AATCACTGGACCACCTCAAT	69	0	0
Chicken_1_day 3	H7N9_HA.231.A.G	HA	SNPLOW	H7N9_HA	silent		A	G	CAATGTGGACTCCTGGGGAC[A/G]ATCACTGGACCACCTCAATG	266	0	0
Chicken_2_day 3	H7N9_HA.231.A.G	HA	SNPLOW	H7N9_HA	silent		A	G	CAATGTGGACTCCTGGGGAC[A/G]ATCACTGGACCACCTCAATG	170	0	0
Chicken_1_day 5	H7N9_HA.231.A.G	HA	SNPLOW	H7N9_HA	silent		A	G	CAATGTGGACTCCTGGGGAC[A/G]ATCACTGGACCACCTCAATG	142	0	0
Chicken_2_day 5	H7N9_HA.231.A.G	HA	SNPLOW	H7N9_HA	silent		A	G	CAATGTGGACTCCTGGGGAC[A/G]ATCACTGGACCACCTCAATG	374	0	0
Chicken_3_day 3	H7N9_HA.231.A.G	HA	SNPLOW	H7N9_HA	silent		A	G	CAATGTGGACTCCTGGGGAC[A/G]ATCACTGGACCACCTCAATG	114	0	0
Chicken_3_day 5	H7N9_HA.231.A.G	HA	SNPLOW	H7N9_HA	silent		A	G	CAATGTGGACTCCTGGGGAC[A/G]ATCACTGGACCACCTCAATG	70	0	0
Chicken_1_day 3	H7N9_HA.232.A.G	HA	SNPLOW	H7N9_HA	nonsynonymous	Ile78Val	A	G	AATGTGGACTCCTGGGGACA[A/G]TCACTGGACCACCTCAATGT	269	0	0
Chicken_2_day 3	H7N9_HA.232.A.G	HA	SNPLOW	H7N9_HA	nonsynonymous	Ile78Val	A	G	AATGTGGACTCCTGGGGACA[A/G]TCACTGGACCACCTCAATGT	171	0	0
Chicken_1_day 5	H7N9_HA.232.A.G	HA	SNPLOW	H7N9_HA	nonsynonymous	Ile78Val	A	G	AATGTGGACTCCTGGGGACA[A/G]TCACTGGACCACCTCAATGT	143	0	0
Chicken_2_day 5	H7N9_HA.232.A.G	HA	SNPLOW	H7N9_HA	nonsynonymous	Ile78Val	A	G	AATGTGGACTCCTGGGGACA[A/G]TCACTGGACCACCTCAATGT	376	0	0
Chicken_3_day 3	H7N9_HA.232.A.G	HA	SNPLOW	H7N9_HA	nonsynonymous	Ile78Val	A	G	AATGTGGACTCCTGGGGACA[A/G]TCACTGGACCACCTCAATGT	114	0	0
Chicken_3_day 5	H7N9_HA.232.A.G	HA	SNPLOW	H7N9_HA	nonsynonymous	Ile78Val	A	G	AATGTGGACTCCTGGGGACA[A/G]TCACTGGACCACCTCAATGT	70	1	0.0140845
Chicken_1_day 3	H7N9_HA.233.T.C	HA	SNPLOW	H7N9_HA	nonsynonymous	Ile78Thr	T	C	ATGTGGACTCCTGGGGACAA[T/C]CACTGGACCACCTCAATGTG	272	0	0
Chicken_2_day 3	H7N9_HA.233.T.C	HA	SNPLOW	H7N9_HA	nonsynonymous	Ile78Thr	T	C	ATGTGGACTCCTGGGGACAA[T/C]CACTGGACCACCTCAATGTG	169	0	0
Chicken_1_day 5	H7N9_HA.233.T.C	HA	SNPLOW	H7N9_HA	nonsynonymous	Ile78Thr	T	C	ATGTGGACTCCTGGGGACAA[T/C]CACTGGACCACCTCAATGTG	141	0	0
Chicken_2_day 5	H7N9_HA.233.T.C	HA	SNPLOW	H7N9_HA	nonsynonymous	Ile78Thr	T	C	ATGTGGACTCCTGGGGACAA[T/C]CACTGGACCACCTCAATGTG	380	0	0
Chicken_3_day 3	H7N9_HA.233.T.C	HA	SNPLOW	H7N9_HA	nonsynonymous	Ile78Thr	T	C	ATGTGGACTCCTGGGGACAA[T/C]CACTGGACCACCTCAATGTG	117	0	0
Chicken_3_day 5	H7N9_HA.233.T.C	HA	SNPLOW	H7N9_HA	nonsynonymous	Ile78Thr	T	C	ATGTGGACTCCTGGGGACAA[T/C]CACTGGACCACCTCAATGTG	71	0	0
Chicken_1_day 3	H7N9_HA.235.A.G	HA	SNPLOW	H7N9_HA	nonsynonymous	Thr79Ala	A	G	GTGGACTCCTGGGGACAATC[A/G]CTGGACCACCTCAATGTGAC	270	2	0.00735294
Chicken_2_day 3	H7N9_HA.235.A.G	HA	SNPLOW	H7N9_HA	nonsynonymous	Thr79Ala	A	G	GTGGACTCCTGGGGACAATC[A/G]CTGGACCACCTCAATGTGAC	168	1	0.00591716
Chicken_1_day 5	H7N9_HA.235.A.G	HA	SNPLOW	H7N9_HA	nonsynonymous	Thr79Ala	A	G	GTGGACTCCTGGGGACAATC[A/G]CTGGACCACCTCAATGTGAC	143	0	0
Chicken_2_day 5	H7N9_HA.235.A.G	HA	SNPLOW	H7N9_HA	nonsynonymous	Thr79Ala	A	G	GTGGACTCCTGGGGACAATC[A/G]CTGGACCACCTCAATGTGAC	379	0	0
Chicken_3_day 3	H7N9_HA.235.A.G	HA	SNPLOW	H7N9_HA	nonsynonymous	Thr79Ala	A	G	GTGGACTCCTGGGGACAATC[A/G]CTGGACCACCTCAATGTGAC	114	1	0.00869565
Chicken_3_day 5	H7N9_HA.235.A.G	HA	SNPLOW	H7N9_HA	nonsynonymous	Thr79Ala	A	G	GTGGACTCCTGGGGACAATC[A/G]CTGGACCACCTCAATGTGAC	69	2	0.028169
Chicken_1_day 3	H7N9_HA.236.C.T	HA	SNPLOW	H7N9_HA	nonsynonymous	Thr79Ile	C	T	TGGACTCCTGGGGACAATCA[C/T]TGGACCACCTCAATGTGACC	270	2	0.00735294
Chicken_2_day 3	H7N9_HA.236.C.T	HA	SNPLOW	H7N9_HA	nonsynonymous	Thr79Ile	C	T	TGGACTCCTGGGGACAATCA[C/T]TGGACCACCTCAATGTGACC	167	3	0.0176471
Chicken_1_day 5	H7N9_HA.236.C.T	HA	SNPLOW	H7N9_HA	nonsynonymous	Thr79Ile	C	T	TGGACTCCTGGGGACAATCA[C/T]TGGACCACCTCAATGTGACC	141	2	0.013986
Chicken_2_day 5	H7N9_HA.236.C.T	HA	SNPLOW	H7N9_HA	nonsynonymous	Thr79Ile	C	T	TGGACTCCTGGGGACAATCA[C/T]TGGACCACCTCAATGTGACC	376	2	0.00529101
Chicken_3_day 3	H7N9_HA.236.C.T	HA	SNPLOW	H7N9_HA	nonsynonymous	Thr79Ile	C	T	TGGACTCCTGGGGACAATCA[C/T]TGGACCACCTCAATGTGACC	113	0	0
Chicken_3_day 5	H7N9_HA.236.C.T	HA	SNPLOW	H7N9_HA	nonsynonymous	Thr79Ile	C	T	TGGACTCCTGGGGACAATCA[C/T]TGGACCACCTCAATGTGACC	71	0	0
Chicken_1_day 3	H7N9_HA.237.T.A	HA	SNPLOW	H7N9_HA	silent		T	A	GGACTCCTGGGGACAATCAC[T/A]GGACCACCTCAATGTGACCA	271	0	0
Chicken_2_day 3	H7N9_HA.237.T.A	HA	SNPLOW	H7N9_HA	silent		T	A	GGACTCCTGGGGACAATCAC[T/A]GGACCACCTCAATGTGACCA	170	0	0
Chicken_1_day 5	H7N9_HA.237.T.A	HA	SNPLOW	H7N9_HA	silent		T	A	GGACTCCTGGGGACAATCAC[T/A]GGACCACCTCAATGTGACCA	142	0	0
Chicken_2_day 5	H7N9_HA.237.T.A	HA	SNPLOW	H7N9_HA	silent		T	A	GGACTCCTGGGGACAATCAC[T/A]GGACCACCTCAATGTGACCA	379	0	0
Chicken_3_day 3	H7N9_HA.237.T.A	HA	SNPLOW	H7N9_HA	silent		T	A	GGACTCCTGGGGACAATCAC[T/A]GGACCACCTCAATGTGACCA	113	0	0
Chicken_3_day 5	H7N9_HA.237.T.A	HA	SNPLOW	H7N9_HA	silent		T	A	GGACTCCTGGGGACAATCAC[T/A]GGACCACCTCAATGTGACCA	71	0	0
Chicken_1_day 3	H7N9_HA.237.T.C	HA	SNPLOW	H7N9_HA	silent		T	C	GGACTCCTGGGGACAATCAC[T/C]GGACCACCTCAATGTGACCA	271	1	0.00367647
Chicken_2_day 3	H7N9_HA.237.T.C	HA	SNPLOW	H7N9_HA	silent		T	C	GGACTCCTGGGGACAATCAC[T/C]GGACCACCTCAATGTGACCA	170	0	0
Chicken_1_day 5	H7N9_HA.237.T.C	HA	SNPLOW	H7N9_HA	silent		T	C	GGACTCCTGGGGACAATCAC[T/C]GGACCACCTCAATGTGACCA	142	1	0.00699301
Chicken_2_day 5	H7N9_HA.237.T.C	HA	SNPLOW	H7N9_HA	silent		T	C	GGACTCCTGGGGACAATCAC[T/C]GGACCACCTCAATGTGACCA	379	0	0
Chicken_3_day 3	H7N9_HA.237.T.C	HA	SNPLOW	H7N9_HA	silent		T	C	GGACTCCTGGGGACAATCAC[T/C]GGACCACCTCAATGTGACCA	113	0	0
Chicken_3_day 5	H7N9_HA.237.T.C	HA	SNPLOW	H7N9_HA	silent		T	C	GGACTCCTGGGGACAATCAC[T/C]GGACCACCTCAATGTGACCA	71	0	0
Chicken_1_day 3	H7N9_HA.240.A.G	HA	SNPLOW	H7N9_HA	silent		A	G	CTCCTGGGGACAATCACTGG[A/G]CCACCTCAATGTGACCAATT	271	2	0.00732601
Chicken_2_day 3	H7N9_HA.240.A.G	HA	SNPLOW	H7N9_HA	silent		A	G	CTCCTGGGGACAATCACTGG[A/G]CCACCTCAATGTGACCAATT	174	0	0
Chicken_1_day 5	H7N9_HA.240.A.G	HA	SNPLOW	H7N9_HA	silent		A	G	CTCCTGGGGACAATCACTGG[A/G]CCACCTCAATGTGACCAATT	145	0	0
Chicken_2_day 5	H7N9_HA.240.A.G	HA	SNPLOW	H7N9_HA	silent		A	G	CTCCTGGGGACAATCACTGG[A/G]CCACCTCAATGTGACCAATT	380	1	0.00262467
Chicken_3_day 3	H7N9_HA.240.A.G	HA	SNPLOW	H7N9_HA	silent		A	G	CTCCTGGGGACAATCACTGG[A/G]CCACCTCAATGTGACCAATT	113	0	0
Chicken_3_day 5	H7N9_HA.240.A.G	HA	SNPLOW	H7N9_HA	silent		A	G	CTCCTGGGGACAATCACTGG[A/G]CCACCTCAATGTGACCAATT	71	0	0
Chicken_1_day 3	H7N9_HA.243.A.G	HA	SNPLOW	H7N9_HA	silent		A	G	CTGGGGACAATCACTGGACC[A/G]CCTCAATGTGACCAATTCCT	265	1	0.0037594
Chicken_2_day 3	H7N9_HA.243.A.G	HA	SNPLOW	H7N9_HA	silent		A	G	CTGGGGACAATCACTGGACC[A/G]CCTCAATGTGACCAATTCCT	169	2	0.0116959
Chicken_1_day 5	H7N9_HA.243.A.G	HA	SNPLOW	H7N9_HA	silent		A	G	CTGGGGACAATCACTGGACC[A/G]CCTCAATGTGACCAATTCCT	143	0	0
Chicken_2_day 5	H7N9_HA.243.A.G	HA	SNPLOW	H7N9_HA	silent		A	G	CTGGGGACAATCACTGGACC[A/G]CCTCAATGTGACCAATTCCT	372	0	0
Chicken_3_day 3	H7N9_HA.243.A.G	HA	SNPLOW	H7N9_HA	silent		A	G	CTGGGGACAATCACTGGACC[A/G]CCTCAATGTGACCAATTCCT	114	0	0
Chicken_3_day 5	H7N9_HA.243.A.G	HA	SNPLOW	H7N9_HA	silent		A	G	CTGGGGACAATCACTGGACC[A/G]CCTCAATGTGACCAATTCCT	70	0	0
Chicken_1_day 3	H7N9_HA.246.T.C	HA	SNPLOW	H7N9_HA	silent		T	C	GGGACAATCACTGGACCACC[T/C]CAATGTGACCAATTCCTAGA	277	0	0
Chicken_2_day 3	H7N9_HA.246.T.C	HA	SNPLOW	H7N9_HA	silent		T	C	GGGACAATCACTGGACCACC[T/C]CAATGTGACCAATTCCTAGA	172	1	0.00578035
Chicken_1_day 5	H7N9_HA.246.T.C	HA	SNPLOW	H7N9_HA	silent		T	C	GGGACAATCACTGGACCACC[T/C]CAATGTGACCAATTCCTAGA	144	0	0
Chicken_2_day 5	H7N9_HA.246.T.C	HA	SNPLOW	H7N9_HA	silent		T	C	GGGACAATCACTGGACCACC[T/C]CAATGTGACCAATTCCTAGA	373	0	0
Chicken_3_day 3	H7N9_HA.246.T.C	HA	SNPLOW	H7N9_HA	silent		T	C	GGGACAATCACTGGACCACC[T/C]CAATGTGACCAATTCCTAGA	119	0	0
Chicken_3_day 5	H7N9_HA.246.T.C	HA	SNPLOW	H7N9_HA	silent		T	C	GGGACAATCACTGGACCACC[T/C]CAATGTGACCAATTCCTAGA	73	0	0
Chicken_1_day 3	H7N9_HA.248.A.G	HA	SNPLOW	H7N9_HA	nonsynonymous	Gln83Arg	A	G	GACAATCACTGGACCACCTC[A/G]ATGTGACCAATTCCTAGAAT	279	0	0
Chicken_2_day 3	H7N9_HA.248.A.G	HA	SNPLOW	H7N9_HA	nonsynonymous	Gln83Arg	A	G	GACAATCACTGGACCACCTC[A/G]ATGTGACCAATTCCTAGAAT	172	1	0.00578035
Chicken_1_day 5	H7N9_HA.248.A.G	HA	SNPLOW	H7N9_HA	nonsynonymous	Gln83Arg	A	G	GACAATCACTGGACCACCTC[A/G]ATGTGACCAATTCCTAGAAT	143	1	0.00694444
Chicken_2_day 5	H7N9_HA.248.A.G	HA	SNPLOW	H7N9_HA	nonsynonymous	Gln83Arg	A	G	GACAATCACTGGACCACCTC[A/G]ATGTGACCAATTCCTAGAAT	379	0	0
Chicken_3_day 3	H7N9_HA.248.A.G	HA	SNPLOW	H7N9_HA	nonsynonymous	Gln83Arg	A	G	GACAATCACTGGACCACCTC[A/G]ATGTGACCAATTCCTAGAAT	120	0	0
Chicken_3_day 5	H7N9_HA.248.A.G	HA	SNPLOW	H7N9_HA	nonsynonymous	Gln83Arg	A	G	GACAATCACTGGACCACCTC[A/G]ATGTGACCAATTCCTAGAAT	73	0	0
Chicken_1_day 3	H7N9_HA.250.T.C	HA	SNPHIGH	H7N9_HA	nonsynonymous	Cys84Arg	T	C	CAATCACTGGACCACCTCAA[T/C]GTGACCAATTCCTAGAATTT	276	0	0
Chicken_2_day 3	H7N9_HA.250.T.C	HA	SNPHIGH	H7N9_HA	nonsynonymous	Cys84Arg	T	C	CAATCACTGGACCACCTCAA[T/C]GTGACCAATTCCTAGAATTT	171	0	0
Chicken_1_day 5	H7N9_HA.250.T.C	HA	SNPHIGH	H7N9_HA	nonsynonymous	Cys84Arg	T	C	CAATCACTGGACCACCTCAA[T/C]GTGACCAATTCCTAGAATTT	145	0	0
Chicken_2_day 5	H7N9_HA.250.T.C	HA	SNPHIGH	H7N9_HA	nonsynonymous	Cys84Arg	T	C	CAATCACTGGACCACCTCAA[T/C]GTGACCAATTCCTAGAATTT	376	0	0
Chicken_3_day 3	H7N9_HA.250.T.C	HA	SNPHIGH	H7N9_HA	nonsynonymous	Cys84Arg	T	C	CAATCACTGGACCACCTCAA[T/C]GTGACCAATTCCTAGAATTT	120	0	0
Chicken_3_day 5	H7N9_HA.250.T.C	HA	SNPHIGH	H7N9_HA	nonsynonymous	Cys84Arg	T	C	CAATCACTGGACCACCTCAA[T/C]GTGACCAATTCCTAGAATTT	72	0	0
Chicken_1_day 3	H7N9_HA.252.T.C	HA	SNPLOW	H7N9_HA	silent		T	C	ATCACTGGACCACCTCAATG[T/C]GACCAATTCCTAGAATTTTC	275	0	0
Chicken_2_day 3	H7N9_HA.252.T.C	HA	SNPLOW	H7N9_HA	silent		T	C	ATCACTGGACCACCTCAATG[T/C]GACCAATTCCTAGAATTTTC	171	0	0
Chicken_1_day 5	H7N9_HA.252.T.C	HA	SNPLOW	H7N9_HA	silent		T	C	ATCACTGGACCACCTCAATG[T/C]GACCAATTCCTAGAATTTTC	143	1	0.00694444
Chicken_2_day 5	H7N9_HA.252.T.C	HA	SNPLOW	H7N9_HA	silent		T	C	ATCACTGGACCACCTCAATG[T/C]GACCAATTCCTAGAATTTTC	374	1	0.00266667
Chicken_3_day 3	H7N9_HA.252.T.C	HA	SNPLOW	H7N9_HA	silent		T	C	ATCACTGGACCACCTCAATG[T/C]GACCAATTCCTAGAATTTTC	119	0	0
Chicken_3_day 5	H7N9_HA.252.T.C	HA	SNPLOW	H7N9_HA	silent		T	C	ATCACTGGACCACCTCAATG[T/C]GACCAATTCCTAGAATTTTC	73	0	0
Chicken_1_day 3	H7N9_HA.254.A.G	HA	SNPHIGH	H7N9_HA	nonsynonymous	Asp85Gly	A	G	CACTGGACCACCTCAATGTG[A/G]CCAATTCCTAGAATTTTCAG	273	0	0
Chicken_2_day 3	H7N9_HA.254.A.G	HA	SNPHIGH	H7N9_HA	nonsynonymous	Asp85Gly	A	G	CACTGGACCACCTCAATGTG[A/G]CCAATTCCTAGAATTTTCAG	170	1	0.00584795
Chicken_1_day 5	H7N9_HA.254.A.G	HA	SNPHIGH	H7N9_HA	nonsynonymous	Asp85Gly	A	G	CACTGGACCACCTCAATGTG[A/G]CCAATTCCTAGAATTTTCAG	144	0	0
Chicken_2_day 5	H7N9_HA.254.A.G	HA	SNPHIGH	H7N9_HA	nonsynonymous	Asp85Gly	A	G	CACTGGACCACCTCAATGTG[A/G]CCAATTCCTAGAATTTTCAG	374	3	0.00795756
Chicken_3_day 3	H7N9_HA.254.A.G	HA	SNPHIGH	H7N9_HA	nonsynonymous	Asp85Gly	A	G	CACTGGACCACCTCAATGTG[A/G]CCAATTCCTAGAATTTTCAG	120	0	0
Chicken_3_day 5	H7N9_HA.254.A.G	HA	SNPHIGH	H7N9_HA	nonsynonymous	Asp85Gly	A	G	CACTGGACCACCTCAATGTG[A/G]CCAATTCCTAGAATTTTCAG	73	0	0
Chicken_1_day 3	H7N9_HA.255.C.T	HA	SNPLOW	H7N9_HA	silent		C	T	ACTGGACCACCTCAATGTGA[C/T]CAATTCCTAGAATTTTCAGC	269	3	0.0110294
Chicken_2_day 3	H7N9_HA.255.C.T	HA	SNPLOW	H7N9_HA	silent		C	T	ACTGGACCACCTCAATGTGA[C/T]CAATTCCTAGAATTTTCAGC	171	0	0
Chicken_1_day 5	H7N9_HA.255.C.T	HA	SNPLOW	H7N9_HA	silent		C	T	ACTGGACCACCTCAATGTGA[C/T]CAATTCCTAGAATTTTCAGC	144	0	0
Chicken_2_day 5	H7N9_HA.255.C.T	HA	SNPLOW	H7N9_HA	silent		C	T	ACTGGACCACCTCAATGTGA[C/T]CAATTCCTAGAATTTTCAGC	381	0	0
Chicken_3_day 3	H7N9_HA.255.C.T	HA	SNPLOW	H7N9_HA	silent		C	T	ACTGGACCACCTCAATGTGA[C/T]CAATTCCTAGAATTTTCAGC	121	0	0
Chicken_3_day 5	H7N9_HA.255.C.T	HA	SNPLOW	H7N9_HA	silent		C	T	ACTGGACCACCTCAATGTGA[C/T]CAATTCCTAGAATTTTCAGC	73	0	0
Chicken_1_day 3	H7N9_HA.257.A.G	HA	SNPLOW	H7N9_HA	nonsynonymous	Gln86Arg	A	G	TGGACCACCTCAATGTGACC[A/G]ATTCCTAGAATTTTCAGCCG	274	0	0
Chicken_2_day 3	H7N9_HA.257.A.G	HA	SNPLOW	H7N9_HA	nonsynonymous	Gln86Arg	A	G	TGGACCACCTCAATGTGACC[A/G]ATTCCTAGAATTTTCAGCCG	167	0	0
Chicken_1_day 5	H7N9_HA.257.A.G	HA	SNPLOW	H7N9_HA	nonsynonymous	Gln86Arg	A	G	TGGACCACCTCAATGTGACC[A/G]ATTCCTAGAATTTTCAGCCG	143	0	0
Chicken_2_day 5	H7N9_HA.257.A.G	HA	SNPLOW	H7N9_HA	nonsynonymous	Gln86Arg	A	G	TGGACCACCTCAATGTGACC[A/G]ATTCCTAGAATTTTCAGCCG	382	1	0.00261097
Chicken_3_day 3	H7N9_HA.257.A.G	HA	SNPLOW	H7N9_HA	nonsynonymous	Gln86Arg	A	G	TGGACCACCTCAATGTGACC[A/G]ATTCCTAGAATTTTCAGCCG	124	0	0
Chicken_3_day 5	H7N9_HA.257.A.G	HA	SNPLOW	H7N9_HA	nonsynonymous	Gln86Arg	A	G	TGGACCACCTCAATGTGACC[A/G]ATTCCTAGAATTTTCAGCCG	73	0	0
Chicken_1_day 3	H7N9_HA.258.A.G	HA	SNPLOW	H7N9_HA	silent		A	G	GGACCACCTCAATGTGACCA[A/G]TTCCTAGAATTTTCAGCCGA	262	1	0.00380228
Chicken_2_day 3	H7N9_HA.258.A.G	HA	SNPLOW	H7N9_HA	silent		A	G	GGACCACCTCAATGTGACCA[A/G]TTCCTAGAATTTTCAGCCGA	166	0	0
Chicken_1_day 5	H7N9_HA.258.A.G	HA	SNPLOW	H7N9_HA	silent		A	G	GGACCACCTCAATGTGACCA[A/G]TTCCTAGAATTTTCAGCCGA	137	0	0
Chicken_2_day 5	H7N9_HA.258.A.G	HA	SNPLOW	H7N9_HA	silent		A	G	GGACCACCTCAATGTGACCA[A/G]TTCCTAGAATTTTCAGCCGA	380	0	0
Chicken_3_day 3	H7N9_HA.258.A.G	HA	SNPLOW	H7N9_HA	silent		A	G	GGACCACCTCAATGTGACCA[A/G]TTCCTAGAATTTTCAGCCGA	123	0	0
Chicken_3_day 5	H7N9_HA.258.A.G	HA	SNPLOW	H7N9_HA	silent		A	G	GGACCACCTCAATGTGACCA[A/G]TTCCTAGAATTTTCAGCCGA	70	0	0
Chicken_1_day 3	H7N9_HA.260.T.C	HA	SNPHIGH	H7N9_HA	nonsynonymous	Phe87Ser	T	C	ACCACCTCAATGTGACCAAT[T/C]CCTAGAATTTTCAGCCGATT	272	0	0
Chicken_2_day 3	H7N9_HA.260.T.C	HA	SNPHIGH	H7N9_HA	nonsynonymous	Phe87Ser	T	C	ACCACCTCAATGTGACCAAT[T/C]CCTAGAATTTTCAGCCGATT	167	0	0
Chicken_1_day 5	H7N9_HA.260.T.C	HA	SNPHIGH	H7N9_HA	nonsynonymous	Phe87Ser	T	C	ACCACCTCAATGTGACCAAT[T/C]CCTAGAATTTTCAGCCGATT	145	0	0
Chicken_2_day 5	H7N9_HA.260.T.C	HA	SNPHIGH	H7N9_HA	nonsynonymous	Phe87Ser	T	C	ACCACCTCAATGTGACCAAT[T/C]CCTAGAATTTTCAGCCGATT	382	0	0
Chicken_3_day 3	H7N9_HA.260.T.C	HA	SNPHIGH	H7N9_HA	nonsynonymous	Phe87Ser	T	C	ACCACCTCAATGTGACCAAT[T/C]CCTAGAATTTTCAGCCGATT	124	0	0
Chicken_3_day 5	H7N9_HA.260.T.C	HA	SNPHIGH	H7N9_HA	nonsynonymous	Phe87Ser	T	C	ACCACCTCAATGTGACCAAT[T/C]CCTAGAATTTTCAGCCGATT	74	0	0
Chicken_1_day 3	H7N9_HA.263.T.C	HA	SNPLOW	H7N9_HA	nonsynonymous	Leu88Pro	T	C	ACCTCAATGTGACCAATTCC[T/C]AGAATTTTCAGCCGATTTAA	272	0	0
Chicken_2_day 3	H7N9_HA.263.T.C	HA	SNPLOW	H7N9_HA	nonsynonymous	Leu88Pro	T	C	ACCTCAATGTGACCAATTCC[T/C]AGAATTTTCAGCCGATTTAA	167	0	0
Chicken_1_day 5	H7N9_HA.263.T.C	HA	SNPLOW	H7N9_HA	nonsynonymous	Leu88Pro	T	C	ACCTCAATGTGACCAATTCC[T/C]AGAATTTTCAGCCGATTTAA	145	0	0
Chicken_2_day 5	H7N9_HA.263.T.C	HA	SNPLOW	H7N9_HA	nonsynonymous	Leu88Pro	T	C	ACCTCAATGTGACCAATTCC[T/C]AGAATTTTCAGCCGATTTAA	383	0	0
Chicken_3_day 3	H7N9_HA.263.T.C	HA	SNPLOW	H7N9_HA	nonsynonymous	Leu88Pro	T	C	ACCTCAATGTGACCAATTCC[T/C]AGAATTTTCAGCCGATTTAA	125	0	0
Chicken_3_day 5	H7N9_HA.263.T.C	HA	SNPLOW	H7N9_HA	nonsynonymous	Leu88Pro	T	C	ACCTCAATGTGACCAATTCC[T/C]AGAATTTTCAGCCGATTTAA	74	0	0
Chicken_1_day 3	H7N9_HA.267.A.G	HA	SNPHIGH	H7N9_HA	silent		A	G	CAATGTGACCAATTCCTAGA[A/G]TTTTCAGCCGATTTAATTAT	274	0	0
Chicken_2_day 3	H7N9_HA.267.A.G	HA	SNPHIGH	H7N9_HA	silent		A	G	CAATGTGACCAATTCCTAGA[A/G]TTTTCAGCCGATTTAATTAT	167	0	0
Chicken_1_day 5	H7N9_HA.267.A.G	HA	SNPHIGH	H7N9_HA	silent		A	G	CAATGTGACCAATTCCTAGA[A/G]TTTTCAGCCGATTTAATTAT	144	0	0
Chicken_2_day 5	H7N9_HA.267.A.G	HA	SNPHIGH	H7N9_HA	silent		A	G	CAATGTGACCAATTCCTAGA[A/G]TTTTCAGCCGATTTAATTAT	387	0	0
Chicken_3_day 3	H7N9_HA.267.A.G	HA	SNPHIGH	H7N9_HA	silent		A	G	CAATGTGACCAATTCCTAGA[A/G]TTTTCAGCCGATTTAATTAT	126	0	0
Chicken_3_day 5	H7N9_HA.267.A.G	HA	SNPHIGH	H7N9_HA	silent		A	G	CAATGTGACCAATTCCTAGA[A/G]TTTTCAGCCGATTTAATTAT	75	0	0
Chicken_1_day 3	H7N9_HA.268.T.C	HA	SNPLOW	H7N9_HA	nonsynonymous	Phe90Leu	T	C	AATGTGACCAATTCCTAGAA[T/C]TTTCAGCCGATTTAATTATT	273	0	0
Chicken_2_day 3	H7N9_HA.268.T.C	HA	SNPLOW	H7N9_HA	nonsynonymous	Phe90Leu	T	C	AATGTGACCAATTCCTAGAA[T/C]TTTCAGCCGATTTAATTATT	166	1	0.00598802
Chicken_1_day 5	H7N9_HA.268.T.C	HA	SNPLOW	H7N9_HA	nonsynonymous	Phe90Leu	T	C	AATGTGACCAATTCCTAGAA[T/C]TTTCAGCCGATTTAATTATT	146	0	0
Chicken_2_day 5	H7N9_HA.268.T.C	HA	SNPLOW	H7N9_HA	nonsynonymous	Phe90Leu	T	C	AATGTGACCAATTCCTAGAA[T/C]TTTCAGCCGATTTAATTATT	387	0	0
Chicken_3_day 3	H7N9_HA.268.T.C	HA	SNPLOW	H7N9_HA	nonsynonymous	Phe90Leu	T	C	AATGTGACCAATTCCTAGAA[T/C]TTTCAGCCGATTTAATTATT	127	0	0
Chicken_3_day 5	H7N9_HA.268.T.C	HA	SNPLOW	H7N9_HA	nonsynonymous	Phe90Leu	T	C	AATGTGACCAATTCCTAGAA[T/C]TTTCAGCCGATTTAATTATT	75	0	0
Chicken_1_day 3	H7N9_HA.270.T.C	HA	SNPHIGH	H7N9_HA	silent		T	C	TGTGACCAATTCCTAGAATT[T/C]TCAGCCGATTTAATTATTGA	271	1	0.00367647
Chicken_2_day 3	H7N9_HA.270.T.C	HA	SNPHIGH	H7N9_HA	silent		T	C	TGTGACCAATTCCTAGAATT[T/C]TCAGCCGATTTAATTATTGA	167	0	0
Chicken_1_day 5	H7N9_HA.270.T.C	HA	SNPHIGH	H7N9_HA	silent		T	C	TGTGACCAATTCCTAGAATT[T/C]TCAGCCGATTTAATTATTGA	144	0	0
Chicken_2_day 5	H7N9_HA.270.T.C	HA	SNPHIGH	H7N9_HA	silent		T	C	TGTGACCAATTCCTAGAATT[T/C]TCAGCCGATTTAATTATTGA	383	0	0
Chicken_3_day 3	H7N9_HA.270.T.C	HA	SNPHIGH	H7N9_HA	silent		T	C	TGTGACCAATTCCTAGAATT[T/C]TCAGCCGATTTAATTATTGA	129	0	0
Chicken_3_day 5	H7N9_HA.270.T.C	HA	SNPHIGH	H7N9_HA	silent		T	C	TGTGACCAATTCCTAGAATT[T/C]TCAGCCGATTTAATTATTGA	75	0	0
Chicken_1_day 3	H7N9_HA.271.T.C	HA	SNPLOW	H7N9_HA	nonsynonymous	Ser91Pro	T	C	GTGACCAATTCCTAGAATTT[T/C]CAGCCGATTTAATTATTGAG	272	0	0
Chicken_2_day 3	H7N9_HA.271.T.C	HA	SNPLOW	H7N9_HA	nonsynonymous	Ser91Pro	T	C	GTGACCAATTCCTAGAATTT[T/C]CAGCCGATTTAATTATTGAG	166	0	0
Chicken_1_day 5	H7N9_HA.271.T.C	HA	SNPLOW	H7N9_HA	nonsynonymous	Ser91Pro	T	C	GTGACCAATTCCTAGAATTT[T/C]CAGCCGATTTAATTATTGAG	144	0	0
Chicken_2_day 5	H7N9_HA.271.T.C	HA	SNPLOW	H7N9_HA	nonsynonymous	Ser91Pro	T	C	GTGACCAATTCCTAGAATTT[T/C]CAGCCGATTTAATTATTGAG	383	0	0
Chicken_3_day 3	H7N9_HA.271.T.C	HA	SNPLOW	H7N9_HA	nonsynonymous	Ser91Pro	T	C	GTGACCAATTCCTAGAATTT[T/C]CAGCCGATTTAATTATTGAG	129	0	0
Chicken_3_day 5	H7N9_HA.271.T.C	HA	SNPLOW	H7N9_HA	nonsynonymous	Ser91Pro	T	C	GTGACCAATTCCTAGAATTT[T/C]CAGCCGATTTAATTATTGAG	75	0	0
Chicken_1_day 3	H7N9_HA.273.A.G	HA	SNPHIGH	H7N9_HA	silent		A	G	GACCAATTCCTAGAATTTTC[A/G]GCCGATTTAATTATTGAGAG	270	1	0.00369004
Chicken_2_day 3	H7N9_HA.273.A.G	HA	SNPHIGH	H7N9_HA	silent		A	G	GACCAATTCCTAGAATTTTC[A/G]GCCGATTTAATTATTGAGAG	163	0	0
Chicken_1_day 5	H7N9_HA.273.A.G	HA	SNPHIGH	H7N9_HA	silent		A	G	GACCAATTCCTAGAATTTTC[A/G]GCCGATTTAATTATTGAGAG	141	1	0.00704225
Chicken_2_day 5	H7N9_HA.273.A.G	HA	SNPHIGH	H7N9_HA	silent		A	G	GACCAATTCCTAGAATTTTC[A/G]GCCGATTTAATTATTGAGAG	380	1	0.00262467
Chicken_3_day 3	H7N9_HA.273.A.G	HA	SNPHIGH	H7N9_HA	silent		A	G	GACCAATTCCTAGAATTTTC[A/G]GCCGATTTAATTATTGAGAG	128	0	0
Chicken_3_day 5	H7N9_HA.273.A.G	HA	SNPHIGH	H7N9_HA	silent		A	G	GACCAATTCCTAGAATTTTC[A/G]GCCGATTTAATTATTGAGAG	75	0	0
Chicken_1_day 3	H7N9_HA.275.C.T	HA	SNPLOW	H7N9_HA	nonsynonymous	Ala92Val	C	T	CCAATTCCTAGAATTTTCAG[C/T]CGATTTAATTATTGAGAGGC	269	0	0
Chicken_2_day 3	H7N9_HA.275.C.T	HA	SNPLOW	H7N9_HA	nonsynonymous	Ala92Val	C	T	CCAATTCCTAGAATTTTCAG[C/T]CGATTTAATTATTGAGAGGC	161	0	0
Chicken_1_day 5	H7N9_HA.275.C.T	HA	SNPLOW	H7N9_HA	nonsynonymous	Ala92Val	C	T	CCAATTCCTAGAATTTTCAG[C/T]CGATTTAATTATTGAGAGGC	143	0	0
Chicken_2_day 5	H7N9_HA.275.C.T	HA	SNPLOW	H7N9_HA	nonsynonymous	Ala92Val	C	T	CCAATTCCTAGAATTTTCAG[C/T]CGATTTAATTATTGAGAGGC	380	2	0.0052356
Chicken_3_day 3	H7N9_HA.275.C.T	HA	SNPLOW	H7N9_HA	nonsynonymous	Ala92Val	C	T	CCAATTCCTAGAATTTTCAG[C/T]CGATTTAATTATTGAGAGGC	128	0	0
Chicken_3_day 5	H7N9_HA.275.C.T	HA	SNPLOW	H7N9_HA	nonsynonymous	Ala92Val	C	T	CCAATTCCTAGAATTTTCAG[C/T]CGATTTAATTATTGAGAGGC	76	0	0
Chicken_1_day 3	H7N9_HA.276.C.T	HA	SNPHIGH	H7N9_HA	silent		C	T	CAATTCCTAGAATTTTCAGC[C/T]GATTTAATTATTGAGAGGCG	269	0	0
Chicken_2_day 3	H7N9_HA.276.C.T	HA	SNPHIGH	H7N9_HA	silent		C	T	CAATTCCTAGAATTTTCAGC[C/T]GATTTAATTATTGAGAGGCG	161	0	0
Chicken_1_day 5	H7N9_HA.276.C.T	HA	SNPHIGH	H7N9_HA	silent		C	T	CAATTCCTAGAATTTTCAGC[C/T]GATTTAATTATTGAGAGGCG	143	0	0
Chicken_2_day 5	H7N9_HA.276.C.T	HA	SNPHIGH	H7N9_HA	silent		C	T	CAATTCCTAGAATTTTCAGC[C/T]GATTTAATTATTGAGAGGCG	380	0	0
Chicken_3_day 3	H7N9_HA.276.C.T	HA	SNPHIGH	H7N9_HA	silent		C	T	CAATTCCTAGAATTTTCAGC[C/T]GATTTAATTATTGAGAGGCG	128	0	0
Chicken_3_day 5	H7N9_HA.276.C.T	HA	SNPHIGH	H7N9_HA	silent		C	T	CAATTCCTAGAATTTTCAGC[C/T]GATTTAATTATTGAGAGGCG	73	0	0
Chicken_1_day 3	H7N9_HA.279.T.C	HA	SNPLOW	H7N9_HA	silent		T	C	TTCCTAGAATTTTCAGCCGA[T/C]TTAATTATTGAGAGGCGAGA	259	0	0
Chicken_2_day 3	H7N9_HA.279.T.C	HA	SNPLOW	H7N9_HA	silent		T	C	TTCCTAGAATTTTCAGCCGA[T/C]TTAATTATTGAGAGGCGAGA	158	0	0
Chicken_1_day 5	H7N9_HA.279.T.C	HA	SNPLOW	H7N9_HA	silent		T	C	TTCCTAGAATTTTCAGCCGA[T/C]TTAATTATTGAGAGGCGAGA	136	2	0.0144928
Chicken_2_day 5	H7N9_HA.279.T.C	HA	SNPLOW	H7N9_HA	silent		T	C	TTCCTAGAATTTTCAGCCGA[T/C]TTAATTATTGAGAGGCGAGA	380	1	0.00262467
Chicken_3_day 3	H7N9_HA.279.T.C	HA	SNPLOW	H7N9_HA	silent		T	C	TTCCTAGAATTTTCAGCCGA[T/C]TTAATTATTGAGAGGCGAGA	129	0	0
Chicken_3_day 5	H7N9_HA.279.T.C	HA	SNPLOW	H7N9_HA	silent		T	C	TTCCTAGAATTTTCAGCCGA[T/C]TTAATTATTGAGAGGCGAGA	73	0	0
Chicken_1_day 3	H7N9_HA.282.A.G	HA	SNPLOW	H7N9_HA	silent		A	G	CTAGAATTTTCAGCCGATTT[A/G]ATTATTGAGAGGCGAGAAGG	267	2	0.00743494
Chicken_2_day 3	H7N9_HA.282.A.G	HA	SNPLOW	H7N9_HA	silent		A	G	CTAGAATTTTCAGCCGATTT[A/G]ATTATTGAGAGGCGAGAAGG	162	0	0
Chicken_1_day 5	H7N9_HA.282.A.G	HA	SNPLOW	H7N9_HA	silent		A	G	CTAGAATTTTCAGCCGATTT[A/G]ATTATTGAGAGGCGAGAAGG	142	0	0
Chicken_2_day 5	H7N9_HA.282.A.G	HA	SNPLOW	H7N9_HA	silent		A	G	CTAGAATTTTCAGCCGATTT[A/G]ATTATTGAGAGGCGAGAAGG	386	0	0
Chicken_3_day 3	H7N9_HA.282.A.G	HA	SNPLOW	H7N9_HA	silent		A	G	CTAGAATTTTCAGCCGATTT[A/G]ATTATTGAGAGGCGAGAAGG	131	0	0
Chicken_3_day 5	H7N9_HA.282.A.G	HA	SNPLOW	H7N9_HA	silent		A	G	CTAGAATTTTCAGCCGATTT[A/G]ATTATTGAGAGGCGAGAAGG	76	0	0
Chicken_1_day 3	H7N9_HA.284.T.C	HA	SNPLOW	H7N9_HA	nonsynonymous	Ile95Thr	T	C	AGAATTTTCAGCCGATTTAA[T/C]TATTGAGAGGCGAGAAGGAA	267	0	0
Chicken_2_day 3	H7N9_HA.284.T.C	HA	SNPLOW	H7N9_HA	nonsynonymous	Ile95Thr	T	C	AGAATTTTCAGCCGATTTAA[T/C]TATTGAGAGGCGAGAAGGAA	161	1	0.00617284
Chicken_1_day 5	H7N9_HA.284.T.C	HA	SNPLOW	H7N9_HA	nonsynonymous	Ile95Thr	T	C	AGAATTTTCAGCCGATTTAA[T/C]TATTGAGAGGCGAGAAGGAA	143	0	0
Chicken_2_day 5	H7N9_HA.284.T.C	HA	SNPLOW	H7N9_HA	nonsynonymous	Ile95Thr	T	C	AGAATTTTCAGCCGATTTAA[T/C]TATTGAGAGGCGAGAAGGAA	383	0	0
Chicken_3_day 3	H7N9_HA.284.T.C	HA	SNPLOW	H7N9_HA	nonsynonymous	Ile95Thr	T	C	AGAATTTTCAGCCGATTTAA[T/C]TATTGAGAGGCGAGAAGGAA	130	0	0
Chicken_3_day 5	H7N9_HA.284.T.C	HA	SNPLOW	H7N9_HA	nonsynonymous	Ile95Thr	T	C	AGAATTTTCAGCCGATTTAA[T/C]TATTGAGAGGCGAGAAGGAA	75	0	0
Chicken_1_day 3	H7N9_HA.285.T.C	HA	SNPLOW	H7N9_HA	silent		T	C	GAATTTTCAGCCGATTTAAT[T/C]ATTGAGAGGCGAGAAGGAAG	267	0	0
Chicken_2_day 3	H7N9_HA.285.T.C	HA	SNPLOW	H7N9_HA	silent		T	C	GAATTTTCAGCCGATTTAAT[T/C]ATTGAGAGGCGAGAAGGAAG	162	0	0
Chicken_1_day 5	H7N9_HA.285.T.C	HA	SNPLOW	H7N9_HA	silent		T	C	GAATTTTCAGCCGATTTAAT[T/C]ATTGAGAGGCGAGAAGGAAG	143	0	0
Chicken_2_day 5	H7N9_HA.285.T.C	HA	SNPLOW	H7N9_HA	silent		T	C	GAATTTTCAGCCGATTTAAT[T/C]ATTGAGAGGCGAGAAGGAAG	383	0	0
Chicken_3_day 3	H7N9_HA.285.T.C	HA	SNPLOW	H7N9_HA	silent		T	C	GAATTTTCAGCCGATTTAAT[T/C]ATTGAGAGGCGAGAAGGAAG	130	0	0
Chicken_3_day 5	H7N9_HA.285.T.C	HA	SNPLOW	H7N9_HA	silent		T	C	GAATTTTCAGCCGATTTAAT[T/C]ATTGAGAGGCGAGAAGGAAG	75	0	0
Chicken_1_day 3	H7N9_HA.287.T.C	HA	SNPLOW	H7N9_HA	nonsynonymous	Ile96Thr	T	C	ATTTTCAGCCGATTTAATTA[T/C]TGAGAGGCGAGAAGGAAGTG	266	0	0
Chicken_2_day 3	H7N9_HA.287.T.C	HA	SNPLOW	H7N9_HA	nonsynonymous	Ile96Thr	T	C	ATTTTCAGCCGATTTAATTA[T/C]TGAGAGGCGAGAAGGAAGTG	164	0	0
Chicken_1_day 5	H7N9_HA.287.T.C	HA	SNPLOW	H7N9_HA	nonsynonymous	Ile96Thr	T	C	ATTTTCAGCCGATTTAATTA[T/C]TGAGAGGCGAGAAGGAAGTG	143	0	0
Chicken_2_day 5	H7N9_HA.287.T.C	HA	SNPLOW	H7N9_HA	nonsynonymous	Ile96Thr	T	C	ATTTTCAGCCGATTTAATTA[T/C]TGAGAGGCGAGAAGGAAGTG	382	0	0
Chicken_3_day 3	H7N9_HA.287.T.C	HA	SNPLOW	H7N9_HA	nonsynonymous	Ile96Thr	T	C	ATTTTCAGCCGATTTAATTA[T/C]TGAGAGGCGAGAAGGAAGTG	131	0	0
Chicken_3_day 5	H7N9_HA.287.T.C	HA	SNPLOW	H7N9_HA	nonsynonymous	Ile96Thr	T	C	ATTTTCAGCCGATTTAATTA[T/C]TGAGAGGCGAGAAGGAAGTG	75	0	0
Chicken_1_day 3	H7N9_HA.288.T.C	HA	SNPHIGH	H7N9_HA	silent		T	C	TTTTCAGCCGATTTAATTAT[T/C]GAGAGGCGAGAAGGAAGTGA	266	0	0
Chicken_2_day 3	H7N9_HA.288.T.C	HA	SNPHIGH	H7N9_HA	silent		T	C	TTTTCAGCCGATTTAATTAT[T/C]GAGAGGCGAGAAGGAAGTGA	163	1	0.00609756
Chicken_1_day 5	H7N9_HA.288.T.C	HA	SNPHIGH	H7N9_HA	silent		T	C	TTTTCAGCCGATTTAATTAT[T/C]GAGAGGCGAGAAGGAAGTGA	143	0	0
Chicken_2_day 5	H7N9_HA.288.T.C	HA	SNPHIGH	H7N9_HA	silent		T	C	TTTTCAGCCGATTTAATTAT[T/C]GAGAGGCGAGAAGGAAGTGA	384	0	0
Chicken_3_day 3	H7N9_HA.288.T.C	HA	SNPHIGH	H7N9_HA	silent		T	C	TTTTCAGCCGATTTAATTAT[T/C]GAGAGGCGAGAAGGAAGTGA	131	0	0
Chicken_3_day 5	H7N9_HA.288.T.C	HA	SNPHIGH	H7N9_HA	silent		T	C	TTTTCAGCCGATTTAATTAT[T/C]GAGAGGCGAGAAGGAAGTGA	75	0	0
Chicken_1_day 3	H7N9_HA.290.A.G	HA	SNPLOW	H7N9_HA	nonsynonymous	Glu97Gly	A	G	TTCAGCCGATTTAATTATTG[A/G]GAGGCGAGAAGGAAGTGATG	267	0	0
Chicken_2_day 3	H7N9_HA.290.A.G	HA	SNPLOW	H7N9_HA	nonsynonymous	Glu97Gly	A	G	TTCAGCCGATTTAATTATTG[A/G]GAGGCGAGAAGGAAGTGATG	163	2	0.0121212
Chicken_1_day 5	H7N9_HA.290.A.G	HA	SNPLOW	H7N9_HA	nonsynonymous	Glu97Gly	A	G	TTCAGCCGATTTAATTATTG[A/G]GAGGCGAGAAGGAAGTGATG	143	0	0
Chicken_2_day 5	H7N9_HA.290.A.G	HA	SNPLOW	H7N9_HA	nonsynonymous	Glu97Gly	A	G	TTCAGCCGATTTAATTATTG[A/G]GAGGCGAGAAGGAAGTGATG	382	0	0
Chicken_3_day 3	H7N9_HA.290.A.G	HA	SNPLOW	H7N9_HA	nonsynonymous	Glu97Gly	A	G	TTCAGCCGATTTAATTATTG[A/G]GAGGCGAGAAGGAAGTGATG	130	1	0.00763359
Chicken_3_day 5	H7N9_HA.290.A.G	HA	SNPLOW	H7N9_HA	nonsynonymous	Glu97Gly	A	G	TTCAGCCGATTTAATTATTG[A/G]GAGGCGAGAAGGAAGTGATG	75	0	0
Chicken_1_day 3	H7N9_HA.291.G.A	HA	SNPLOW	H7N9_HA	silent		G	A	TCAGCCGATTTAATTATTGA[G/A]AGGCGAGAAGGAAGTGATGT	268	0	0
Chicken_2_day 3	H7N9_HA.291.G.A	HA	SNPLOW	H7N9_HA	silent		G	A	TCAGCCGATTTAATTATTGA[G/A]AGGCGAGAAGGAAGTGATGT	165	0	0
Chicken_1_day 5	H7N9_HA.291.G.A	HA	SNPLOW	H7N9_HA	silent		G	A	TCAGCCGATTTAATTATTGA[G/A]AGGCGAGAAGGAAGTGATGT	144	0	0
Chicken_2_day 5	H7N9_HA.291.G.A	HA	SNPLOW	H7N9_HA	silent		G	A	TCAGCCGATTTAATTATTGA[G/A]AGGCGAGAAGGAAGTGATGT	379	0	0
Chicken_3_day 3	H7N9_HA.291.G.A	HA	SNPLOW	H7N9_HA	silent		G	A	TCAGCCGATTTAATTATTGA[G/A]AGGCGAGAAGGAAGTGATGT	132	0	0
Chicken_3_day 5	H7N9_HA.291.G.A	HA	SNPLOW	H7N9_HA	silent		G	A	TCAGCCGATTTAATTATTGA[G/A]AGGCGAGAAGGAAGTGATGT	74	1	0.0133333
Chicken_1_day 3	H7N9_HA.292.A.G	HA	SNPHIGH	H7N9_HA	nonsynonymous	Arg98Gly	A	G	CAGCCGATTTAATTATTGAG[A/G]GGCGAGAAGGAAGTGATGTC	259	0	0
Chicken_2_day 3	H7N9_HA.292.A.G	HA	SNPHIGH	H7N9_HA	nonsynonymous	Arg98Gly	A	G	CAGCCGATTTAATTATTGAG[A/G]GGCGAGAAGGAAGTGATGTC	157	1	0.00632911
Chicken_1_day 5	H7N9_HA.292.A.G	HA	SNPHIGH	H7N9_HA	nonsynonymous	Arg98Gly	A	G	CAGCCGATTTAATTATTGAG[A/G]GGCGAGAAGGAAGTGATGTC	141	0	0
Chicken_2_day 5	H7N9_HA.292.A.G	HA	SNPHIGH	H7N9_HA	nonsynonymous	Arg98Gly	A	G	CAGCCGATTTAATTATTGAG[A/G]GGCGAGAAGGAAGTGATGTC	368	3	0.00808625
Chicken_3_day 3	H7N9_HA.292.A.G	HA	SNPHIGH	H7N9_HA	nonsynonymous	Arg98Gly	A	G	CAGCCGATTTAATTATTGAG[A/G]GGCGAGAAGGAAGTGATGTC	127	1	0.0078125
Chicken_3_day 5	H7N9_HA.292.A.G	HA	SNPHIGH	H7N9_HA	nonsynonymous	Arg98Gly	A	G	CAGCCGATTTAATTATTGAG[A/G]GGCGAGAAGGAAGTGATGTC	68	0	0
Chicken_1_day 3	H7N9_HA.295.C.T	HA	SNPLOW	H7N9_HA	nonsynonymous	Arg99end	C	T	CCGATTTAATTATTGAGAGG[C/T]GAGAAGGAAGTGATGTCTGT	262	0	0
Chicken_2_day 3	H7N9_HA.295.C.T	HA	SNPLOW	H7N9_HA	nonsynonymous	Arg99end	C	T	CCGATTTAATTATTGAGAGG[C/T]GAGAAGGAAGTGATGTCTGT	167	0	0
Chicken_1_day 5	H7N9_HA.295.C.T	HA	SNPLOW	H7N9_HA	nonsynonymous	Arg99end	C	T	CCGATTTAATTATTGAGAGG[C/T]GAGAAGGAAGTGATGTCTGT	140	0	0
Chicken_2_day 5	H7N9_HA.295.C.T	HA	SNPLOW	H7N9_HA	nonsynonymous	Arg99end	C	T	CCGATTTAATTATTGAGAGG[C/T]GAGAAGGAAGTGATGTCTGT	366	0	0
Chicken_3_day 3	H7N9_HA.295.C.T	HA	SNPLOW	H7N9_HA	nonsynonymous	Arg99end	C	T	CCGATTTAATTATTGAGAGG[C/T]GAGAAGGAAGTGATGTCTGT	129	0	0
Chicken_3_day 5	H7N9_HA.295.C.T	HA	SNPLOW	H7N9_HA	nonsynonymous	Arg99end	C	T	CCGATTTAATTATTGAGAGG[C/T]GAGAAGGAAGTGATGTCTGT	74	0	0
Chicken_1_day 3	H7N9_HA.297.A.G	HA	SNPLOW	H7N9_HA	silent		A	G	GATTTAATTATTGAGAGGCG[A/G]GAAGGAAGTGATGTCTGTTA	256	1	0.00389105
Chicken_2_day 3	H7N9_HA.297.A.G	HA	SNPLOW	H7N9_HA	silent		A	G	GATTTAATTATTGAGAGGCG[A/G]GAAGGAAGTGATGTCTGTTA	164	0	0
Chicken_1_day 5	H7N9_HA.297.A.G	HA	SNPLOW	H7N9_HA	silent		A	G	GATTTAATTATTGAGAGGCG[A/G]GAAGGAAGTGATGTCTGTTA	138	1	0.00719424
Chicken_2_day 5	H7N9_HA.297.A.G	HA	SNPLOW	H7N9_HA	silent		A	G	GATTTAATTATTGAGAGGCG[A/G]GAAGGAAGTGATGTCTGTTA	369	2	0.00539084
Chicken_3_day 3	H7N9_HA.297.A.G	HA	SNPLOW	H7N9_HA	silent		A	G	GATTTAATTATTGAGAGGCG[A/G]GAAGGAAGTGATGTCTGTTA	129	0	0
Chicken_3_day 5	H7N9_HA.297.A.G	HA	SNPLOW	H7N9_HA	silent		A	G	GATTTAATTATTGAGAGGCG[A/G]GAAGGAAGTGATGTCTGTTA	72	0	0
Chicken_1_day 3	H7N9_HA.299.A.G	HA	SNPHIGH	H7N9_HA	nonsynonymous	Glu100Gly	A	G	TTTAATTATTGAGAGGCGAG[A/G]AGGAAGTGATGTCTGTTATC	250	3	0.0118577
Chicken_2_day 3	H7N9_HA.299.A.G	HA	SNPHIGH	H7N9_HA	nonsynonymous	Glu100Gly	A	G	TTTAATTATTGAGAGGCGAG[A/G]AGGAAGTGATGTCTGTTATC	166	0	0
Chicken_1_day 5	H7N9_HA.299.A.G	HA	SNPHIGH	H7N9_HA	nonsynonymous	Glu100Gly	A	G	TTTAATTATTGAGAGGCGAG[A/G]AGGAAGTGATGTCTGTTATC	133	0	0
Chicken_2_day 5	H7N9_HA.299.A.G	HA	SNPHIGH	H7N9_HA	nonsynonymous	Glu100Gly	A	G	TTTAATTATTGAGAGGCGAG[A/G]AGGAAGTGATGTCTGTTATC	371	2	0.00536193
Chicken_3_day 3	H7N9_HA.299.A.G	HA	SNPHIGH	H7N9_HA	nonsynonymous	Glu100Gly	A	G	TTTAATTATTGAGAGGCGAG[A/G]AGGAAGTGATGTCTGTTATC	129	0	0
Chicken_3_day 5	H7N9_HA.299.A.G	HA	SNPHIGH	H7N9_HA	nonsynonymous	Glu100Gly	A	G	TTTAATTATTGAGAGGCGAG[A/G]AGGAAGTGATGTCTGTTATC	70	0	0
Chicken_1_day 3	H7N9_HA.300.A.G	HA	SNPLOW	H7N9_HA	silent		A	G	TTAATTATTGAGAGGCGAGA[A/G]GGAAGTGATGTCTGTTATCC	259	0	0
Chicken_2_day 3	H7N9_HA.300.A.G	HA	SNPLOW	H7N9_HA	silent		A	G	TTAATTATTGAGAGGCGAGA[A/G]GGAAGTGATGTCTGTTATCC	161	0	0
Chicken_1_day 5	H7N9_HA.300.A.G	HA	SNPLOW	H7N9_HA	silent		A	G	TTAATTATTGAGAGGCGAGA[A/G]GGAAGTGATGTCTGTTATCC	136	0	0
Chicken_2_day 5	H7N9_HA.300.A.G	HA	SNPLOW	H7N9_HA	silent		A	G	TTAATTATTGAGAGGCGAGA[A/G]GGAAGTGATGTCTGTTATCC	372	1	0.00268097
Chicken_3_day 3	H7N9_HA.300.A.G	HA	SNPLOW	H7N9_HA	silent		A	G	TTAATTATTGAGAGGCGAGA[A/G]GGAAGTGATGTCTGTTATCC	130	0	0
Chicken_3_day 5	H7N9_HA.300.A.G	HA	SNPLOW	H7N9_HA	silent		A	G	TTAATTATTGAGAGGCGAGA[A/G]GGAAGTGATGTCTGTTATCC	73	0	0
Chicken_1_day 3	H7N9_HA.302.G.A	HA	SNPLOW	H7N9_HA	nonsynonymous	Gly101Glu	G	A	AATTATTGAGAGGCGAGAAG[G/A]AAGTGATGTCTGTTATCCTG	263	0	0
Chicken_2_day 3	H7N9_HA.302.G.A	HA	SNPLOW	H7N9_HA	nonsynonymous	Gly101Glu	G	A	AATTATTGAGAGGCGAGAAG[G/A]AAGTGATGTCTGTTATCCTG	167	0	0
Chicken_1_day 5	H7N9_HA.302.G.A	HA	SNPLOW	H7N9_HA	nonsynonymous	Gly101Glu	G	A	AATTATTGAGAGGCGAGAAG[G/A]AAGTGATGTCTGTTATCCTG	139	1	0.00714286
Chicken_2_day 5	H7N9_HA.302.G.A	HA	SNPLOW	H7N9_HA	nonsynonymous	Gly101Glu	G	A	AATTATTGAGAGGCGAGAAG[G/A]AAGTGATGTCTGTTATCCTG	385	0	0
Chicken_3_day 3	H7N9_HA.302.G.A	HA	SNPLOW	H7N9_HA	nonsynonymous	Gly101Glu	G	A	AATTATTGAGAGGCGAGAAG[G/A]AAGTGATGTCTGTTATCCTG	133	0	0
Chicken_3_day 5	H7N9_HA.302.G.A	HA	SNPLOW	H7N9_HA	nonsynonymous	Gly101Glu	G	A	AATTATTGAGAGGCGAGAAG[G/A]AAGTGATGTCTGTTATCCTG	76	0	0
Chicken_1_day 3	H7N9_HA.303.A.G	HA	SNPHIGH	H7N9_HA	silent		A	G	ATTATTGAGAGGCGAGAAGG[A/G]AGTGATGTCTGTTATCCTGG	261	1	0.00381679
Chicken_2_day 3	H7N9_HA.303.A.G	HA	SNPHIGH	H7N9_HA	silent		A	G	ATTATTGAGAGGCGAGAAGG[A/G]AGTGATGTCTGTTATCCTGG	167	0	0
Chicken_1_day 5	H7N9_HA.303.A.G	HA	SNPHIGH	H7N9_HA	silent		A	G	ATTATTGAGAGGCGAGAAGG[A/G]AGTGATGTCTGTTATCCTGG	139	0	0
Chicken_2_day 5	H7N9_HA.303.A.G	HA	SNPHIGH	H7N9_HA	silent		A	G	ATTATTGAGAGGCGAGAAGG[A/G]AGTGATGTCTGTTATCCTGG	385	0	0
Chicken_3_day 3	H7N9_HA.303.A.G	HA	SNPHIGH	H7N9_HA	silent		A	G	ATTATTGAGAGGCGAGAAGG[A/G]AGTGATGTCTGTTATCCTGG	133	0	0
Chicken_3_day 5	H7N9_HA.303.A.G	HA	SNPHIGH	H7N9_HA	silent		A	G	ATTATTGAGAGGCGAGAAGG[A/G]AGTGATGTCTGTTATCCTGG	75	0	0
Chicken_1_day 3	H7N9_HA.304.A.G	HA	SNPLOW	H7N9_HA	nonsynonymous	Ser102Gly	A	G	TTATTGAGAGGCGAGAAGGA[A/G]GTGATGTCTGTTATCCTGGG	263	0	0
Chicken_2_day 3	H7N9_HA.304.A.G	HA	SNPLOW	H7N9_HA	nonsynonymous	Ser102Gly	A	G	TTATTGAGAGGCGAGAAGGA[A/G]GTGATGTCTGTTATCCTGGG	166	0	0
Chicken_1_day 5	H7N9_HA.304.A.G	HA	SNPLOW	H7N9_HA	nonsynonymous	Ser102Gly	A	G	TTATTGAGAGGCGAGAAGGA[A/G]GTGATGTCTGTTATCCTGGG	139	0	0
Chicken_2_day 5	H7N9_HA.304.A.G	HA	SNPLOW	H7N9_HA	nonsynonymous	Ser102Gly	A	G	TTATTGAGAGGCGAGAAGGA[A/G]GTGATGTCTGTTATCCTGGG	386	0	0
Chicken_3_day 3	H7N9_HA.304.A.G	HA	SNPLOW	H7N9_HA	nonsynonymous	Ser102Gly	A	G	TTATTGAGAGGCGAGAAGGA[A/G]GTGATGTCTGTTATCCTGGG	133	0	0
Chicken_3_day 5	H7N9_HA.304.A.G	HA	SNPLOW	H7N9_HA	nonsynonymous	Ser102Gly	A	G	TTATTGAGAGGCGAGAAGGA[A/G]GTGATGTCTGTTATCCTGGG	76	0	0
Chicken_1_day 3	H7N9_HA.305.G.A	HA	SNPHIGH	H7N9_HA	nonsynonymous	Ser102Asn	G	A	TATTGAGAGGCGAGAAGGAA[G/A]TGATGTCTGTTATCCTGGGA	263	0	0
Chicken_2_day 3	H7N9_HA.305.G.A	HA	SNPHIGH	H7N9_HA	nonsynonymous	Ser102Asn	G	A	TATTGAGAGGCGAGAAGGAA[G/A]TGATGTCTGTTATCCTGGGA	166	0	0
Chicken_1_day 5	H7N9_HA.305.G.A	HA	SNPHIGH	H7N9_HA	nonsynonymous	Ser102Asn	G	A	TATTGAGAGGCGAGAAGGAA[G/A]TGATGTCTGTTATCCTGGGA	139	0	0
Chicken_2_day 5	H7N9_HA.305.G.A	HA	SNPHIGH	H7N9_HA	nonsynonymous	Ser102Asn	G	A	TATTGAGAGGCGAGAAGGAA[G/A]TGATGTCTGTTATCCTGGGA	386	0	0
Chicken_3_day 3	H7N9_HA.305.G.A	HA	SNPHIGH	H7N9_HA	nonsynonymous	Ser102Asn	G	A	TATTGAGAGGCGAGAAGGAA[G/A]TGATGTCTGTTATCCTGGGA	133	0	0
Chicken_3_day 5	H7N9_HA.305.G.A	HA	SNPHIGH	H7N9_HA	nonsynonymous	Ser102Asn	G	A	TATTGAGAGGCGAGAAGGAA[G/A]TGATGTCTGTTATCCTGGGA	77	0	0
Chicken_1_day 3	H7N9_HA.306.T.C	HA	SNPHIGH	H7N9_HA	silent		T	C	ATTGAGAGGCGAGAAGGAAG[T/C]GATGTCTGTTATCCTGGGAA	260	0	0
Chicken_2_day 3	H7N9_HA.306.T.C	HA	SNPHIGH	H7N9_HA	silent		T	C	ATTGAGAGGCGAGAAGGAAG[T/C]GATGTCTGTTATCCTGGGAA	166	1	0.00598802
Chicken_1_day 5	H7N9_HA.306.T.C	HA	SNPHIGH	H7N9_HA	silent		T	C	ATTGAGAGGCGAGAAGGAAG[T/C]GATGTCTGTTATCCTGGGAA	136	0	0
Chicken_2_day 5	H7N9_HA.306.T.C	HA	SNPHIGH	H7N9_HA	silent		T	C	ATTGAGAGGCGAGAAGGAAG[T/C]GATGTCTGTTATCCTGGGAA	385	0	0
Chicken_3_day 3	H7N9_HA.306.T.C	HA	SNPHIGH	H7N9_HA	silent		T	C	ATTGAGAGGCGAGAAGGAAG[T/C]GATGTCTGTTATCCTGGGAA	132	0	0
Chicken_3_day 5	H7N9_HA.306.T.C	HA	SNPHIGH	H7N9_HA	silent		T	C	ATTGAGAGGCGAGAAGGAAG[T/C]GATGTCTGTTATCCTGGGAA	74	0	0
Chicken_1_day 3	H7N9_HA.308.A.C	HA	SNPLOW	H7N9_HA	nonsynonymous	Asp103Ala	A	C	TGAGAGGCGAGAAGGAAGTG[A/C]TGTCTGTTATCCTGGGAAAT	264	1	0.00377358
Chicken_2_day 3	H7N9_HA.308.A.C	HA	SNPLOW	H7N9_HA	nonsynonymous	Asp103Ala	A	C	TGAGAGGCGAGAAGGAAGTG[A/C]TGTCTGTTATCCTGGGAAAT	168	0	0
Chicken_1_day 5	H7N9_HA.308.A.C	HA	SNPLOW	H7N9_HA	nonsynonymous	Asp103Ala	A	C	TGAGAGGCGAGAAGGAAGTG[A/C]TGTCTGTTATCCTGGGAAAT	139	0	0
Chicken_2_day 5	H7N9_HA.308.A.C	HA	SNPLOW	H7N9_HA	nonsynonymous	Asp103Ala	A	C	TGAGAGGCGAGAAGGAAGTG[A/C]TGTCTGTTATCCTGGGAAAT	387	1	0.00257732
Chicken_3_day 3	H7N9_HA.308.A.C	HA	SNPLOW	H7N9_HA	nonsynonymous	Asp103Ala	A	C	TGAGAGGCGAGAAGGAAGTG[A/C]TGTCTGTTATCCTGGGAAAT	132	0	0
Chicken_3_day 5	H7N9_HA.308.A.C	HA	SNPLOW	H7N9_HA	nonsynonymous	Asp103Ala	A	C	TGAGAGGCGAGAAGGAAGTG[A/C]TGTCTGTTATCCTGGGAAAT	78	0	0
Chicken_1_day 3	H7N9_HA.308.A.G	HA	SNPHIGH	H7N9_HA	nonsynonymous	Asp103Gly	A	G	TGAGAGGCGAGAAGGAAGTG[A/G]TGTCTGTTATCCTGGGAAAT	264	0	0
Chicken_2_day 3	H7N9_HA.308.A.G	HA	SNPHIGH	H7N9_HA	nonsynonymous	Asp103Gly	A	G	TGAGAGGCGAGAAGGAAGTG[A/G]TGTCTGTTATCCTGGGAAAT	168	0	0
Chicken_1_day 5	H7N9_HA.308.A.G	HA	SNPHIGH	H7N9_HA	nonsynonymous	Asp103Gly	A	G	TGAGAGGCGAGAAGGAAGTG[A/G]TGTCTGTTATCCTGGGAAAT	139	0	0
Chicken_2_day 5	H7N9_HA.308.A.G	HA	SNPHIGH	H7N9_HA	nonsynonymous	Asp103Gly	A	G	TGAGAGGCGAGAAGGAAGTG[A/G]TGTCTGTTATCCTGGGAAAT	387	0	0
Chicken_3_day 3	H7N9_HA.308.A.G	HA	SNPHIGH	H7N9_HA	nonsynonymous	Asp103Gly	A	G	TGAGAGGCGAGAAGGAAGTG[A/G]TGTCTGTTATCCTGGGAAAT	132	0	0
Chicken_3_day 5	H7N9_HA.308.A.G	HA	SNPHIGH	H7N9_HA	nonsynonymous	Asp103Gly	A	G	TGAGAGGCGAGAAGGAAGTG[A/G]TGTCTGTTATCCTGGGAAAT	78	0	0
Chicken_1_day 3	H7N9_HA.309.T.C	HA	SNPLOW	H7N9_HA	silent		T	C	GAGAGGCGAGAAGGAAGTGA[T/C]GTCTGTTATCCTGGGAAATT	265	0	0
Chicken_2_day 3	H7N9_HA.309.T.C	HA	SNPLOW	H7N9_HA	silent		T	C	GAGAGGCGAGAAGGAAGTGA[T/C]GTCTGTTATCCTGGGAAATT	168	0	0
Chicken_1_day 5	H7N9_HA.309.T.C	HA	SNPLOW	H7N9_HA	silent		T	C	GAGAGGCGAGAAGGAAGTGA[T/C]GTCTGTTATCCTGGGAAATT	139	0	0
Chicken_2_day 5	H7N9_HA.309.T.C	HA	SNPLOW	H7N9_HA	silent		T	C	GAGAGGCGAGAAGGAAGTGA[T/C]GTCTGTTATCCTGGGAAATT	389	0	0
Chicken_3_day 3	H7N9_HA.309.T.C	HA	SNPLOW	H7N9_HA	silent		T	C	GAGAGGCGAGAAGGAAGTGA[T/C]GTCTGTTATCCTGGGAAATT	133	0	0
Chicken_3_day 5	H7N9_HA.309.T.C	HA	SNPLOW	H7N9_HA	silent		T	C	GAGAGGCGAGAAGGAAGTGA[T/C]GTCTGTTATCCTGGGAAATT	78	0	0
Chicken_1_day 3	H7N9_HA.309.T.G	HA	SNPLOW	H7N9_HA	nonsynonymous	Asp103Glu	T	G	GAGAGGCGAGAAGGAAGTGA[T/G]GTCTGTTATCCTGGGAAATT	265	0	0
Chicken_2_day 3	H7N9_HA.309.T.G	HA	SNPLOW	H7N9_HA	nonsynonymous	Asp103Glu	T	G	GAGAGGCGAGAAGGAAGTGA[T/G]GTCTGTTATCCTGGGAAATT	168	0	0
Chicken_1_day 5	H7N9_HA.309.T.G	HA	SNPLOW	H7N9_HA	nonsynonymous	Asp103Glu	T	G	GAGAGGCGAGAAGGAAGTGA[T/G]GTCTGTTATCCTGGGAAATT	139	0	0
Chicken_2_day 5	H7N9_HA.309.T.G	HA	SNPLOW	H7N9_HA	nonsynonymous	Asp103Glu	T	G	GAGAGGCGAGAAGGAAGTGA[T/G]GTCTGTTATCCTGGGAAATT	389	0	0
Chicken_3_day 3	H7N9_HA.309.T.G	HA	SNPLOW	H7N9_HA	nonsynonymous	Asp103Glu	T	G	GAGAGGCGAGAAGGAAGTGA[T/G]GTCTGTTATCCTGGGAAATT	133	0	0
Chicken_3_day 5	H7N9_HA.309.T.G	HA	SNPLOW	H7N9_HA	nonsynonymous	Asp103Glu	T	G	GAGAGGCGAGAAGGAAGTGA[T/G]GTCTGTTATCCTGGGAAATT	78	0	0
Chicken_1_day 3	H7N9_HA.311.T.C	HA	SNPHIGH	H7N9_HA	nonsynonymous	Val104Ala	T	C	GAGGCGAGAAGGAAGTGATG[T/C]CTGTTATCCTGGGAAATTCG	261	3	0.0113636
Chicken_2_day 3	H7N9_HA.311.T.C	HA	SNPHIGH	H7N9_HA	nonsynonymous	Val104Ala	T	C	GAGGCGAGAAGGAAGTGATG[T/C]CTGTTATCCTGGGAAATTCG	168	0	0
Chicken_1_day 5	H7N9_HA.311.T.C	HA	SNPHIGH	H7N9_HA	nonsynonymous	Val104Ala	T	C	GAGGCGAGAAGGAAGTGATG[T/C]CTGTTATCCTGGGAAATTCG	140	0	0
Chicken_2_day 5	H7N9_HA.311.T.C	HA	SNPHIGH	H7N9_HA	nonsynonymous	Val104Ala	T	C	GAGGCGAGAAGGAAGTGATG[T/C]CTGTTATCCTGGGAAATTCG	389	0	0
Chicken_3_day 3	H7N9_HA.311.T.C	HA	SNPHIGH	H7N9_HA	nonsynonymous	Val104Ala	T	C	GAGGCGAGAAGGAAGTGATG[T/C]CTGTTATCCTGGGAAATTCG	132	0	0
Chicken_3_day 5	H7N9_HA.311.T.C	HA	SNPHIGH	H7N9_HA	nonsynonymous	Val104Ala	T	C	GAGGCGAGAAGGAAGTGATG[T/C]CTGTTATCCTGGGAAATTCG	79	0	0
Chicken_1_day 3	H7N9_HA.312.C.T	HA	SNPLOW	H7N9_HA	silent		C	T	AGGCGAGAAGGAAGTGATGT[C/T]TGTTATCCTGGGAAATTCGT	261	0	0
Chicken_2_day 3	H7N9_HA.312.C.T	HA	SNPLOW	H7N9_HA	silent		C	T	AGGCGAGAAGGAAGTGATGT[C/T]TGTTATCCTGGGAAATTCGT	177	0	0
Chicken_1_day 5	H7N9_HA.312.C.T	HA	SNPLOW	H7N9_HA	silent		C	T	AGGCGAGAAGGAAGTGATGT[C/T]TGTTATCCTGGGAAATTCGT	142	0	0
Chicken_2_day 5	H7N9_HA.312.C.T	HA	SNPLOW	H7N9_HA	silent		C	T	AGGCGAGAAGGAAGTGATGT[C/T]TGTTATCCTGGGAAATTCGT	398	0	0
Chicken_3_day 3	H7N9_HA.312.C.T	HA	SNPLOW	H7N9_HA	silent		C	T	AGGCGAGAAGGAAGTGATGT[C/T]TGTTATCCTGGGAAATTCGT	135	0	0
Chicken_3_day 5	H7N9_HA.312.C.T	HA	SNPLOW	H7N9_HA	silent		C	T	AGGCGAGAAGGAAGTGATGT[C/T]TGTTATCCTGGGAAATTCGT	81	0	0
Chicken_1_day 3	H7N9_HA.313.T.C	HA	SNPHIGH	H7N9_HA	nonsynonymous	Cys105Arg	T	C	GGCGAGAAGGAAGTGATGTC[T/C]GTTATCCTGGGAAATTCGTG	263	0	0
Chicken_2_day 3	H7N9_HA.313.T.C	HA	SNPHIGH	H7N9_HA	nonsynonymous	Cys105Arg	T	C	GGCGAGAAGGAAGTGATGTC[T/C]GTTATCCTGGGAAATTCGTG	175	0	0
Chicken_1_day 5	H7N9_HA.313.T.C	HA	SNPHIGH	H7N9_HA	nonsynonymous	Cys105Arg	T	C	GGCGAGAAGGAAGTGATGTC[T/C]GTTATCCTGGGAAATTCGTG	142	0	0
Chicken_2_day 5	H7N9_HA.313.T.C	HA	SNPHIGH	H7N9_HA	nonsynonymous	Cys105Arg	T	C	GGCGAGAAGGAAGTGATGTC[T/C]GTTATCCTGGGAAATTCGTG	399	0	0
Chicken_3_day 3	H7N9_HA.313.T.C	HA	SNPHIGH	H7N9_HA	nonsynonymous	Cys105Arg	T	C	GGCGAGAAGGAAGTGATGTC[T/C]GTTATCCTGGGAAATTCGTG	135	0	0
Chicken_3_day 5	H7N9_HA.313.T.C	HA	SNPHIGH	H7N9_HA	nonsynonymous	Cys105Arg	T	C	GGCGAGAAGGAAGTGATGTC[T/C]GTTATCCTGGGAAATTCGTG	81	0	0
Chicken_1_day 3	H7N9_HA.315.T.C	HA	SNPLOW	H7N9_HA	silent		T	C	CGAGAAGGAAGTGATGTCTG[T/C]TATCCTGGGAAATTCGTGAA	263	1	0.00378788
Chicken_2_day 3	H7N9_HA.315.T.C	HA	SNPLOW	H7N9_HA	silent		T	C	CGAGAAGGAAGTGATGTCTG[T/C]TATCCTGGGAAATTCGTGAA	174	1	0.00571429
Chicken_1_day 5	H7N9_HA.315.T.C	HA	SNPLOW	H7N9_HA	silent		T	C	CGAGAAGGAAGTGATGTCTG[T/C]TATCCTGGGAAATTCGTGAA	143	0	0
Chicken_2_day 5	H7N9_HA.315.T.C	HA	SNPLOW	H7N9_HA	silent		T	C	CGAGAAGGAAGTGATGTCTG[T/C]TATCCTGGGAAATTCGTGAA	401	0	0
Chicken_3_day 3	H7N9_HA.315.T.C	HA	SNPLOW	H7N9_HA	silent		T	C	CGAGAAGGAAGTGATGTCTG[T/C]TATCCTGGGAAATTCGTGAA	134	0	0
Chicken_3_day 5	H7N9_HA.315.T.C	HA	SNPLOW	H7N9_HA	silent		T	C	CGAGAAGGAAGTGATGTCTG[T/C]TATCCTGGGAAATTCGTGAA	80	0	0
Chicken_1_day 3	H7N9_HA.316.T.C	HA	SNPLOW	H7N9_HA	nonsynonymous	Tyr106His	T	C	GAGAAGGAAGTGATGTCTGT[T/C]ATCCTGGGAAATTCGTGAAT	264	0	0
Chicken_2_day 3	H7N9_HA.316.T.C	HA	SNPLOW	H7N9_HA	nonsynonymous	Tyr106His	T	C	GAGAAGGAAGTGATGTCTGT[T/C]ATCCTGGGAAATTCGTGAAT	175	0	0
Chicken_1_day 5	H7N9_HA.316.T.C	HA	SNPLOW	H7N9_HA	nonsynonymous	Tyr106His	T	C	GAGAAGGAAGTGATGTCTGT[T/C]ATCCTGGGAAATTCGTGAAT	143	0	0
Chicken_2_day 5	H7N9_HA.316.T.C	HA	SNPLOW	H7N9_HA	nonsynonymous	Tyr106His	T	C	GAGAAGGAAGTGATGTCTGT[T/C]ATCCTGGGAAATTCGTGAAT	400	1	0.00249377
Chicken_3_day 3	H7N9_HA.316.T.C	HA	SNPLOW	H7N9_HA	nonsynonymous	Tyr106His	T	C	GAGAAGGAAGTGATGTCTGT[T/C]ATCCTGGGAAATTCGTGAAT	133	0	0
Chicken_3_day 5	H7N9_HA.316.T.C	HA	SNPLOW	H7N9_HA	nonsynonymous	Tyr106His	T	C	GAGAAGGAAGTGATGTCTGT[T/C]ATCCTGGGAAATTCGTGAAT	80	0	0
Chicken_1_day 3	H7N9_HA.320.C.A	HA	SNPLOW	H7N9_HA	nonsynonymous	Pro107His	C	A	AGGAAGTGATGTCTGTTATC[C/A]TGGGAAATTCGTGAATGAAG	262	1	0.00380228
Chicken_2_day 3	H7N9_HA.320.C.A	HA	SNPLOW	H7N9_HA	nonsynonymous	Pro107His	C	A	AGGAAGTGATGTCTGTTATC[C/A]TGGGAAATTCGTGAATGAAG	170	0	0
Chicken_1_day 5	H7N9_HA.320.C.A	HA	SNPLOW	H7N9_HA	nonsynonymous	Pro107His	C	A	AGGAAGTGATGTCTGTTATC[C/A]TGGGAAATTCGTGAATGAAG	140	1	0.0070922
Chicken_2_day 5	H7N9_HA.320.C.A	HA	SNPLOW	H7N9_HA	nonsynonymous	Pro107His	C	A	AGGAAGTGATGTCTGTTATC[C/A]TGGGAAATTCGTGAATGAAG	396	0	0
Chicken_3_day 3	H7N9_HA.320.C.A	HA	SNPLOW	H7N9_HA	nonsynonymous	Pro107His	C	A	AGGAAGTGATGTCTGTTATC[C/A]TGGGAAATTCGTGAATGAAG	130	0	0
Chicken_3_day 5	H7N9_HA.320.C.A	HA	SNPLOW	H7N9_HA	nonsynonymous	Pro107His	C	A	AGGAAGTGATGTCTGTTATC[C/A]TGGGAAATTCGTGAATGAAG	77	0	0
Chicken_1_day 3	H7N9_HA.321.T.C	HA	SNPLOW	H7N9_HA	silent		T	C	GGAAGTGATGTCTGTTATCC[T/C]GGGAAATTCGTGAATGAAGA	262	0	0
Chicken_2_day 3	H7N9_HA.321.T.C	HA	SNPLOW	H7N9_HA	silent		T	C	GGAAGTGATGTCTGTTATCC[T/C]GGGAAATTCGTGAATGAAGA	167	0	0
Chicken_1_day 5	H7N9_HA.321.T.C	HA	SNPLOW	H7N9_HA	silent		T	C	GGAAGTGATGTCTGTTATCC[T/C]GGGAAATTCGTGAATGAAGA	142	0	0
Chicken_2_day 5	H7N9_HA.321.T.C	HA	SNPLOW	H7N9_HA	silent		T	C	GGAAGTGATGTCTGTTATCC[T/C]GGGAAATTCGTGAATGAAGA	390	2	0.00510204
Chicken_3_day 3	H7N9_HA.321.T.C	HA	SNPLOW	H7N9_HA	silent		T	C	GGAAGTGATGTCTGTTATCC[T/C]GGGAAATTCGTGAATGAAGA	130	0	0
Chicken_3_day 5	H7N9_HA.321.T.C	HA	SNPLOW	H7N9_HA	silent		T	C	GGAAGTGATGTCTGTTATCC[T/C]GGGAAATTCGTGAATGAAGA	77	0	0
Chicken_1_day 3	H7N9_HA.325.A.G	HA	SNPLOW	H7N9_HA	nonsynonymous	Lys109Glu	A	G	GTGATGTCTGTTATCCTGGG[A/G]AATTCGTGAATGAAGAAGCT	177	0	0
Chicken_2_day 3	H7N9_HA.325.A.G	HA	SNPLOW	H7N9_HA	nonsynonymous	Lys109Glu	A	G	GTGATGTCTGTTATCCTGGG[A/G]AATTCGTGAATGAAGAAGCT	114	0	0
Chicken_1_day 5	H7N9_HA.325.A.G	HA	SNPLOW	H7N9_HA	nonsynonymous	Lys109Glu	A	G	GTGATGTCTGTTATCCTGGG[A/G]AATTCGTGAATGAAGAAGCT	87	0	0
Chicken_2_day 5	H7N9_HA.325.A.G	HA	SNPLOW	H7N9_HA	nonsynonymous	Lys109Glu	A	G	GTGATGTCTGTTATCCTGGG[A/G]AATTCGTGAATGAAGAAGCT	290	0	0
Chicken_3_day 3	H7N9_HA.325.A.G	HA	SNPLOW	H7N9_HA	nonsynonymous	Lys109Glu	A	G	GTGATGTCTGTTATCCTGGG[A/G]AATTCGTGAATGAAGAAGCT	102	0	0
Chicken_3_day 5	H7N9_HA.325.A.G	HA	SNPLOW	H7N9_HA	nonsynonymous	Lys109Glu	A	G	GTGATGTCTGTTATCCTGGG[A/G]AATTCGTGAATGAAGAAGCT	54	0	0
Chicken_1_day 3	H7N9_HA.330.C.T	HA	SNPLOW	H7N9_HA	silent		C	T	GTCTGTTATCCTGGGAAATT[C/T]GTGAATGAAGAAGCTCTGAG	175	0	0
Chicken_2_day 3	H7N9_HA.330.C.T	HA	SNPLOW	H7N9_HA	silent		C	T	GTCTGTTATCCTGGGAAATT[C/T]GTGAATGAAGAAGCTCTGAG	110	0	0
Chicken_1_day 5	H7N9_HA.330.C.T	HA	SNPLOW	H7N9_HA	silent		C	T	GTCTGTTATCCTGGGAAATT[C/T]GTGAATGAAGAAGCTCTGAG	84	0	0
Chicken_2_day 5	H7N9_HA.330.C.T	HA	SNPLOW	H7N9_HA	silent		C	T	GTCTGTTATCCTGGGAAATT[C/T]GTGAATGAAGAAGCTCTGAG	289	0	0
Chicken_3_day 3	H7N9_HA.330.C.T	HA	SNPLOW	H7N9_HA	silent		C	T	GTCTGTTATCCTGGGAAATT[C/T]GTGAATGAAGAAGCTCTGAG	101	0	0
Chicken_3_day 5	H7N9_HA.330.C.T	HA	SNPLOW	H7N9_HA	silent		C	T	GTCTGTTATCCTGGGAAATT[C/T]GTGAATGAAGAAGCTCTGAG	54	0	0
Chicken_1_day 3	H7N9_HA.331.G.A	HA	SNPHIGH	H7N9_HA	nonsynonymous	Val111Met	G	A	TCTGTTATCCTGGGAAATTC[G/A]TGAATGAAGAAGCTCTGAGG	170	0	0
Chicken_2_day 3	H7N9_HA.331.G.A	HA	SNPHIGH	H7N9_HA	nonsynonymous	Val111Met	G	A	TCTGTTATCCTGGGAAATTC[G/A]TGAATGAAGAAGCTCTGAGG	108	0	0
Chicken_1_day 5	H7N9_HA.331.G.A	HA	SNPHIGH	H7N9_HA	nonsynonymous	Val111Met	G	A	TCTGTTATCCTGGGAAATTC[G/A]TGAATGAAGAAGCTCTGAGG	81	0	0
Chicken_2_day 5	H7N9_HA.331.G.A	HA	SNPHIGH	H7N9_HA	nonsynonymous	Val111Met	G	A	TCTGTTATCCTGGGAAATTC[G/A]TGAATGAAGAAGCTCTGAGG	288	0	0
Chicken_3_day 3	H7N9_HA.331.G.A	HA	SNPHIGH	H7N9_HA	nonsynonymous	Val111Met	G	A	TCTGTTATCCTGGGAAATTC[G/A]TGAATGAAGAAGCTCTGAGG	100	0	0
Chicken_3_day 5	H7N9_HA.331.G.A	HA	SNPHIGH	H7N9_HA	nonsynonymous	Val111Met	G	A	TCTGTTATCCTGGGAAATTC[G/A]TGAATGAAGAAGCTCTGAGG	53	0	0
Chicken_1_day 3	H7N9_HA.332.T.C	HA	SNPLOW	H7N9_HA	nonsynonymous	Val111Ala	T	C	CTGTTATCCTGGGAAATTCG[T/C]GAATGAAGAAGCTCTGAGGC	173	2	0.0114286
Chicken_2_day 3	H7N9_HA.332.T.C	HA	SNPLOW	H7N9_HA	nonsynonymous	Val111Ala	T	C	CTGTTATCCTGGGAAATTCG[T/C]GAATGAAGAAGCTCTGAGGC	110	0	0
Chicken_1_day 5	H7N9_HA.332.T.C	HA	SNPLOW	H7N9_HA	nonsynonymous	Val111Ala	T	C	CTGTTATCCTGGGAAATTCG[T/C]GAATGAAGAAGCTCTGAGGC	83	0	0
Chicken_2_day 5	H7N9_HA.332.T.C	HA	SNPLOW	H7N9_HA	nonsynonymous	Val111Ala	T	C	CTGTTATCCTGGGAAATTCG[T/C]GAATGAAGAAGCTCTGAGGC	289	0	0
Chicken_3_day 3	H7N9_HA.332.T.C	HA	SNPLOW	H7N9_HA	nonsynonymous	Val111Ala	T	C	CTGTTATCCTGGGAAATTCG[T/C]GAATGAAGAAGCTCTGAGGC	101	0	0
Chicken_3_day 5	H7N9_HA.332.T.C	HA	SNPLOW	H7N9_HA	nonsynonymous	Val111Ala	T	C	CTGTTATCCTGGGAAATTCG[T/C]GAATGAAGAAGCTCTGAGGC	54	0	0
Chicken_1_day 3	H7N9_HA.334.A.G	HA	SNPHIGH	H7N9_HA	nonsynonymous	Asn112Asp	A	G	GTTATCCTGGGAAATTCGTG[A/G]ATGAAGAAGCTCTGAGGCAA	175	0	0
Chicken_2_day 3	H7N9_HA.334.A.G	HA	SNPHIGH	H7N9_HA	nonsynonymous	Asn112Asp	A	G	GTTATCCTGGGAAATTCGTG[A/G]ATGAAGAAGCTCTGAGGCAA	110	0	0
Chicken_1_day 5	H7N9_HA.334.A.G	HA	SNPHIGH	H7N9_HA	nonsynonymous	Asn112Asp	A	G	GTTATCCTGGGAAATTCGTG[A/G]ATGAAGAAGCTCTGAGGCAA	82	0	0
Chicken_2_day 5	H7N9_HA.334.A.G	HA	SNPHIGH	H7N9_HA	nonsynonymous	Asn112Asp	A	G	GTTATCCTGGGAAATTCGTG[A/G]ATGAAGAAGCTCTGAGGCAA	292	0	0
Chicken_3_day 3	H7N9_HA.334.A.G	HA	SNPHIGH	H7N9_HA	nonsynonymous	Asn112Asp	A	G	GTTATCCTGGGAAATTCGTG[A/G]ATGAAGAAGCTCTGAGGCAA	101	0	0
Chicken_3_day 5	H7N9_HA.334.A.G	HA	SNPHIGH	H7N9_HA	nonsynonymous	Asn112Asp	A	G	GTTATCCTGGGAAATTCGTG[A/G]ATGAAGAAGCTCTGAGGCAA	53	0	0
Chicken_1_day 3	H7N9_HA.336.T.C	HA	SNPHIGH	H7N9_HA	silent		T	C	TATCCTGGGAAATTCGTGAA[T/C]GAAGAAGCTCTGAGGCAAAT	175	0	0
Chicken_2_day 3	H7N9_HA.336.T.C	HA	SNPHIGH	H7N9_HA	silent		T	C	TATCCTGGGAAATTCGTGAA[T/C]GAAGAAGCTCTGAGGCAAAT	111	0	0
Chicken_1_day 5	H7N9_HA.336.T.C	HA	SNPHIGH	H7N9_HA	silent		T	C	TATCCTGGGAAATTCGTGAA[T/C]GAAGAAGCTCTGAGGCAAAT	85	0	0
Chicken_2_day 5	H7N9_HA.336.T.C	HA	SNPHIGH	H7N9_HA	silent		T	C	TATCCTGGGAAATTCGTGAA[T/C]GAAGAAGCTCTGAGGCAAAT	292	0	0
Chicken_3_day 3	H7N9_HA.336.T.C	HA	SNPHIGH	H7N9_HA	silent		T	C	TATCCTGGGAAATTCGTGAA[T/C]GAAGAAGCTCTGAGGCAAAT	103	0	0
Chicken_3_day 5	H7N9_HA.336.T.C	HA	SNPHIGH	H7N9_HA	silent		T	C	TATCCTGGGAAATTCGTGAA[T/C]GAAGAAGCTCTGAGGCAAAT	53	0	0
Chicken_1_day 3	H7N9_HA.337.G.A	HA	SNPLOW	H7N9_HA	nonsynonymous	Glu113Lys	G	A	ATCCTGGGAAATTCGTGAAT[G/A]AAGAAGCTCTGAGGCAAATT	175	0	0
Chicken_2_day 3	H7N9_HA.337.G.A	HA	SNPLOW	H7N9_HA	nonsynonymous	Glu113Lys	G	A	ATCCTGGGAAATTCGTGAAT[G/A]AAGAAGCTCTGAGGCAAATT	111	0	0
Chicken_1_day 5	H7N9_HA.337.G.A	HA	SNPLOW	H7N9_HA	nonsynonymous	Glu113Lys	G	A	ATCCTGGGAAATTCGTGAAT[G/A]AAGAAGCTCTGAGGCAAATT	85	0	0
Chicken_2_day 5	H7N9_HA.337.G.A	HA	SNPLOW	H7N9_HA	nonsynonymous	Glu113Lys	G	A	ATCCTGGGAAATTCGTGAAT[G/A]AAGAAGCTCTGAGGCAAATT	291	0	0
Chicken_3_day 3	H7N9_HA.337.G.A	HA	SNPLOW	H7N9_HA	nonsynonymous	Glu113Lys	G	A	ATCCTGGGAAATTCGTGAAT[G/A]AAGAAGCTCTGAGGCAAATT	102	0	0
Chicken_3_day 5	H7N9_HA.337.G.A	HA	SNPLOW	H7N9_HA	nonsynonymous	Glu113Lys	G	A	ATCCTGGGAAATTCGTGAAT[G/A]AAGAAGCTCTGAGGCAAATT	53	0	0
Chicken_1_day 3	H7N9_HA.338.A.G	HA	SNPHIGH	H7N9_HA	nonsynonymous	Glu113Gly	A	G	TCCTGGGAAATTCGTGAATG[A/G]AGAAGCTCTGAGGCAAATTC	175	0	0
Chicken_2_day 3	H7N9_HA.338.A.G	HA	SNPHIGH	H7N9_HA	nonsynonymous	Glu113Gly	A	G	TCCTGGGAAATTCGTGAATG[A/G]AGAAGCTCTGAGGCAAATTC	110	0	0
Chicken_1_day 5	H7N9_HA.338.A.G	HA	SNPHIGH	H7N9_HA	nonsynonymous	Glu113Gly	A	G	TCCTGGGAAATTCGTGAATG[A/G]AGAAGCTCTGAGGCAAATTC	85	0	0
Chicken_2_day 5	H7N9_HA.338.A.G	HA	SNPHIGH	H7N9_HA	nonsynonymous	Glu113Gly	A	G	TCCTGGGAAATTCGTGAATG[A/G]AGAAGCTCTGAGGCAAATTC	288	0	0
Chicken_3_day 3	H7N9_HA.338.A.G	HA	SNPHIGH	H7N9_HA	nonsynonymous	Glu113Gly	A	G	TCCTGGGAAATTCGTGAATG[A/G]AGAAGCTCTGAGGCAAATTC	103	0	0
Chicken_3_day 5	H7N9_HA.338.A.G	HA	SNPHIGH	H7N9_HA	nonsynonymous	Glu113Gly	A	G	TCCTGGGAAATTCGTGAATG[A/G]AGAAGCTCTGAGGCAAATTC	53	0	0
Chicken_1_day 3	H7N9_HA.339.A.C	HA	SNPHIGH	H7N9_HA	nonsynonymous	Glu113Asp	A	C	CCTGGGAAATTCGTGAATGA[A/C]GAAGCTCTGAGGCAAATTCT	174	0	0
Chicken_2_day 3	H7N9_HA.339.A.C	HA	SNPHIGH	H7N9_HA	nonsynonymous	Glu113Asp	A	C	CCTGGGAAATTCGTGAATGA[A/C]GAAGCTCTGAGGCAAATTCT	110	0	0
Chicken_1_day 5	H7N9_HA.339.A.C	HA	SNPHIGH	H7N9_HA	nonsynonymous	Glu113Asp	A	C	CCTGGGAAATTCGTGAATGA[A/C]GAAGCTCTGAGGCAAATTCT	85	0	0
Chicken_2_day 5	H7N9_HA.339.A.C	HA	SNPHIGH	H7N9_HA	nonsynonymous	Glu113Asp	A	C	CCTGGGAAATTCGTGAATGA[A/C]GAAGCTCTGAGGCAAATTCT	287	1	0.00347222
Chicken_3_day 3	H7N9_HA.339.A.C	HA	SNPHIGH	H7N9_HA	nonsynonymous	Glu113Asp	A	C	CCTGGGAAATTCGTGAATGA[A/C]GAAGCTCTGAGGCAAATTCT	102	0	0
Chicken_3_day 5	H7N9_HA.339.A.C	HA	SNPHIGH	H7N9_HA	nonsynonymous	Glu113Asp	A	C	CCTGGGAAATTCGTGAATGA[A/C]GAAGCTCTGAGGCAAATTCT	52	0	0
Chicken_1_day 3	H7N9_HA.339.A.G	HA	SNPHIGH	H7N9_HA	silent		A	G	CCTGGGAAATTCGTGAATGA[A/G]GAAGCTCTGAGGCAAATTCT	174	1	0.00571429
Chicken_2_day 3	H7N9_HA.339.A.G	HA	SNPHIGH	H7N9_HA	silent		A	G	CCTGGGAAATTCGTGAATGA[A/G]GAAGCTCTGAGGCAAATTCT	110	0	0
Chicken_1_day 5	H7N9_HA.339.A.G	HA	SNPHIGH	H7N9_HA	silent		A	G	CCTGGGAAATTCGTGAATGA[A/G]GAAGCTCTGAGGCAAATTCT	85	0	0
Chicken_2_day 5	H7N9_HA.339.A.G	HA	SNPHIGH	H7N9_HA	silent		A	G	CCTGGGAAATTCGTGAATGA[A/G]GAAGCTCTGAGGCAAATTCT	287	0	0
Chicken_3_day 3	H7N9_HA.339.A.G	HA	SNPHIGH	H7N9_HA	silent		A	G	CCTGGGAAATTCGTGAATGA[A/G]GAAGCTCTGAGGCAAATTCT	102	0	0
Chicken_3_day 5	H7N9_HA.339.A.G	HA	SNPHIGH	H7N9_HA	silent		A	G	CCTGGGAAATTCGTGAATGA[A/G]GAAGCTCTGAGGCAAATTCT	52	0	0
Chicken_1_day 3	H7N9_HA.341.A.G	HA	SNPLOW	H7N9_HA	nonsynonymous	Glu114Gly	A	G	TGGGAAATTCGTGAATGAAG[A/G]AGCTCTGAGGCAAATTCTCA	176	0	0
Chicken_2_day 3	H7N9_HA.341.A.G	HA	SNPLOW	H7N9_HA	nonsynonymous	Glu114Gly	A	G	TGGGAAATTCGTGAATGAAG[A/G]AGCTCTGAGGCAAATTCTCA	109	1	0.00909091
Chicken_1_day 5	H7N9_HA.341.A.G	HA	SNPLOW	H7N9_HA	nonsynonymous	Glu114Gly	A	G	TGGGAAATTCGTGAATGAAG[A/G]AGCTCTGAGGCAAATTCTCA	86	0	0
Chicken_2_day 5	H7N9_HA.341.A.G	HA	SNPLOW	H7N9_HA	nonsynonymous	Glu114Gly	A	G	TGGGAAATTCGTGAATGAAG[A/G]AGCTCTGAGGCAAATTCTCA	286	0	0
Chicken_3_day 3	H7N9_HA.341.A.G	HA	SNPLOW	H7N9_HA	nonsynonymous	Glu114Gly	A	G	TGGGAAATTCGTGAATGAAG[A/G]AGCTCTGAGGCAAATTCTCA	102	0	0
Chicken_3_day 5	H7N9_HA.341.A.G	HA	SNPLOW	H7N9_HA	nonsynonymous	Glu114Gly	A	G	TGGGAAATTCGTGAATGAAG[A/G]AGCTCTGAGGCAAATTCTCA	51	1	0.0192308
Chicken_1_day 3	H7N9_HA.342.A.G	HA	SNPHIGH	H7N9_HA	silent		A	G	GGGAAATTCGTGAATGAAGA[A/G]GCTCTGAGGCAAATTCTCAG	176	0	0
Chicken_2_day 3	H7N9_HA.342.A.G	HA	SNPHIGH	H7N9_HA	silent		A	G	GGGAAATTCGTGAATGAAGA[A/G]GCTCTGAGGCAAATTCTCAG	110	0	0
Chicken_1_day 5	H7N9_HA.342.A.G	HA	SNPHIGH	H7N9_HA	silent		A	G	GGGAAATTCGTGAATGAAGA[A/G]GCTCTGAGGCAAATTCTCAG	86	0	0
Chicken_2_day 5	H7N9_HA.342.A.G	HA	SNPHIGH	H7N9_HA	silent		A	G	GGGAAATTCGTGAATGAAGA[A/G]GCTCTGAGGCAAATTCTCAG	287	0	0
Chicken_3_day 3	H7N9_HA.342.A.G	HA	SNPHIGH	H7N9_HA	silent		A	G	GGGAAATTCGTGAATGAAGA[A/G]GCTCTGAGGCAAATTCTCAG	101	0	0
Chicken_3_day 5	H7N9_HA.342.A.G	HA	SNPHIGH	H7N9_HA	silent		A	G	GGGAAATTCGTGAATGAAGA[A/G]GCTCTGAGGCAAATTCTCAG	51	1	0.0192308
Chicken_1_day 3	H7N9_HA.345.T.C	HA	SNPHIGH	H7N9_HA	silent		T	C	AAATTCGTGAATGAAGAAGC[T/C]CTGAGGCAAATTCTCAGAGA	174	0	0
Chicken_2_day 3	H7N9_HA.345.T.C	HA	SNPHIGH	H7N9_HA	silent		T	C	AAATTCGTGAATGAAGAAGC[T/C]CTGAGGCAAATTCTCAGAGA	105	0	0
Chicken_1_day 5	H7N9_HA.345.T.C	HA	SNPHIGH	H7N9_HA	silent		T	C	AAATTCGTGAATGAAGAAGC[T/C]CTGAGGCAAATTCTCAGAGA	84	0	0
Chicken_2_day 5	H7N9_HA.345.T.C	HA	SNPHIGH	H7N9_HA	silent		T	C	AAATTCGTGAATGAAGAAGC[T/C]CTGAGGCAAATTCTCAGAGA	281	1	0.0035461
Chicken_3_day 3	H7N9_HA.345.T.C	HA	SNPHIGH	H7N9_HA	silent		T	C	AAATTCGTGAATGAAGAAGC[T/C]CTGAGGCAAATTCTCAGAGA	95	0	0
Chicken_3_day 5	H7N9_HA.345.T.C	HA	SNPHIGH	H7N9_HA	silent		T	C	AAATTCGTGAATGAAGAAGC[T/C]CTGAGGCAAATTCTCAGAGA	52	0	0
Chicken_1_day 3	H7N9_HA.346.C.T	HA	SNPHIGH	H7N9_HA	silent		C	T	AATTCGTGAATGAAGAAGCT[C/T]TGAGGCAAATTCTCAGAGAA	174	0	0
Chicken_2_day 3	H7N9_HA.346.C.T	HA	SNPHIGH	H7N9_HA	silent		C	T	AATTCGTGAATGAAGAAGCT[C/T]TGAGGCAAATTCTCAGAGAA	105	0	0
Chicken_1_day 5	H7N9_HA.346.C.T	HA	SNPHIGH	H7N9_HA	silent		C	T	AATTCGTGAATGAAGAAGCT[C/T]TGAGGCAAATTCTCAGAGAA	84	0	0
Chicken_2_day 5	H7N9_HA.346.C.T	HA	SNPHIGH	H7N9_HA	silent		C	T	AATTCGTGAATGAAGAAGCT[C/T]TGAGGCAAATTCTCAGAGAA	280	0	0
Chicken_3_day 3	H7N9_HA.346.C.T	HA	SNPHIGH	H7N9_HA	silent		C	T	AATTCGTGAATGAAGAAGCT[C/T]TGAGGCAAATTCTCAGAGAA	95	0	0
Chicken_3_day 5	H7N9_HA.346.C.T	HA	SNPHIGH	H7N9_HA	silent		C	T	AATTCGTGAATGAAGAAGCT[C/T]TGAGGCAAATTCTCAGAGAA	52	0	0
Chicken_1_day 3	H7N9_HA.347.T.C	HA	SNPLOW	H7N9_HA	nonsynonymous	Leu116Pro	T	C	ATTCGTGAATGAAGAAGCTC[T/C]GAGGCAAATTCTCAGAGAAT	172	0	0
Chicken_2_day 3	H7N9_HA.347.T.C	HA	SNPLOW	H7N9_HA	nonsynonymous	Leu116Pro	T	C	ATTCGTGAATGAAGAAGCTC[T/C]GAGGCAAATTCTCAGAGAAT	104	0	0
Chicken_1_day 5	H7N9_HA.347.T.C	HA	SNPLOW	H7N9_HA	nonsynonymous	Leu116Pro	T	C	ATTCGTGAATGAAGAAGCTC[T/C]GAGGCAAATTCTCAGAGAAT	83	1	0.0119048
Chicken_2_day 5	H7N9_HA.347.T.C	HA	SNPLOW	H7N9_HA	nonsynonymous	Leu116Pro	T	C	ATTCGTGAATGAAGAAGCTC[T/C]GAGGCAAATTCTCAGAGAAT	281	0	0
Chicken_3_day 3	H7N9_HA.347.T.C	HA	SNPLOW	H7N9_HA	nonsynonymous	Leu116Pro	T	C	ATTCGTGAATGAAGAAGCTC[T/C]GAGGCAAATTCTCAGAGAAT	92	0	0
Chicken_3_day 5	H7N9_HA.347.T.C	HA	SNPLOW	H7N9_HA	nonsynonymous	Leu116Pro	T	C	ATTCGTGAATGAAGAAGCTC[T/C]GAGGCAAATTCTCAGAGAAT	52	0	0
Chicken_1_day 3	H7N9_HA.349.A.G	HA	SNPLOW	H7N9_HA	nonsynonymous	Arg117Gly	A	G	TCGTGAATGAAGAAGCTCTG[A/G]GGCAAATTCTCAGAGAATCA	199	0	0
Chicken_2_day 3	H7N9_HA.349.A.G	HA	SNPLOW	H7N9_HA	nonsynonymous	Arg117Gly	A	G	TCGTGAATGAAGAAGCTCTG[A/G]GGCAAATTCTCAGAGAATCA	122	1	0.00813008
Chicken_1_day 5	H7N9_HA.349.A.G	HA	SNPLOW	H7N9_HA	nonsynonymous	Arg117Gly	A	G	TCGTGAATGAAGAAGCTCTG[A/G]GGCAAATTCTCAGAGAATCA	97	0	0
Chicken_2_day 5	H7N9_HA.349.A.G	HA	SNPLOW	H7N9_HA	nonsynonymous	Arg117Gly	A	G	TCGTGAATGAAGAAGCTCTG[A/G]GGCAAATTCTCAGAGAATCA	325	0	0
Chicken_3_day 3	H7N9_HA.349.A.G	HA	SNPLOW	H7N9_HA	nonsynonymous	Arg117Gly	A	G	TCGTGAATGAAGAAGCTCTG[A/G]GGCAAATTCTCAGAGAATCA	99	1	0.01
Chicken_3_day 5	H7N9_HA.349.A.G	HA	SNPLOW	H7N9_HA	nonsynonymous	Arg117Gly	A	G	TCGTGAATGAAGAAGCTCTG[A/G]GGCAAATTCTCAGAGAATCA	58	1	0.0169492
Chicken_1_day 3	H7N9_HA.351.G.A	HA	SNPLOW	H7N9_HA	silent		G	A	GTGAATGAAGAAGCTCTGAG[G/A]CAAATTCTCAGAGAATCAGG	221	1	0.0045045
Chicken_2_day 3	H7N9_HA.351.G.A	HA	SNPLOW	H7N9_HA	silent		G	A	GTGAATGAAGAAGCTCTGAG[G/A]CAAATTCTCAGAGAATCAGG	126	0	0
Chicken_1_day 5	H7N9_HA.351.G.A	HA	SNPLOW	H7N9_HA	silent		G	A	GTGAATGAAGAAGCTCTGAG[G/A]CAAATTCTCAGAGAATCAGG	108	0	0
Chicken_2_day 5	H7N9_HA.351.G.A	HA	SNPLOW	H7N9_HA	silent		G	A	GTGAATGAAGAAGCTCTGAG[G/A]CAAATTCTCAGAGAATCAGG	335	2	0.00593472
Chicken_3_day 3	H7N9_HA.351.G.A	HA	SNPLOW	H7N9_HA	silent		G	A	GTGAATGAAGAAGCTCTGAG[G/A]CAAATTCTCAGAGAATCAGG	115	0	0
Chicken_3_day 5	H7N9_HA.351.G.A	HA	SNPLOW	H7N9_HA	silent		G	A	GTGAATGAAGAAGCTCTGAG[G/A]CAAATTCTCAGAGAATCAGG	65	0	0
Chicken_1_day 3	H7N9_HA.354.A.G	HA	SNPLOW	H7N9_HA	silent		A	G	AATGAAGAAGCTCTGAGGCA[A/G]ATTCTCAGAGAATCAGGCGG	217	0	0
Chicken_2_day 3	H7N9_HA.354.A.G	HA	SNPLOW	H7N9_HA	silent		A	G	AATGAAGAAGCTCTGAGGCA[A/G]ATTCTCAGAGAATCAGGCGG	126	0	0
Chicken_1_day 5	H7N9_HA.354.A.G	HA	SNPLOW	H7N9_HA	silent		A	G	AATGAAGAAGCTCTGAGGCA[A/G]ATTCTCAGAGAATCAGGCGG	108	0	0
Chicken_2_day 5	H7N9_HA.354.A.G	HA	SNPLOW	H7N9_HA	silent		A	G	AATGAAGAAGCTCTGAGGCA[A/G]ATTCTCAGAGAATCAGGCGG	348	0	0
Chicken_3_day 3	H7N9_HA.354.A.G	HA	SNPLOW	H7N9_HA	silent		A	G	AATGAAGAAGCTCTGAGGCA[A/G]ATTCTCAGAGAATCAGGCGG	112	0	0
Chicken_3_day 5	H7N9_HA.354.A.G	HA	SNPLOW	H7N9_HA	silent		A	G	AATGAAGAAGCTCTGAGGCA[A/G]ATTCTCAGAGAATCAGGCGG	67	0	0
Chicken_1_day 3	H7N9_HA.356.T.C	HA	SNPLOW	H7N9_HA	nonsynonymous	Ile119Thr	T	C	TGAAGAAGCTCTGAGGCAAA[T/C]TCTCAGAGAATCAGGCGGAA	215	0	0
Chicken_2_day 3	H7N9_HA.356.T.C	HA	SNPLOW	H7N9_HA	nonsynonymous	Ile119Thr	T	C	TGAAGAAGCTCTGAGGCAAA[T/C]TCTCAGAGAATCAGGCGGAA	125	0	0
Chicken_1_day 5	H7N9_HA.356.T.C	HA	SNPLOW	H7N9_HA	nonsynonymous	Ile119Thr	T	C	TGAAGAAGCTCTGAGGCAAA[T/C]TCTCAGAGAATCAGGCGGAA	108	0	0
Chicken_2_day 5	H7N9_HA.356.T.C	HA	SNPLOW	H7N9_HA	nonsynonymous	Ile119Thr	T	C	TGAAGAAGCTCTGAGGCAAA[T/C]TCTCAGAGAATCAGGCGGAA	348	0	0
Chicken_3_day 3	H7N9_HA.356.T.C	HA	SNPLOW	H7N9_HA	nonsynonymous	Ile119Thr	T	C	TGAAGAAGCTCTGAGGCAAA[T/C]TCTCAGAGAATCAGGCGGAA	112	0	0
Chicken_3_day 5	H7N9_HA.356.T.C	HA	SNPLOW	H7N9_HA	nonsynonymous	Ile119Thr	T	C	TGAAGAAGCTCTGAGGCAAA[T/C]TCTCAGAGAATCAGGCGGAA	67	0	0
Chicken_1_day 3	H7N9_HA.357.T.C	HA	SNPLOW	H7N9_HA	silent		T	C	GAAGAAGCTCTGAGGCAAAT[T/C]CTCAGAGAATCAGGCGGAAT	215	0	0
Chicken_2_day 3	H7N9_HA.357.T.C	HA	SNPLOW	H7N9_HA	silent		T	C	GAAGAAGCTCTGAGGCAAAT[T/C]CTCAGAGAATCAGGCGGAAT	124	0	0
Chicken_1_day 5	H7N9_HA.357.T.C	HA	SNPLOW	H7N9_HA	silent		T	C	GAAGAAGCTCTGAGGCAAAT[T/C]CTCAGAGAATCAGGCGGAAT	108	0	0
Chicken_2_day 5	H7N9_HA.357.T.C	HA	SNPLOW	H7N9_HA	silent		T	C	GAAGAAGCTCTGAGGCAAAT[T/C]CTCAGAGAATCAGGCGGAAT	348	0	0
Chicken_3_day 3	H7N9_HA.357.T.C	HA	SNPLOW	H7N9_HA	silent		T	C	GAAGAAGCTCTGAGGCAAAT[T/C]CTCAGAGAATCAGGCGGAAT	111	0	0
Chicken_3_day 5	H7N9_HA.357.T.C	HA	SNPLOW	H7N9_HA	silent		T	C	GAAGAAGCTCTGAGGCAAAT[T/C]CTCAGAGAATCAGGCGGAAT	67	0	0
Chicken_1_day 3	H7N9_HA.359.T.C	HA	SNPLOW	H7N9_HA	nonsynonymous	Leu120Pro	T	C	AGAAGCTCTGAGGCAAATTC[T/C]CAGAGAATCAGGCGGAATTG	215	0	0
Chicken_2_day 3	H7N9_HA.359.T.C	HA	SNPLOW	H7N9_HA	nonsynonymous	Leu120Pro	T	C	AGAAGCTCTGAGGCAAATTC[T/C]CAGAGAATCAGGCGGAATTG	123	0	0
Chicken_1_day 5	H7N9_HA.359.T.C	HA	SNPLOW	H7N9_HA	nonsynonymous	Leu120Pro	T	C	AGAAGCTCTGAGGCAAATTC[T/C]CAGAGAATCAGGCGGAATTG	107	0	0
Chicken_2_day 5	H7N9_HA.359.T.C	HA	SNPLOW	H7N9_HA	nonsynonymous	Leu120Pro	T	C	AGAAGCTCTGAGGCAAATTC[T/C]CAGAGAATCAGGCGGAATTG	346	0	0
Chicken_3_day 3	H7N9_HA.359.T.C	HA	SNPLOW	H7N9_HA	nonsynonymous	Leu120Pro	T	C	AGAAGCTCTGAGGCAAATTC[T/C]CAGAGAATCAGGCGGAATTG	110	0	0
Chicken_3_day 5	H7N9_HA.359.T.C	HA	SNPLOW	H7N9_HA	nonsynonymous	Leu120Pro	T	C	AGAAGCTCTGAGGCAAATTC[T/C]CAGAGAATCAGGCGGAATTG	67	0	0
Chicken_1_day 3	H7N9_HA.361.A.G	HA	SNPLOW	H7N9_HA	nonsynonymous	Arg121Gly	A	G	AAGCTCTGAGGCAAATTCTC[A/G]GAGAATCAGGCGGAATTGAC	215	0	0
Chicken_2_day 3	H7N9_HA.361.A.G	HA	SNPLOW	H7N9_HA	nonsynonymous	Arg121Gly	A	G	AAGCTCTGAGGCAAATTCTC[A/G]GAGAATCAGGCGGAATTGAC	124	0	0
Chicken_1_day 5	H7N9_HA.361.A.G	HA	SNPLOW	H7N9_HA	nonsynonymous	Arg121Gly	A	G	AAGCTCTGAGGCAAATTCTC[A/G]GAGAATCAGGCGGAATTGAC	107	0	0
Chicken_2_day 5	H7N9_HA.361.A.G	HA	SNPLOW	H7N9_HA	nonsynonymous	Arg121Gly	A	G	AAGCTCTGAGGCAAATTCTC[A/G]GAGAATCAGGCGGAATTGAC	347	0	0
Chicken_3_day 3	H7N9_HA.361.A.G	HA	SNPLOW	H7N9_HA	nonsynonymous	Arg121Gly	A	G	AAGCTCTGAGGCAAATTCTC[A/G]GAGAATCAGGCGGAATTGAC	111	0	0
Chicken_3_day 5	H7N9_HA.361.A.G	HA	SNPLOW	H7N9_HA	nonsynonymous	Arg121Gly	A	G	AAGCTCTGAGGCAAATTCTC[A/G]GAGAATCAGGCGGAATTGAC	68	0	0
Chicken_1_day 3	H7N9_HA.363.A.G	HA	SNPLOW	H7N9_HA	silent		A	G	GCTCTGAGGCAAATTCTCAG[A/G]GAATCAGGCGGAATTGACAA	275	0	0
Chicken_2_day 3	H7N9_HA.363.A.G	HA	SNPLOW	H7N9_HA	silent		A	G	GCTCTGAGGCAAATTCTCAG[A/G]GAATCAGGCGGAATTGACAA	163	0	0
Chicken_1_day 5	H7N9_HA.363.A.G	HA	SNPLOW	H7N9_HA	silent		A	G	GCTCTGAGGCAAATTCTCAG[A/G]GAATCAGGCGGAATTGACAA	140	0	0
Chicken_2_day 5	H7N9_HA.363.A.G	HA	SNPLOW	H7N9_HA	silent		A	G	GCTCTGAGGCAAATTCTCAG[A/G]GAATCAGGCGGAATTGACAA	431	1	0.00231481
Chicken_3_day 3	H7N9_HA.363.A.G	HA	SNPLOW	H7N9_HA	silent		A	G	GCTCTGAGGCAAATTCTCAG[A/G]GAATCAGGCGGAATTGACAA	129	0	0
Chicken_3_day 5	H7N9_HA.363.A.G	HA	SNPLOW	H7N9_HA	silent		A	G	GCTCTGAGGCAAATTCTCAG[A/G]GAATCAGGCGGAATTGACAA	83	0	0
Chicken_1_day 3	H7N9_HA.369.A.G	HA	SNPLOW	H7N9_HA	silent		A	G	AGGCAAATTCTCAGAGAATC[A/G]GGCGGAATTGACAAGGAAGC	194	0	0
Chicken_2_day 3	H7N9_HA.369.A.G	HA	SNPLOW	H7N9_HA	silent		A	G	AGGCAAATTCTCAGAGAATC[A/G]GGCGGAATTGACAAGGAAGC	128	0	0
Chicken_1_day 5	H7N9_HA.369.A.G	HA	SNPLOW	H7N9_HA	silent		A	G	AGGCAAATTCTCAGAGAATC[A/G]GGCGGAATTGACAAGGAAGC	105	0	0
Chicken_2_day 5	H7N9_HA.369.A.G	HA	SNPLOW	H7N9_HA	silent		A	G	AGGCAAATTCTCAGAGAATC[A/G]GGCGGAATTGACAAGGAAGC	335	0	0
Chicken_3_day 3	H7N9_HA.369.A.G	HA	SNPLOW	H7N9_HA	silent		A	G	AGGCAAATTCTCAGAGAATC[A/G]GGCGGAATTGACAAGGAAGC	114	0	0
Chicken_3_day 5	H7N9_HA.369.A.G	HA	SNPLOW	H7N9_HA	silent		A	G	AGGCAAATTCTCAGAGAATC[A/G]GGCGGAATTGACAAGGAAGC	54	0	0
Chicken_1_day 3	H7N9_HA.372.C.T	HA	SNPHIGH	H7N9_HA	silent		C	T	CAAATTCTCAGAGAATCAGG[C/T]GGAATTGACAAGGAAGCAAT	196	0	0
Chicken_2_day 3	H7N9_HA.372.C.T	HA	SNPHIGH	H7N9_HA	silent		C	T	CAAATTCTCAGAGAATCAGG[C/T]GGAATTGACAAGGAAGCAAT	128	0	0
Chicken_1_day 5	H7N9_HA.372.C.T	HA	SNPHIGH	H7N9_HA	silent		C	T	CAAATTCTCAGAGAATCAGG[C/T]GGAATTGACAAGGAAGCAAT	105	0	0
Chicken_2_day 5	H7N9_HA.372.C.T	HA	SNPHIGH	H7N9_HA	silent		C	T	CAAATTCTCAGAGAATCAGG[C/T]GGAATTGACAAGGAAGCAAT	336	0	0
Chicken_3_day 3	H7N9_HA.372.C.T	HA	SNPHIGH	H7N9_HA	silent		C	T	CAAATTCTCAGAGAATCAGG[C/T]GGAATTGACAAGGAAGCAAT	115	0	0
Chicken_3_day 5	H7N9_HA.372.C.T	HA	SNPHIGH	H7N9_HA	silent		C	T	CAAATTCTCAGAGAATCAGG[C/T]GGAATTGACAAGGAAGCAAT	54	0	0
Chicken_1_day 3	H7N9_HA.375.A.G	HA	SNPLOW	H7N9_HA	silent		A	G	ATTCTCAGAGAATCAGGCGG[A/G]ATTGACAAGGAAGCAATGGG	194	0	0
Chicken_2_day 3	H7N9_HA.375.A.G	HA	SNPLOW	H7N9_HA	silent		A	G	ATTCTCAGAGAATCAGGCGG[A/G]ATTGACAAGGAAGCAATGGG	124	1	0.008
Chicken_1_day 5	H7N9_HA.375.A.G	HA	SNPLOW	H7N9_HA	silent		A	G	ATTCTCAGAGAATCAGGCGG[A/G]ATTGACAAGGAAGCAATGGG	104	0	0
Chicken_2_day 5	H7N9_HA.375.A.G	HA	SNPLOW	H7N9_HA	silent		A	G	ATTCTCAGAGAATCAGGCGG[A/G]ATTGACAAGGAAGCAATGGG	333	0	0
Chicken_3_day 3	H7N9_HA.375.A.G	HA	SNPLOW	H7N9_HA	silent		A	G	ATTCTCAGAGAATCAGGCGG[A/G]ATTGACAAGGAAGCAATGGG	113	0	0
Chicken_3_day 5	H7N9_HA.375.A.G	HA	SNPLOW	H7N9_HA	silent		A	G	ATTCTCAGAGAATCAGGCGG[A/G]ATTGACAAGGAAGCAATGGG	53	0	0
Chicken_1_day 3	H7N9_HA.376.A.G	HA	SNPLOW	H7N9_HA	nonsynonymous	Ile126Val	A	G	TTCTCAGAGAATCAGGCGGA[A/G]TTGACAAGGAAGCAATGGGA	196	0	0
Chicken_2_day 3	H7N9_HA.376.A.G	HA	SNPLOW	H7N9_HA	nonsynonymous	Ile126Val	A	G	TTCTCAGAGAATCAGGCGGA[A/G]TTGACAAGGAAGCAATGGGA	123	0	0
Chicken_1_day 5	H7N9_HA.376.A.G	HA	SNPLOW	H7N9_HA	nonsynonymous	Ile126Val	A	G	TTCTCAGAGAATCAGGCGGA[A/G]TTGACAAGGAAGCAATGGGA	103	0	0
Chicken_2_day 5	H7N9_HA.376.A.G	HA	SNPLOW	H7N9_HA	nonsynonymous	Ile126Val	A	G	TTCTCAGAGAATCAGGCGGA[A/G]TTGACAAGGAAGCAATGGGA	331	1	0.00301205
Chicken_3_day 3	H7N9_HA.376.A.G	HA	SNPLOW	H7N9_HA	nonsynonymous	Ile126Val	A	G	TTCTCAGAGAATCAGGCGGA[A/G]TTGACAAGGAAGCAATGGGA	114	0	0
Chicken_3_day 5	H7N9_HA.376.A.G	HA	SNPLOW	H7N9_HA	nonsynonymous	Ile126Val	A	G	TTCTCAGAGAATCAGGCGGA[A/G]TTGACAAGGAAGCAATGGGA	55	0	0
Chicken_1_day 3	H7N9_HA.377.T.C	HA	SNPLOW	H7N9_HA	nonsynonymous	Ile126Thr	T	C	TCTCAGAGAATCAGGCGGAA[T/C]TGACAAGGAAGCAATGGGAT	197	0	0
Chicken_2_day 3	H7N9_HA.377.T.C	HA	SNPLOW	H7N9_HA	nonsynonymous	Ile126Thr	T	C	TCTCAGAGAATCAGGCGGAA[T/C]TGACAAGGAAGCAATGGGAT	121	0	0
Chicken_1_day 5	H7N9_HA.377.T.C	HA	SNPLOW	H7N9_HA	nonsynonymous	Ile126Thr	T	C	TCTCAGAGAATCAGGCGGAA[T/C]TGACAAGGAAGCAATGGGAT	102	0	0
Chicken_2_day 5	H7N9_HA.377.T.C	HA	SNPLOW	H7N9_HA	nonsynonymous	Ile126Thr	T	C	TCTCAGAGAATCAGGCGGAA[T/C]TGACAAGGAAGCAATGGGAT	328	0	0
Chicken_3_day 3	H7N9_HA.377.T.C	HA	SNPLOW	H7N9_HA	nonsynonymous	Ile126Thr	T	C	TCTCAGAGAATCAGGCGGAA[T/C]TGACAAGGAAGCAATGGGAT	115	0	0
Chicken_3_day 5	H7N9_HA.377.T.C	HA	SNPLOW	H7N9_HA	nonsynonymous	Ile126Thr	T	C	TCTCAGAGAATCAGGCGGAA[T/C]TGACAAGGAAGCAATGGGAT	54	0	0
Chicken_1_day 3	H7N9_HA.378.T.C	HA	SNPLOW	H7N9_HA	silent		T	C	CTCAGAGAATCAGGCGGAAT[T/C]GACAAGGAAGCAATGGGATT	196	0	0
Chicken_2_day 3	H7N9_HA.378.T.C	HA	SNPLOW	H7N9_HA	silent		T	C	CTCAGAGAATCAGGCGGAAT[T/C]GACAAGGAAGCAATGGGATT	123	0	0
Chicken_1_day 5	H7N9_HA.378.T.C	HA	SNPLOW	H7N9_HA	silent		T	C	CTCAGAGAATCAGGCGGAAT[T/C]GACAAGGAAGCAATGGGATT	100	0	0
Chicken_2_day 5	H7N9_HA.378.T.C	HA	SNPLOW	H7N9_HA	silent		T	C	CTCAGAGAATCAGGCGGAAT[T/C]GACAAGGAAGCAATGGGATT	325	0	0
Chicken_3_day 3	H7N9_HA.378.T.C	HA	SNPLOW	H7N9_HA	silent		T	C	CTCAGAGAATCAGGCGGAAT[T/C]GACAAGGAAGCAATGGGATT	114	0	0
Chicken_3_day 5	H7N9_HA.378.T.C	HA	SNPLOW	H7N9_HA	silent		T	C	CTCAGAGAATCAGGCGGAAT[T/C]GACAAGGAAGCAATGGGATT	54	0	0
Chicken_1_day 3	H7N9_HA.381.C.T	HA	SNPHIGH	H7N9_HA	silent		C	T	AGAGAATCAGGCGGAATTGA[C/T]AAGGAAGCAATGGGATTCAC	201	0	0
Chicken_2_day 3	H7N9_HA.381.C.T	HA	SNPHIGH	H7N9_HA	silent		C	T	AGAGAATCAGGCGGAATTGA[C/T]AAGGAAGCAATGGGATTCAC	124	0	0
Chicken_1_day 5	H7N9_HA.381.C.T	HA	SNPHIGH	H7N9_HA	silent		C	T	AGAGAATCAGGCGGAATTGA[C/T]AAGGAAGCAATGGGATTCAC	103	0	0
Chicken_2_day 5	H7N9_HA.381.C.T	HA	SNPHIGH	H7N9_HA	silent		C	T	AGAGAATCAGGCGGAATTGA[C/T]AAGGAAGCAATGGGATTCAC	327	0	0
Chicken_3_day 3	H7N9_HA.381.C.T	HA	SNPHIGH	H7N9_HA	silent		C	T	AGAGAATCAGGCGGAATTGA[C/T]AAGGAAGCAATGGGATTCAC	115	0	0
Chicken_3_day 5	H7N9_HA.381.C.T	HA	SNPHIGH	H7N9_HA	silent		C	T	AGAGAATCAGGCGGAATTGA[C/T]AAGGAAGCAATGGGATTCAC	54	0	0
Chicken_1_day 3	H7N9_HA.382.A.G	HA	SNPLOW	H7N9_HA	nonsynonymous	Lys128Glu	A	G	GAGAATCAGGCGGAATTGAC[A/G]AGGAAGCAATGGGATTCACA	201	1	0.0049505
Chicken_2_day 3	H7N9_HA.382.A.G	HA	SNPLOW	H7N9_HA	nonsynonymous	Lys128Glu	A	G	GAGAATCAGGCGGAATTGAC[A/G]AGGAAGCAATGGGATTCACA	124	0	0
Chicken_1_day 5	H7N9_HA.382.A.G	HA	SNPLOW	H7N9_HA	nonsynonymous	Lys128Glu	A	G	GAGAATCAGGCGGAATTGAC[A/G]AGGAAGCAATGGGATTCACA	103	0	0
Chicken_2_day 5	H7N9_HA.382.A.G	HA	SNPLOW	H7N9_HA	nonsynonymous	Lys128Glu	A	G	GAGAATCAGGCGGAATTGAC[A/G]AGGAAGCAATGGGATTCACA	328	0	0
Chicken_3_day 3	H7N9_HA.382.A.G	HA	SNPLOW	H7N9_HA	nonsynonymous	Lys128Glu	A	G	GAGAATCAGGCGGAATTGAC[A/G]AGGAAGCAATGGGATTCACA	115	0	0
Chicken_3_day 5	H7N9_HA.382.A.G	HA	SNPLOW	H7N9_HA	nonsynonymous	Lys128Glu	A	G	GAGAATCAGGCGGAATTGAC[A/G]AGGAAGCAATGGGATTCACA	54	0	0
Chicken_1_day 3	H7N9_HA.383.A.G	HA	SNPLOW	H7N9_HA	nonsynonymous	Lys128Arg	A	G	AGAATCAGGCGGAATTGACA[A/G]GGAAGCAATGGGATTCACAT	198	1	0.00502513
Chicken_2_day 3	H7N9_HA.383.A.G	HA	SNPLOW	H7N9_HA	nonsynonymous	Lys128Arg	A	G	AGAATCAGGCGGAATTGACA[A/G]GGAAGCAATGGGATTCACAT	123	0	0
Chicken_1_day 5	H7N9_HA.383.A.G	HA	SNPLOW	H7N9_HA	nonsynonymous	Lys128Arg	A	G	AGAATCAGGCGGAATTGACA[A/G]GGAAGCAATGGGATTCACAT	101	0	0
Chicken_2_day 5	H7N9_HA.383.A.G	HA	SNPLOW	H7N9_HA	nonsynonymous	Lys128Arg	A	G	AGAATCAGGCGGAATTGACA[A/G]GGAAGCAATGGGATTCACAT	321	1	0.00310559
Chicken_3_day 3	H7N9_HA.383.A.G	HA	SNPLOW	H7N9_HA	nonsynonymous	Lys128Arg	A	G	AGAATCAGGCGGAATTGACA[A/G]GGAAGCAATGGGATTCACAT	115	0	0
Chicken_3_day 5	H7N9_HA.383.A.G	HA	SNPLOW	H7N9_HA	nonsynonymous	Lys128Arg	A	G	AGAATCAGGCGGAATTGACA[A/G]GGAAGCAATGGGATTCACAT	52	0	0
Chicken_1_day 3	H7N9_HA.384.G.A	HA	SNPHIGH	H7N9_HA	silent		G	A	GAATCAGGCGGAATTGACAA[G/A]GAAGCAATGGGATTCACATA	197	0	0
Chicken_2_day 3	H7N9_HA.384.G.A	HA	SNPHIGH	H7N9_HA	silent		G	A	GAATCAGGCGGAATTGACAA[G/A]GAAGCAATGGGATTCACATA	122	2	0.016129
Chicken_1_day 5	H7N9_HA.384.G.A	HA	SNPHIGH	H7N9_HA	silent		G	A	GAATCAGGCGGAATTGACAA[G/A]GAAGCAATGGGATTCACATA	101	0	0
Chicken_2_day 5	H7N9_HA.384.G.A	HA	SNPHIGH	H7N9_HA	silent		G	A	GAATCAGGCGGAATTGACAA[G/A]GAAGCAATGGGATTCACATA	320	1	0.00311526
Chicken_3_day 3	H7N9_HA.384.G.A	HA	SNPHIGH	H7N9_HA	silent		G	A	GAATCAGGCGGAATTGACAA[G/A]GAAGCAATGGGATTCACATA	114	0	0
Chicken_3_day 5	H7N9_HA.384.G.A	HA	SNPHIGH	H7N9_HA	silent		G	A	GAATCAGGCGGAATTGACAA[G/A]GAAGCAATGGGATTCACATA	53	0	0
Chicken_1_day 3	H7N9_HA.386.A.G	HA	SNPLOW	H7N9_HA	nonsynonymous	Glu129Gly	A	G	ATCAGGCGGAATTGACAAGG[A/G]AGCAATGGGATTCACATACA	196	1	0.00507614
Chicken_2_day 3	H7N9_HA.386.A.G	HA	SNPLOW	H7N9_HA	nonsynonymous	Glu129Gly	A	G	ATCAGGCGGAATTGACAAGG[A/G]AGCAATGGGATTCACATACA	124	0	0
Chicken_1_day 5	H7N9_HA.386.A.G	HA	SNPLOW	H7N9_HA	nonsynonymous	Glu129Gly	A	G	ATCAGGCGGAATTGACAAGG[A/G]AGCAATGGGATTCACATACA	99	0	0
Chicken_2_day 5	H7N9_HA.386.A.G	HA	SNPLOW	H7N9_HA	nonsynonymous	Glu129Gly	A	G	ATCAGGCGGAATTGACAAGG[A/G]AGCAATGGGATTCACATACA	326	0	0
Chicken_3_day 3	H7N9_HA.386.A.G	HA	SNPLOW	H7N9_HA	nonsynonymous	Glu129Gly	A	G	ATCAGGCGGAATTGACAAGG[A/G]AGCAATGGGATTCACATACA	115	0	0
Chicken_3_day 5	H7N9_HA.386.A.G	HA	SNPLOW	H7N9_HA	nonsynonymous	Glu129Gly	A	G	ATCAGGCGGAATTGACAAGG[A/G]AGCAATGGGATTCACATACA	54	0	0
Chicken_1_day 3	H7N9_HA.387.A.G	HA	SNPHIGH	H7N9_HA	silent		A	G	TCAGGCGGAATTGACAAGGA[A/G]GCAATGGGATTCACATACAG	197	0	0
Chicken_2_day 3	H7N9_HA.387.A.G	HA	SNPHIGH	H7N9_HA	silent		A	G	TCAGGCGGAATTGACAAGGA[A/G]GCAATGGGATTCACATACAG	124	0	0
Chicken_1_day 5	H7N9_HA.387.A.G	HA	SNPHIGH	H7N9_HA	silent		A	G	TCAGGCGGAATTGACAAGGA[A/G]GCAATGGGATTCACATACAG	99	0	0
Chicken_2_day 5	H7N9_HA.387.A.G	HA	SNPHIGH	H7N9_HA	silent		A	G	TCAGGCGGAATTGACAAGGA[A/G]GCAATGGGATTCACATACAG	327	0	0
Chicken_3_day 3	H7N9_HA.387.A.G	HA	SNPHIGH	H7N9_HA	silent		A	G	TCAGGCGGAATTGACAAGGA[A/G]GCAATGGGATTCACATACAG	115	0	0
Chicken_3_day 5	H7N9_HA.387.A.G	HA	SNPHIGH	H7N9_HA	silent		A	G	TCAGGCGGAATTGACAAGGA[A/G]GCAATGGGATTCACATACAG	54	0	0
Chicken_1_day 3	H7N9_HA.388.G.A	HA	SNPLOW	H7N9_HA	nonsynonymous	Ala130Thr	G	A	CAGGCGGAATTGACAAGGAA[G/A]CAATGGGATTCACATACAGT	198	0	0
Chicken_2_day 3	H7N9_HA.388.G.A	HA	SNPLOW	H7N9_HA	nonsynonymous	Ala130Thr	G	A	CAGGCGGAATTGACAAGGAA[G/A]CAATGGGATTCACATACAGT	122	0	0
Chicken_1_day 5	H7N9_HA.388.G.A	HA	SNPLOW	H7N9_HA	nonsynonymous	Ala130Thr	G	A	CAGGCGGAATTGACAAGGAA[G/A]CAATGGGATTCACATACAGT	101	0	0
Chicken_2_day 5	H7N9_HA.388.G.A	HA	SNPLOW	H7N9_HA	nonsynonymous	Ala130Thr	G	A	CAGGCGGAATTGACAAGGAA[G/A]CAATGGGATTCACATACAGT	332	0	0
Chicken_3_day 3	H7N9_HA.388.G.A	HA	SNPLOW	H7N9_HA	nonsynonymous	Ala130Thr	G	A	CAGGCGGAATTGACAAGGAA[G/A]CAATGGGATTCACATACAGT	116	0	0
Chicken_3_day 5	H7N9_HA.388.G.A	HA	SNPLOW	H7N9_HA	nonsynonymous	Ala130Thr	G	A	CAGGCGGAATTGACAAGGAA[G/A]CAATGGGATTCACATACAGT	55	0	0
Chicken_1_day 3	H7N9_HA.389.C.T	HA	SNPLOW	H7N9_HA	nonsynonymous	Ala130Val	C	T	AGGCGGAATTGACAAGGAAG[C/T]AATGGGATTCACATACAGTG	193	1	0.00515464
Chicken_2_day 3	H7N9_HA.389.C.T	HA	SNPLOW	H7N9_HA	nonsynonymous	Ala130Val	C	T	AGGCGGAATTGACAAGGAAG[C/T]AATGGGATTCACATACAGTG	118	0	0
Chicken_1_day 5	H7N9_HA.389.C.T	HA	SNPLOW	H7N9_HA	nonsynonymous	Ala130Val	C	T	AGGCGGAATTGACAAGGAAG[C/T]AATGGGATTCACATACAGTG	100	1	0.00990099
Chicken_2_day 5	H7N9_HA.389.C.T	HA	SNPLOW	H7N9_HA	nonsynonymous	Ala130Val	C	T	AGGCGGAATTGACAAGGAAG[C/T]AATGGGATTCACATACAGTG	327	0	0
Chicken_3_day 3	H7N9_HA.389.C.T	HA	SNPLOW	H7N9_HA	nonsynonymous	Ala130Val	C	T	AGGCGGAATTGACAAGGAAG[C/T]AATGGGATTCACATACAGTG	114	0	0
Chicken_3_day 5	H7N9_HA.389.C.T	HA	SNPLOW	H7N9_HA	nonsynonymous	Ala130Val	C	T	AGGCGGAATTGACAAGGAAG[C/T]AATGGGATTCACATACAGTG	54	0	0
Chicken_1_day 3	H7N9_HA.390.A.G	HA	SNPLOW	H7N9_HA	silent		A	G	GGCGGAATTGACAAGGAAGC[A/G]ATGGGATTCACATACAGTGG	196	0	0
Chicken_2_day 3	H7N9_HA.390.A.G	HA	SNPLOW	H7N9_HA	silent		A	G	GGCGGAATTGACAAGGAAGC[A/G]ATGGGATTCACATACAGTGG	121	0	0
Chicken_1_day 5	H7N9_HA.390.A.G	HA	SNPLOW	H7N9_HA	silent		A	G	GGCGGAATTGACAAGGAAGC[A/G]ATGGGATTCACATACAGTGG	102	0	0
Chicken_2_day 5	H7N9_HA.390.A.G	HA	SNPLOW	H7N9_HA	silent		A	G	GGCGGAATTGACAAGGAAGC[A/G]ATGGGATTCACATACAGTGG	329	0	0
Chicken_3_day 3	H7N9_HA.390.A.G	HA	SNPLOW	H7N9_HA	silent		A	G	GGCGGAATTGACAAGGAAGC[A/G]ATGGGATTCACATACAGTGG	116	1	0.00854701
Chicken_3_day 5	H7N9_HA.390.A.G	HA	SNPLOW	H7N9_HA	silent		A	G	GGCGGAATTGACAAGGAAGC[A/G]ATGGGATTCACATACAGTGG	55	0	0
Chicken_1_day 3	H7N9_HA.391.A.G	HA	SNPLOW	H7N9_HA	nonsynonymous	Met131Val	A	G	GCGGAATTGACAAGGAAGCA[A/G]TGGGATTCACATACAGTGGA	199	0	0
Chicken_2_day 3	H7N9_HA.391.A.G	HA	SNPLOW	H7N9_HA	nonsynonymous	Met131Val	A	G	GCGGAATTGACAAGGAAGCA[A/G]TGGGATTCACATACAGTGGA	121	0	0
Chicken_1_day 5	H7N9_HA.391.A.G	HA	SNPLOW	H7N9_HA	nonsynonymous	Met131Val	A	G	GCGGAATTGACAAGGAAGCA[A/G]TGGGATTCACATACAGTGGA	102	0	0
Chicken_2_day 5	H7N9_HA.391.A.G	HA	SNPLOW	H7N9_HA	nonsynonymous	Met131Val	A	G	GCGGAATTGACAAGGAAGCA[A/G]TGGGATTCACATACAGTGGA	327	0	0
Chicken_3_day 3	H7N9_HA.391.A.G	HA	SNPLOW	H7N9_HA	nonsynonymous	Met131Val	A	G	GCGGAATTGACAAGGAAGCA[A/G]TGGGATTCACATACAGTGGA	117	0	0
Chicken_3_day 5	H7N9_HA.391.A.G	HA	SNPLOW	H7N9_HA	nonsynonymous	Met131Val	A	G	GCGGAATTGACAAGGAAGCA[A/G]TGGGATTCACATACAGTGGA	55	0	0
Chicken_1_day 3	H7N9_HA.392.T.C	HA	SNPLOW	H7N9_HA	nonsynonymous	Met131Thr	T	C	CGGAATTGACAAGGAAGCAA[T/C]GGGATTCACATACAGTGGAA	199	1	0.005
Chicken_2_day 3	H7N9_HA.392.T.C	HA	SNPLOW	H7N9_HA	nonsynonymous	Met131Thr	T	C	CGGAATTGACAAGGAAGCAA[T/C]GGGATTCACATACAGTGGAA	121	0	0
Chicken_1_day 5	H7N9_HA.392.T.C	HA	SNPLOW	H7N9_HA	nonsynonymous	Met131Thr	T	C	CGGAATTGACAAGGAAGCAA[T/C]GGGATTCACATACAGTGGAA	102	0	0
Chicken_2_day 5	H7N9_HA.392.T.C	HA	SNPLOW	H7N9_HA	nonsynonymous	Met131Thr	T	C	CGGAATTGACAAGGAAGCAA[T/C]GGGATTCACATACAGTGGAA	328	0	0
Chicken_3_day 3	H7N9_HA.392.T.C	HA	SNPLOW	H7N9_HA	nonsynonymous	Met131Thr	T	C	CGGAATTGACAAGGAAGCAA[T/C]GGGATTCACATACAGTGGAA	117	0	0
Chicken_3_day 5	H7N9_HA.392.T.C	HA	SNPLOW	H7N9_HA	nonsynonymous	Met131Thr	T	C	CGGAATTGACAAGGAAGCAA[T/C]GGGATTCACATACAGTGGAA	54	1	0.0181818
Chicken_1_day 3	H7N9_HA.394.G.A	HA	SNPHIGH	H7N9_HA	nonsynonymous	Gly132Arg	G	A	GAATTGACAAGGAAGCAATG[G/A]GATTCACATACAGTGGAATA	204	0	0
Chicken_2_day 3	H7N9_HA.394.G.A	HA	SNPHIGH	H7N9_HA	nonsynonymous	Gly132Arg	G	A	GAATTGACAAGGAAGCAATG[G/A]GATTCACATACAGTGGAATA	121	2	0.0162602
Chicken_1_day 5	H7N9_HA.394.G.A	HA	SNPHIGH	H7N9_HA	nonsynonymous	Gly132Arg	G	A	GAATTGACAAGGAAGCAATG[G/A]GATTCACATACAGTGGAATA	108	0	0
Chicken_2_day 5	H7N9_HA.394.G.A	HA	SNPHIGH	H7N9_HA	nonsynonymous	Gly132Arg	G	A	GAATTGACAAGGAAGCAATG[G/A]GATTCACATACAGTGGAATA	331	5	0.014881
Chicken_3_day 3	H7N9_HA.394.G.A	HA	SNPHIGH	H7N9_HA	nonsynonymous	Gly132Arg	G	A	GAATTGACAAGGAAGCAATG[G/A]GATTCACATACAGTGGAATA	113	0	0
Chicken_3_day 5	H7N9_HA.394.G.A	HA	SNPHIGH	H7N9_HA	nonsynonymous	Gly132Arg	G	A	GAATTGACAAGGAAGCAATG[G/A]GATTCACATACAGTGGAATA	55	0	0
Chicken_1_day 3	H7N9_HA.395.G.A	HA	SNPHIGH	H7N9_HA	nonsynonymous	Gly132Glu	G	A	AATTGACAAGGAAGCAATGG[G/A]ATTCACATACAGTGGAATAA	196	0	0
Chicken_2_day 3	H7N9_HA.395.G.A	HA	SNPHIGH	H7N9_HA	nonsynonymous	Gly132Glu	G	A	AATTGACAAGGAAGCAATGG[G/A]ATTCACATACAGTGGAATAA	124	0	0
Chicken_1_day 5	H7N9_HA.395.G.A	HA	SNPHIGH	H7N9_HA	nonsynonymous	Gly132Glu	G	A	AATTGACAAGGAAGCAATGG[G/A]ATTCACATACAGTGGAATAA	106	0	0
Chicken_2_day 5	H7N9_HA.395.G.A	HA	SNPHIGH	H7N9_HA	nonsynonymous	Gly132Glu	G	A	AATTGACAAGGAAGCAATGG[G/A]ATTCACATACAGTGGAATAA	332	0	0
Chicken_3_day 3	H7N9_HA.395.G.A	HA	SNPHIGH	H7N9_HA	nonsynonymous	Gly132Glu	G	A	AATTGACAAGGAAGCAATGG[G/A]ATTCACATACAGTGGAATAA	113	0	0
Chicken_3_day 5	H7N9_HA.395.G.A	HA	SNPHIGH	H7N9_HA	nonsynonymous	Gly132Glu	G	A	AATTGACAAGGAAGCAATGG[G/A]ATTCACATACAGTGGAATAA	54	0	0
Chicken_1_day 3	H7N9_HA.396.A.G	HA	SNPLOW	H7N9_HA	silent		A	G	ATTGACAAGGAAGCAATGGG[A/G]TTCACATACAGTGGAATAAG	196	0	0
Chicken_2_day 3	H7N9_HA.396.A.G	HA	SNPLOW	H7N9_HA	silent		A	G	ATTGACAAGGAAGCAATGGG[A/G]TTCACATACAGTGGAATAAG	124	0	0
Chicken_1_day 5	H7N9_HA.396.A.G	HA	SNPLOW	H7N9_HA	silent		A	G	ATTGACAAGGAAGCAATGGG[A/G]TTCACATACAGTGGAATAAG	108	0	0
Chicken_2_day 5	H7N9_HA.396.A.G	HA	SNPLOW	H7N9_HA	silent		A	G	ATTGACAAGGAAGCAATGGG[A/G]TTCACATACAGTGGAATAAG	338	0	0
Chicken_3_day 3	H7N9_HA.396.A.G	HA	SNPLOW	H7N9_HA	silent		A	G	ATTGACAAGGAAGCAATGGG[A/G]TTCACATACAGTGGAATAAG	115	1	0.00862069
Chicken_3_day 5	H7N9_HA.396.A.G	HA	SNPLOW	H7N9_HA	silent		A	G	ATTGACAAGGAAGCAATGGG[A/G]TTCACATACAGTGGAATAAG	55	0	0
Chicken_1_day 3	H7N9_HA.397.T.C	HA	SNPLOW	H7N9_HA	nonsynonymous	Phe133Leu	T	C	TTGACAAGGAAGCAATGGGA[T/C]TCACATACAGTGGAATAAGA	195	0	0
Chicken_2_day 3	H7N9_HA.397.T.C	HA	SNPLOW	H7N9_HA	nonsynonymous	Phe133Leu	T	C	TTGACAAGGAAGCAATGGGA[T/C]TCACATACAGTGGAATAAGA	125	0	0
Chicken_1_day 5	H7N9_HA.397.T.C	HA	SNPLOW	H7N9_HA	nonsynonymous	Phe133Leu	T	C	TTGACAAGGAAGCAATGGGA[T/C]TCACATACAGTGGAATAAGA	109	0	0
Chicken_2_day 5	H7N9_HA.397.T.C	HA	SNPLOW	H7N9_HA	nonsynonymous	Phe133Leu	T	C	TTGACAAGGAAGCAATGGGA[T/C]TCACATACAGTGGAATAAGA	346	0	0
Chicken_3_day 3	H7N9_HA.397.T.C	HA	SNPLOW	H7N9_HA	nonsynonymous	Phe133Leu	T	C	TTGACAAGGAAGCAATGGGA[T/C]TCACATACAGTGGAATAAGA	121	0	0
Chicken_3_day 5	H7N9_HA.397.T.C	HA	SNPLOW	H7N9_HA	nonsynonymous	Phe133Leu	T	C	TTGACAAGGAAGCAATGGGA[T/C]TCACATACAGTGGAATAAGA	54	0	0
Chicken_1_day 3	H7N9_HA.398.T.C	HA	SNPHIGH	H7N9_HA	nonsynonymous	Phe133Ser	T	C	TGACAAGGAAGCAATGGGAT[T/C]CACATACAGTGGAATAAGAA	192	0	0
Chicken_2_day 3	H7N9_HA.398.T.C	HA	SNPHIGH	H7N9_HA	nonsynonymous	Phe133Ser	T	C	TGACAAGGAAGCAATGGGAT[T/C]CACATACAGTGGAATAAGAA	125	0	0
Chicken_1_day 5	H7N9_HA.398.T.C	HA	SNPHIGH	H7N9_HA	nonsynonymous	Phe133Ser	T	C	TGACAAGGAAGCAATGGGAT[T/C]CACATACAGTGGAATAAGAA	109	0	0
Chicken_2_day 5	H7N9_HA.398.T.C	HA	SNPHIGH	H7N9_HA	nonsynonymous	Phe133Ser	T	C	TGACAAGGAAGCAATGGGAT[T/C]CACATACAGTGGAATAAGAA	339	1	0.00294118
Chicken_3_day 3	H7N9_HA.398.T.C	HA	SNPHIGH	H7N9_HA	nonsynonymous	Phe133Ser	T	C	TGACAAGGAAGCAATGGGAT[T/C]CACATACAGTGGAATAAGAA	119	0	0
Chicken_3_day 5	H7N9_HA.398.T.C	HA	SNPHIGH	H7N9_HA	nonsynonymous	Phe133Ser	T	C	TGACAAGGAAGCAATGGGAT[T/C]CACATACAGTGGAATAAGAA	54	0	0
Chicken_1_day 3	H7N9_HA.399.C.A	HA	SNPLOW	H7N9_HA	nonsynonymous	Phe133Leu	C	A	GACAAGGAAGCAATGGGATT[C/A]ACATACAGTGGAATAAGAAC	194	0	0
Chicken_2_day 3	H7N9_HA.399.C.A	HA	SNPLOW	H7N9_HA	nonsynonymous	Phe133Leu	C	A	GACAAGGAAGCAATGGGATT[C/A]ACATACAGTGGAATAAGAAC	125	0	0
Chicken_1_day 5	H7N9_HA.399.C.A	HA	SNPLOW	H7N9_HA	nonsynonymous	Phe133Leu	C	A	GACAAGGAAGCAATGGGATT[C/A]ACATACAGTGGAATAAGAAC	108	1	0.00917431
Chicken_2_day 5	H7N9_HA.399.C.A	HA	SNPLOW	H7N9_HA	nonsynonymous	Phe133Leu	C	A	GACAAGGAAGCAATGGGATT[C/A]ACATACAGTGGAATAAGAAC	345	0	0
Chicken_3_day 3	H7N9_HA.399.C.A	HA	SNPLOW	H7N9_HA	nonsynonymous	Phe133Leu	C	A	GACAAGGAAGCAATGGGATT[C/A]ACATACAGTGGAATAAGAAC	120	0	0
Chicken_3_day 5	H7N9_HA.399.C.A	HA	SNPLOW	H7N9_HA	nonsynonymous	Phe133Leu	C	A	GACAAGGAAGCAATGGGATT[C/A]ACATACAGTGGAATAAGAAC	54	0	0
Chicken_1_day 3	H7N9_HA.400.A.G	HA	SNPHIGH	H7N9_HA	nonsynonymous	Thr134Ala	A	G	ACAAGGAAGCAATGGGATTC[A/G]CATACAGTGGAATAAGAACT	197	0	0
Chicken_2_day 3	H7N9_HA.400.A.G	HA	SNPHIGH	H7N9_HA	nonsynonymous	Thr134Ala	A	G	ACAAGGAAGCAATGGGATTC[A/G]CATACAGTGGAATAAGAACT	125	0	0
Chicken_1_day 5	H7N9_HA.400.A.G	HA	SNPHIGH	H7N9_HA	nonsynonymous	Thr134Ala	A	G	ACAAGGAAGCAATGGGATTC[A/G]CATACAGTGGAATAAGAACT	109	0	0
Chicken_2_day 5	H7N9_HA.400.A.G	HA	SNPHIGH	H7N9_HA	nonsynonymous	Thr134Ala	A	G	ACAAGGAAGCAATGGGATTC[A/G]CATACAGTGGAATAAGAACT	346	1	0.00288184
Chicken_3_day 3	H7N9_HA.400.A.G	HA	SNPHIGH	H7N9_HA	nonsynonymous	Thr134Ala	A	G	ACAAGGAAGCAATGGGATTC[A/G]CATACAGTGGAATAAGAACT	120	0	0
Chicken_3_day 5	H7N9_HA.400.A.G	HA	SNPHIGH	H7N9_HA	nonsynonymous	Thr134Ala	A	G	ACAAGGAAGCAATGGGATTC[A/G]CATACAGTGGAATAAGAACT	54	0	0
Chicken_1_day 3	H7N9_HA.402.A.G	HA	SNPLOW	H7N9_HA	silent		A	G	AAGGAAGCAATGGGATTCAC[A/G]TACAGTGGAATAAGAACTAA	207	0	0
Chicken_2_day 3	H7N9_HA.402.A.G	HA	SNPLOW	H7N9_HA	silent		A	G	AAGGAAGCAATGGGATTCAC[A/G]TACAGTGGAATAAGAACTAA	135	0	0
Chicken_1_day 5	H7N9_HA.402.A.G	HA	SNPLOW	H7N9_HA	silent		A	G	AAGGAAGCAATGGGATTCAC[A/G]TACAGTGGAATAAGAACTAA	114	0	0
Chicken_2_day 5	H7N9_HA.402.A.G	HA	SNPLOW	H7N9_HA	silent		A	G	AAGGAAGCAATGGGATTCAC[A/G]TACAGTGGAATAAGAACTAA	365	0	0
Chicken_3_day 3	H7N9_HA.402.A.G	HA	SNPLOW	H7N9_HA	silent		A	G	AAGGAAGCAATGGGATTCAC[A/G]TACAGTGGAATAAGAACTAA	126	0	0
Chicken_3_day 5	H7N9_HA.402.A.G	HA	SNPLOW	H7N9_HA	silent		A	G	AAGGAAGCAATGGGATTCAC[A/G]TACAGTGGAATAAGAACTAA	58	0	0
Chicken_1_day 3	H7N9_HA.406.A.G	HA	SNPHIGH	H7N9_HA	nonsynonymous	Ser136Gly	A	G	AAGCAATGGGATTCACATAC[A/G]GTGGAATAAGAACTAATGGA	210	0	0
Chicken_2_day 3	H7N9_HA.406.A.G	HA	SNPHIGH	H7N9_HA	nonsynonymous	Ser136Gly	A	G	AAGCAATGGGATTCACATAC[A/G]GTGGAATAAGAACTAATGGA	135	0	0
Chicken_1_day 5	H7N9_HA.406.A.G	HA	SNPHIGH	H7N9_HA	nonsynonymous	Ser136Gly	A	G	AAGCAATGGGATTCACATAC[A/G]GTGGAATAAGAACTAATGGA	116	0	0
Chicken_2_day 5	H7N9_HA.406.A.G	HA	SNPHIGH	H7N9_HA	nonsynonymous	Ser136Gly	A	G	AAGCAATGGGATTCACATAC[A/G]GTGGAATAAGAACTAATGGA	365	0	0
Chicken_3_day 3	H7N9_HA.406.A.G	HA	SNPHIGH	H7N9_HA	nonsynonymous	Ser136Gly	A	G	AAGCAATGGGATTCACATAC[A/G]GTGGAATAAGAACTAATGGA	124	0	0
Chicken_3_day 5	H7N9_HA.406.A.G	HA	SNPHIGH	H7N9_HA	nonsynonymous	Ser136Gly	A	G	AAGCAATGGGATTCACATAC[A/G]GTGGAATAAGAACTAATGGA	59	0	0
Chicken_1_day 3	H7N9_HA.410.G.A	HA	SNPHIGH	H7N9_HA	nonsynonymous	Gly137Glu	G	A	AATGGGATTCACATACAGTG[G/A]AATAAGAACTAATGGAGCAA	211	1	0.00471698
Chicken_2_day 3	H7N9_HA.410.G.A	HA	SNPHIGH	H7N9_HA	nonsynonymous	Gly137Glu	G	A	AATGGGATTCACATACAGTG[G/A]AATAAGAACTAATGGAGCAA	133	3	0.0220588
Chicken_1_day 5	H7N9_HA.410.G.A	HA	SNPHIGH	H7N9_HA	nonsynonymous	Gly137Glu	G	A	AATGGGATTCACATACAGTG[G/A]AATAAGAACTAATGGAGCAA	115	0	0
Chicken_2_day 5	H7N9_HA.410.G.A	HA	SNPHIGH	H7N9_HA	nonsynonymous	Gly137Glu	G	A	AATGGGATTCACATACAGTG[G/A]AATAAGAACTAATGGAGCAA	371	2	0.00536193
Chicken_3_day 3	H7N9_HA.410.G.A	HA	SNPHIGH	H7N9_HA	nonsynonymous	Gly137Glu	G	A	AATGGGATTCACATACAGTG[G/A]AATAAGAACTAATGGAGCAA	121	0	0
Chicken_3_day 5	H7N9_HA.410.G.A	HA	SNPHIGH	H7N9_HA	nonsynonymous	Gly137Glu	G	A	AATGGGATTCACATACAGTG[G/A]AATAAGAACTAATGGAGCAA	58	0	0
Chicken_1_day 3	H7N9_HA.411.A.G	HA	SNPLOW	H7N9_HA	silent		A	G	ATGGGATTCACATACAGTGG[A/G]ATAAGAACTAATGGAGCAAC	211	0	0
Chicken_2_day 3	H7N9_HA.411.A.G	HA	SNPLOW	H7N9_HA	silent		A	G	ATGGGATTCACATACAGTGG[A/G]ATAAGAACTAATGGAGCAAC	136	0	0
Chicken_1_day 5	H7N9_HA.411.A.G	HA	SNPLOW	H7N9_HA	silent		A	G	ATGGGATTCACATACAGTGG[A/G]ATAAGAACTAATGGAGCAAC	114	0	0
Chicken_2_day 5	H7N9_HA.411.A.G	HA	SNPLOW	H7N9_HA	silent		A	G	ATGGGATTCACATACAGTGG[A/G]ATAAGAACTAATGGAGCAAC	373	0	0
Chicken_3_day 3	H7N9_HA.411.A.G	HA	SNPLOW	H7N9_HA	silent		A	G	ATGGGATTCACATACAGTGG[A/G]ATAAGAACTAATGGAGCAAC	121	0	0
Chicken_3_day 5	H7N9_HA.411.A.G	HA	SNPLOW	H7N9_HA	silent		A	G	ATGGGATTCACATACAGTGG[A/G]ATAAGAACTAATGGAGCAAC	60	0	0
Chicken_1_day 3	H7N9_HA.414.A.G	HA	SNPLOW	H7N9_HA	nonsynonymous	Ile138Met	A	G	GGATTCACATACAGTGGAAT[A/G]AGAACTAATGGAGCAACCAG	211	0	0
Chicken_2_day 3	H7N9_HA.414.A.G	HA	SNPLOW	H7N9_HA	nonsynonymous	Ile138Met	A	G	GGATTCACATACAGTGGAAT[A/G]AGAACTAATGGAGCAACCAG	138	0	0
Chicken_1_day 5	H7N9_HA.414.A.G	HA	SNPLOW	H7N9_HA	nonsynonymous	Ile138Met	A	G	GGATTCACATACAGTGGAAT[A/G]AGAACTAATGGAGCAACCAG	114	0	0
Chicken_2_day 5	H7N9_HA.414.A.G	HA	SNPLOW	H7N9_HA	nonsynonymous	Ile138Met	A	G	GGATTCACATACAGTGGAAT[A/G]AGAACTAATGGAGCAACCAG	372	0	0
Chicken_3_day 3	H7N9_HA.414.A.G	HA	SNPLOW	H7N9_HA	nonsynonymous	Ile138Met	A	G	GGATTCACATACAGTGGAAT[A/G]AGAACTAATGGAGCAACCAG	119	1	0.00833333
Chicken_3_day 5	H7N9_HA.414.A.G	HA	SNPLOW	H7N9_HA	nonsynonymous	Ile138Met	A	G	GGATTCACATACAGTGGAAT[A/G]AGAACTAATGGAGCAACCAG	60	0	0
Chicken_1_day 3	H7N9_HA.415.A.G	HA	SNPLOW	H7N9_HA	nonsynonymous	Arg139Gly	A	G	GATTCACATACAGTGGAATA[A/G]GAACTAATGGAGCAACCAGT	206	5	0.0236967
Chicken_2_day 3	H7N9_HA.415.A.G	HA	SNPLOW	H7N9_HA	nonsynonymous	Arg139Gly	A	G	GATTCACATACAGTGGAATA[A/G]GAACTAATGGAGCAACCAGT	138	0	0
Chicken_1_day 5	H7N9_HA.415.A.G	HA	SNPLOW	H7N9_HA	nonsynonymous	Arg139Gly	A	G	GATTCACATACAGTGGAATA[A/G]GAACTAATGGAGCAACCAGT	114	0	0
Chicken_2_day 5	H7N9_HA.415.A.G	HA	SNPLOW	H7N9_HA	nonsynonymous	Arg139Gly	A	G	GATTCACATACAGTGGAATA[A/G]GAACTAATGGAGCAACCAGT	372	0	0
Chicken_3_day 3	H7N9_HA.415.A.G	HA	SNPLOW	H7N9_HA	nonsynonymous	Arg139Gly	A	G	GATTCACATACAGTGGAATA[A/G]GAACTAATGGAGCAACCAGT	120	0	0
Chicken_3_day 5	H7N9_HA.415.A.G	HA	SNPLOW	H7N9_HA	nonsynonymous	Arg139Gly	A	G	GATTCACATACAGTGGAATA[A/G]GAACTAATGGAGCAACCAGT	60	0	0
Chicken_1_day 3	H7N9_HA.416.G.A	HA	SNPHIGH	H7N9_HA	nonsynonymous	Arg139Lys	G	A	ATTCACATACAGTGGAATAA[G/A]AACTAATGGAGCAACCAGTG	211	1	0.00471698
Chicken_2_day 3	H7N9_HA.416.G.A	HA	SNPHIGH	H7N9_HA	nonsynonymous	Arg139Lys	G	A	ATTCACATACAGTGGAATAA[G/A]AACTAATGGAGCAACCAGTG	136	4	0.0285714
Chicken_1_day 5	H7N9_HA.416.G.A	HA	SNPHIGH	H7N9_HA	nonsynonymous	Arg139Lys	G	A	ATTCACATACAGTGGAATAA[G/A]AACTAATGGAGCAACCAGTG	114	2	0.0172414
Chicken_2_day 5	H7N9_HA.416.G.A	HA	SNPHIGH	H7N9_HA	nonsynonymous	Arg139Lys	G	A	ATTCACATACAGTGGAATAA[G/A]AACTAATGGAGCAACCAGTG	373	0	0
Chicken_3_day 3	H7N9_HA.416.G.A	HA	SNPHIGH	H7N9_HA	nonsynonymous	Arg139Lys	G	A	ATTCACATACAGTGGAATAA[G/A]AACTAATGGAGCAACCAGTG	122	0	0
Chicken_3_day 5	H7N9_HA.416.G.A	HA	SNPHIGH	H7N9_HA	nonsynonymous	Arg139Lys	G	A	ATTCACATACAGTGGAATAA[G/A]AACTAATGGAGCAACCAGTG	62	0	0
Chicken_1_day 3	H7N9_HA.417.A.G	HA	SNPLOW	H7N9_HA	silent		A	G	TTCACATACAGTGGAATAAG[A/G]ACTAATGGAGCAACCAGTGC	210	1	0.00473934
Chicken_2_day 3	H7N9_HA.417.A.G	HA	SNPLOW	H7N9_HA	silent		A	G	TTCACATACAGTGGAATAAG[A/G]ACTAATGGAGCAACCAGTGC	142	0	0
Chicken_1_day 5	H7N9_HA.417.A.G	HA	SNPLOW	H7N9_HA	silent		A	G	TTCACATACAGTGGAATAAG[A/G]ACTAATGGAGCAACCAGTGC	116	0	0
Chicken_2_day 5	H7N9_HA.417.A.G	HA	SNPLOW	H7N9_HA	silent		A	G	TTCACATACAGTGGAATAAG[A/G]ACTAATGGAGCAACCAGTGC	375	2	0.00530504
Chicken_3_day 3	H7N9_HA.417.A.G	HA	SNPLOW	H7N9_HA	silent		A	G	TTCACATACAGTGGAATAAG[A/G]ACTAATGGAGCAACCAGTGC	121	1	0.00819672
Chicken_3_day 5	H7N9_HA.417.A.G	HA	SNPLOW	H7N9_HA	silent		A	G	TTCACATACAGTGGAATAAG[A/G]ACTAATGGAGCAACCAGTGC	62	0	0
Chicken_1_day 3	H7N9_HA.418.A.G	HA	SNPLOW	H7N9_HA	nonsynonymous	Thr140Ala	A	G	TCACATACAGTGGAATAAGA[A/G]CTAATGGAGCAACCAGTGCA	209	1	0.0047619
Chicken_2_day 3	H7N9_HA.418.A.G	HA	SNPLOW	H7N9_HA	nonsynonymous	Thr140Ala	A	G	TCACATACAGTGGAATAAGA[A/G]CTAATGGAGCAACCAGTGCA	141	0	0
Chicken_1_day 5	H7N9_HA.418.A.G	HA	SNPLOW	H7N9_HA	nonsynonymous	Thr140Ala	A	G	TCACATACAGTGGAATAAGA[A/G]CTAATGGAGCAACCAGTGCA	117	0	0
Chicken_2_day 5	H7N9_HA.418.A.G	HA	SNPLOW	H7N9_HA	nonsynonymous	Thr140Ala	A	G	TCACATACAGTGGAATAAGA[A/G]CTAATGGAGCAACCAGTGCA	376	0	0
Chicken_3_day 3	H7N9_HA.418.A.G	HA	SNPLOW	H7N9_HA	nonsynonymous	Thr140Ala	A	G	TCACATACAGTGGAATAAGA[A/G]CTAATGGAGCAACCAGTGCA	121	0	0
Chicken_3_day 5	H7N9_HA.418.A.G	HA	SNPLOW	H7N9_HA	nonsynonymous	Thr140Ala	A	G	TCACATACAGTGGAATAAGA[A/G]CTAATGGAGCAACCAGTGCA	61	0	0
Chicken_1_day 3	H7N9_HA.419.C.T	HA	SNPHIGH	H7N9_HA	nonsynonymous	Thr140Ile	C	T	CACATACAGTGGAATAAGAA[C/T]TAATGGAGCAACCAGTGCAT	210	0	0
Chicken_2_day 3	H7N9_HA.419.C.T	HA	SNPHIGH	H7N9_HA	nonsynonymous	Thr140Ile	C	T	CACATACAGTGGAATAAGAA[C/T]TAATGGAGCAACCAGTGCAT	141	0	0
Chicken_1_day 5	H7N9_HA.419.C.T	HA	SNPHIGH	H7N9_HA	nonsynonymous	Thr140Ile	C	T	CACATACAGTGGAATAAGAA[C/T]TAATGGAGCAACCAGTGCAT	118	0	0
Chicken_2_day 5	H7N9_HA.419.C.T	HA	SNPHIGH	H7N9_HA	nonsynonymous	Thr140Ile	C	T	CACATACAGTGGAATAAGAA[C/T]TAATGGAGCAACCAGTGCAT	376	0	0
Chicken_3_day 3	H7N9_HA.419.C.T	HA	SNPHIGH	H7N9_HA	nonsynonymous	Thr140Ile	C	T	CACATACAGTGGAATAAGAA[C/T]TAATGGAGCAACCAGTGCAT	120	0	0
Chicken_3_day 5	H7N9_HA.419.C.T	HA	SNPHIGH	H7N9_HA	nonsynonymous	Thr140Ile	C	T	CACATACAGTGGAATAAGAA[C/T]TAATGGAGCAACCAGTGCAT	61	0	0
Chicken_1_day 3	H7N9_HA.421.A.G	HA	SNPHIGH	H7N9_HA	nonsynonymous	Asn141Asp	A	G	CATACAGTGGAATAAGAACT[A/G]ATGGAGCAACCAGTGCATGT	64	144	0.692308
Chicken_2_day 3	H7N9_HA.421.A.G	HA	SNPHIGH	H7N9_HA	nonsynonymous	Asn141Asp	A	G	CATACAGTGGAATAAGAACT[A/G]ATGGAGCAACCAGTGCATGT	82	60	0.422535
Chicken_1_day 5	H7N9_HA.421.A.G	HA	SNPHIGH	H7N9_HA	nonsynonymous	Asn141Asp	A	G	CATACAGTGGAATAAGAACT[A/G]ATGGAGCAACCAGTGCATGT	69	50	0.420168
Chicken_2_day 5	H7N9_HA.421.A.G	HA	SNPHIGH	H7N9_HA	nonsynonymous	Asn141Asp	A	G	CATACAGTGGAATAAGAACT[A/G]ATGGAGCAACCAGTGCATGT	112	258	0.697297
Chicken_3_day 3	H7N9_HA.421.A.G	HA	SNPHIGH	H7N9_HA	nonsynonymous	Asn141Asp	A	G	CATACAGTGGAATAAGAACT[A/G]ATGGAGCAACCAGTGCATGT	32	83	0.721739
Chicken_3_day 5	H7N9_HA.421.A.G	HA	SNPHIGH	H7N9_HA	nonsynonymous	Asn141Asp	A	G	CATACAGTGGAATAAGAACT[A/G]ATGGAGCAACCAGTGCATGT	44	17	0.278689
Chicken_1_day 3	H7N9_HA.422.A.G	HA	SNPLOW	H7N9_HA	nonsynonymous	Asn141Ser	A	G	ATACAGTGGAATAAGAACTA[A/G]TGGAGCAACCAGTGCATGTA	248	0	0
Chicken_2_day 3	H7N9_HA.422.A.G	HA	SNPLOW	H7N9_HA	nonsynonymous	Asn141Ser	A	G	ATACAGTGGAATAAGAACTA[A/G]TGGAGCAACCAGTGCATGTA	154	1	0.00645161
Chicken_1_day 5	H7N9_HA.422.A.G	HA	SNPLOW	H7N9_HA	nonsynonymous	Asn141Ser	A	G	ATACAGTGGAATAAGAACTA[A/G]TGGAGCAACCAGTGCATGTA	132	0	0
Chicken_2_day 5	H7N9_HA.422.A.G	HA	SNPLOW	H7N9_HA	nonsynonymous	Asn141Ser	A	G	ATACAGTGGAATAAGAACTA[A/G]TGGAGCAACCAGTGCATGTA	412	2	0.00483092
Chicken_3_day 3	H7N9_HA.422.A.G	HA	SNPLOW	H7N9_HA	nonsynonymous	Asn141Ser	A	G	ATACAGTGGAATAAGAACTA[A/G]TGGAGCAACCAGTGCATGTA	131	0	0
Chicken_3_day 5	H7N9_HA.422.A.G	HA	SNPLOW	H7N9_HA	nonsynonymous	Asn141Ser	A	G	ATACAGTGGAATAAGAACTA[A/G]TGGAGCAACCAGTGCATGTA	70	0	0
Chicken_1_day 3	H7N9_HA.423.T.C	HA	SNPLOW	H7N9_HA	silent		T	C	TACAGTGGAATAAGAACTAA[T/C]GGAGCAACCAGTGCATGTAG	248	0	0
Chicken_2_day 3	H7N9_HA.423.T.C	HA	SNPLOW	H7N9_HA	silent		T	C	TACAGTGGAATAAGAACTAA[T/C]GGAGCAACCAGTGCATGTAG	155	0	0
Chicken_1_day 5	H7N9_HA.423.T.C	HA	SNPLOW	H7N9_HA	silent		T	C	TACAGTGGAATAAGAACTAA[T/C]GGAGCAACCAGTGCATGTAG	132	0	0
Chicken_2_day 5	H7N9_HA.423.T.C	HA	SNPLOW	H7N9_HA	silent		T	C	TACAGTGGAATAAGAACTAA[T/C]GGAGCAACCAGTGCATGTAG	414	0	0
Chicken_3_day 3	H7N9_HA.423.T.C	HA	SNPLOW	H7N9_HA	silent		T	C	TACAGTGGAATAAGAACTAA[T/C]GGAGCAACCAGTGCATGTAG	132	0	0
Chicken_3_day 5	H7N9_HA.423.T.C	HA	SNPLOW	H7N9_HA	silent		T	C	TACAGTGGAATAAGAACTAA[T/C]GGAGCAACCAGTGCATGTAG	70	0	0
Chicken_1_day 3	H7N9_HA.426.A.G	HA	SNPLOW	H7N9_HA	silent		A	G	AGTGGAATAAGAACTAATGG[A/G]GCAACCAGTGCATGTAGGAG	248	0	0
Chicken_2_day 3	H7N9_HA.426.A.G	HA	SNPLOW	H7N9_HA	silent		A	G	AGTGGAATAAGAACTAATGG[A/G]GCAACCAGTGCATGTAGGAG	157	0	0
Chicken_1_day 5	H7N9_HA.426.A.G	HA	SNPLOW	H7N9_HA	silent		A	G	AGTGGAATAAGAACTAATGG[A/G]GCAACCAGTGCATGTAGGAG	133	0	0
Chicken_2_day 5	H7N9_HA.426.A.G	HA	SNPLOW	H7N9_HA	silent		A	G	AGTGGAATAAGAACTAATGG[A/G]GCAACCAGTGCATGTAGGAG	413	1	0.00241546
Chicken_3_day 3	H7N9_HA.426.A.G	HA	SNPLOW	H7N9_HA	silent		A	G	AGTGGAATAAGAACTAATGG[A/G]GCAACCAGTGCATGTAGGAG	130	2	0.0151515
Chicken_3_day 5	H7N9_HA.426.A.G	HA	SNPLOW	H7N9_HA	silent		A	G	AGTGGAATAAGAACTAATGG[A/G]GCAACCAGTGCATGTAGGAG	71	0	0
Chicken_1_day 3	H7N9_HA.427.G.A	HA	SNPHIGH	H7N9_HA	nonsynonymous	Ala143Thr	G	A	GTGGAATAAGAACTAATGGA[G/A]CAACCAGTGCATGTAGGAGA	235	17	0.0674603
Chicken_2_day 3	H7N9_HA.427.G.A	HA	SNPHIGH	H7N9_HA	nonsynonymous	Ala143Thr	G	A	GTGGAATAAGAACTAATGGA[G/A]CAACCAGTGCATGTAGGAGA	135	24	0.150943
Chicken_1_day 5	H7N9_HA.427.G.A	HA	SNPHIGH	H7N9_HA	nonsynonymous	Ala143Thr	G	A	GTGGAATAAGAACTAATGGA[G/A]CAACCAGTGCATGTAGGAGA	117	16	0.120301
Chicken_2_day 5	H7N9_HA.427.G.A	HA	SNPHIGH	H7N9_HA	nonsynonymous	Ala143Thr	G	A	GTGGAATAAGAACTAATGGA[G/A]CAACCAGTGCATGTAGGAGA	401	13	0.031401
Chicken_3_day 3	H7N9_HA.427.G.A	HA	SNPHIGH	H7N9_HA	nonsynonymous	Ala143Thr	G	A	GTGGAATAAGAACTAATGGA[G/A]CAACCAGTGCATGTAGGAGA	137	0	0
Chicken_3_day 5	H7N9_HA.427.G.A	HA	SNPHIGH	H7N9_HA	nonsynonymous	Ala143Thr	G	A	GTGGAATAAGAACTAATGGA[G/A]CAACCAGTGCATGTAGGAGA	71	0	0
Chicken_1_day 3	H7N9_HA.430.A.G	HA	SNPHIGH	H7N9_HA	nonsynonymous	Thr144Ala	A	G	GAATAAGAACTAATGGAGCA[A/G]CCAGTGCATGTAGGAGATCA	255	0	0
Chicken_2_day 3	H7N9_HA.430.A.G	HA	SNPHIGH	H7N9_HA	nonsynonymous	Thr144Ala	A	G	GAATAAGAACTAATGGAGCA[A/G]CCAGTGCATGTAGGAGATCA	164	0	0
Chicken_1_day 5	H7N9_HA.430.A.G	HA	SNPHIGH	H7N9_HA	nonsynonymous	Thr144Ala	A	G	GAATAAGAACTAATGGAGCA[A/G]CCAGTGCATGTAGGAGATCA	136	0	0
Chicken_2_day 5	H7N9_HA.430.A.G	HA	SNPHIGH	H7N9_HA	nonsynonymous	Thr144Ala	A	G	GAATAAGAACTAATGGAGCA[A/G]CCAGTGCATGTAGGAGATCA	420	1	0.0023753
Chicken_3_day 3	H7N9_HA.430.A.G	HA	SNPHIGH	H7N9_HA	nonsynonymous	Thr144Ala	A	G	GAATAAGAACTAATGGAGCA[A/G]CCAGTGCATGTAGGAGATCA	139	0	0
Chicken_3_day 5	H7N9_HA.430.A.G	HA	SNPHIGH	H7N9_HA	nonsynonymous	Thr144Ala	A	G	GAATAAGAACTAATGGAGCA[A/G]CCAGTGCATGTAGGAGATCA	71	0	0
Chicken_1_day 3	H7N9_HA.434.G.A	HA	SNPLOW	H7N9_HA	nonsynonymous	Ser145Asn	G	A	AAGAACTAATGGAGCAACCA[G/A]TGCATGTAGGAGATCAGGAT	267	0	0
Chicken_2_day 3	H7N9_HA.434.G.A	HA	SNPLOW	H7N9_HA	nonsynonymous	Ser145Asn	G	A	AAGAACTAATGGAGCAACCA[G/A]TGCATGTAGGAGATCAGGAT	163	1	0.00609756
Chicken_1_day 5	H7N9_HA.434.G.A	HA	SNPLOW	H7N9_HA	nonsynonymous	Ser145Asn	G	A	AAGAACTAATGGAGCAACCA[G/A]TGCATGTAGGAGATCAGGAT	138	1	0.00719424
Chicken_2_day 5	H7N9_HA.434.G.A	HA	SNPLOW	H7N9_HA	nonsynonymous	Ser145Asn	G	A	AAGAACTAATGGAGCAACCA[G/A]TGCATGTAGGAGATCAGGAT	443	0	0
Chicken_3_day 3	H7N9_HA.434.G.A	HA	SNPLOW	H7N9_HA	nonsynonymous	Ser145Asn	G	A	AAGAACTAATGGAGCAACCA[G/A]TGCATGTAGGAGATCAGGAT	145	0	0
Chicken_3_day 5	H7N9_HA.434.G.A	HA	SNPLOW	H7N9_HA	nonsynonymous	Ser145Asn	G	A	AAGAACTAATGGAGCAACCA[G/A]TGCATGTAGGAGATCAGGAT	74	0	0
Chicken_1_day 3	H7N9_HA.435.T.A	HA	SNPLOW	H7N9_HA	nonsynonymous	Ser145Arg	T	A	AGAACTAATGGAGCAACCAG[T/A]GCATGTAGGAGATCAGGATC	268	0	0
Chicken_2_day 3	H7N9_HA.435.T.A	HA	SNPLOW	H7N9_HA	nonsynonymous	Ser145Arg	T	A	AGAACTAATGGAGCAACCAG[T/A]GCATGTAGGAGATCAGGATC	163	2	0.0121212
Chicken_1_day 5	H7N9_HA.435.T.A	HA	SNPLOW	H7N9_HA	nonsynonymous	Ser145Arg	T	A	AGAACTAATGGAGCAACCAG[T/A]GCATGTAGGAGATCAGGATC	140	1	0.0070922
Chicken_2_day 5	H7N9_HA.435.T.A	HA	SNPLOW	H7N9_HA	nonsynonymous	Ser145Arg	T	A	AGAACTAATGGAGCAACCAG[T/A]GCATGTAGGAGATCAGGATC	441	0	0
Chicken_3_day 3	H7N9_HA.435.T.A	HA	SNPLOW	H7N9_HA	nonsynonymous	Ser145Arg	T	A	AGAACTAATGGAGCAACCAG[T/A]GCATGTAGGAGATCAGGATC	147	0	0
Chicken_3_day 5	H7N9_HA.435.T.A	HA	SNPLOW	H7N9_HA	nonsynonymous	Ser145Arg	T	A	AGAACTAATGGAGCAACCAG[T/A]GCATGTAGGAGATCAGGATC	74	0	0
Chicken_1_day 3	H7N9_HA.435.T.C	HA	SNPHIGH	H7N9_HA	silent		T	C	AGAACTAATGGAGCAACCAG[T/C]GCATGTAGGAGATCAGGATC	268	2	0.00740741
Chicken_2_day 3	H7N9_HA.435.T.C	HA	SNPHIGH	H7N9_HA	silent		T	C	AGAACTAATGGAGCAACCAG[T/C]GCATGTAGGAGATCAGGATC	163	0	0
Chicken_1_day 5	H7N9_HA.435.T.C	HA	SNPHIGH	H7N9_HA	silent		T	C	AGAACTAATGGAGCAACCAG[T/C]GCATGTAGGAGATCAGGATC	140	0	0
Chicken_2_day 5	H7N9_HA.435.T.C	HA	SNPHIGH	H7N9_HA	silent		T	C	AGAACTAATGGAGCAACCAG[T/C]GCATGTAGGAGATCAGGATC	441	0	0
Chicken_3_day 3	H7N9_HA.435.T.C	HA	SNPHIGH	H7N9_HA	silent		T	C	AGAACTAATGGAGCAACCAG[T/C]GCATGTAGGAGATCAGGATC	147	0	0
Chicken_3_day 5	H7N9_HA.435.T.C	HA	SNPHIGH	H7N9_HA	silent		T	C	AGAACTAATGGAGCAACCAG[T/C]GCATGTAGGAGATCAGGATC	74	0	0
Chicken_1_day 3	H7N9_HA.437.C.A	HA	SNPLOW	H7N9_HA	nonsynonymous	Ala146Glu	C	A	AACTAATGGAGCAACCAGTG[C/A]ATGTAGGAGATCAGGATCTT	278	1	0.00358423
Chicken_2_day 3	H7N9_HA.437.C.A	HA	SNPLOW	H7N9_HA	nonsynonymous	Ala146Glu	C	A	AACTAATGGAGCAACCAGTG[C/A]ATGTAGGAGATCAGGATCTT	174	0	0
Chicken_1_day 5	H7N9_HA.437.C.A	HA	SNPLOW	H7N9_HA	nonsynonymous	Ala146Glu	C	A	AACTAATGGAGCAACCAGTG[C/A]ATGTAGGAGATCAGGATCTT	149	0	0
Chicken_2_day 5	H7N9_HA.437.C.A	HA	SNPLOW	H7N9_HA	nonsynonymous	Ala146Glu	C	A	AACTAATGGAGCAACCAGTG[C/A]ATGTAGGAGATCAGGATCTT	456	0	0
Chicken_3_day 3	H7N9_HA.437.C.A	HA	SNPLOW	H7N9_HA	nonsynonymous	Ala146Glu	C	A	AACTAATGGAGCAACCAGTG[C/A]ATGTAGGAGATCAGGATCTT	161	1	0.00617284
Chicken_3_day 5	H7N9_HA.437.C.A	HA	SNPLOW	H7N9_HA	nonsynonymous	Ala146Glu	C	A	AACTAATGGAGCAACCAGTG[C/A]ATGTAGGAGATCAGGATCTT	78	0	0
Chicken_1_day 3	H7N9_HA.437.C.T	HA	SNPHIGH	H7N9_HA	nonsynonymous	Ala146Val	C	T	AACTAATGGAGCAACCAGTG[C/T]ATGTAGGAGATCAGGATCTT	278	0	0
Chicken_2_day 3	H7N9_HA.437.C.T	HA	SNPHIGH	H7N9_HA	nonsynonymous	Ala146Val	C	T	AACTAATGGAGCAACCAGTG[C/T]ATGTAGGAGATCAGGATCTT	174	0	0
Chicken_1_day 5	H7N9_HA.437.C.T	HA	SNPHIGH	H7N9_HA	nonsynonymous	Ala146Val	C	T	AACTAATGGAGCAACCAGTG[C/T]ATGTAGGAGATCAGGATCTT	149	0	0
Chicken_2_day 5	H7N9_HA.437.C.T	HA	SNPHIGH	H7N9_HA	nonsynonymous	Ala146Val	C	T	AACTAATGGAGCAACCAGTG[C/T]ATGTAGGAGATCAGGATCTT	456	0	0
Chicken_3_day 3	H7N9_HA.437.C.T	HA	SNPHIGH	H7N9_HA	nonsynonymous	Ala146Val	C	T	AACTAATGGAGCAACCAGTG[C/T]ATGTAGGAGATCAGGATCTT	161	0	0
Chicken_3_day 5	H7N9_HA.437.C.T	HA	SNPHIGH	H7N9_HA	nonsynonymous	Ala146Val	C	T	AACTAATGGAGCAACCAGTG[C/T]ATGTAGGAGATCAGGATCTT	78	0	0
Chicken_1_day 3	H7N9_HA.438.A.G	HA	SNPHIGH	H7N9_HA	silent		A	G	ACTAATGGAGCAACCAGTGC[A/G]TGTAGGAGATCAGGATCTTC	279	0	0
Chicken_2_day 3	H7N9_HA.438.A.G	HA	SNPHIGH	H7N9_HA	silent		A	G	ACTAATGGAGCAACCAGTGC[A/G]TGTAGGAGATCAGGATCTTC	174	0	0
Chicken_1_day 5	H7N9_HA.438.A.G	HA	SNPHIGH	H7N9_HA	silent		A	G	ACTAATGGAGCAACCAGTGC[A/G]TGTAGGAGATCAGGATCTTC	147	0	0
Chicken_2_day 5	H7N9_HA.438.A.G	HA	SNPHIGH	H7N9_HA	silent		A	G	ACTAATGGAGCAACCAGTGC[A/G]TGTAGGAGATCAGGATCTTC	456	1	0.00218818
Chicken_3_day 3	H7N9_HA.438.A.G	HA	SNPHIGH	H7N9_HA	silent		A	G	ACTAATGGAGCAACCAGTGC[A/G]TGTAGGAGATCAGGATCTTC	159	1	0.00625
Chicken_3_day 5	H7N9_HA.438.A.G	HA	SNPHIGH	H7N9_HA	silent		A	G	ACTAATGGAGCAACCAGTGC[A/G]TGTAGGAGATCAGGATCTTC	78	0	0
Chicken_1_day 3	H7N9_HA.439.T.C	HA	SNPHIGH	H7N9_HA	nonsynonymous	Cys147Arg	T	C	CTAATGGAGCAACCAGTGCA[T/C]GTAGGAGATCAGGATCTTCA	279	0	0
Chicken_2_day 3	H7N9_HA.439.T.C	HA	SNPHIGH	H7N9_HA	nonsynonymous	Cys147Arg	T	C	CTAATGGAGCAACCAGTGCA[T/C]GTAGGAGATCAGGATCTTCA	173	1	0.00574713
Chicken_1_day 5	H7N9_HA.439.T.C	HA	SNPHIGH	H7N9_HA	nonsynonymous	Cys147Arg	T	C	CTAATGGAGCAACCAGTGCA[T/C]GTAGGAGATCAGGATCTTCA	150	0	0
Chicken_2_day 5	H7N9_HA.439.T.C	HA	SNPHIGH	H7N9_HA	nonsynonymous	Cys147Arg	T	C	CTAATGGAGCAACCAGTGCA[T/C]GTAGGAGATCAGGATCTTCA	457	0	0
Chicken_3_day 3	H7N9_HA.439.T.C	HA	SNPHIGH	H7N9_HA	nonsynonymous	Cys147Arg	T	C	CTAATGGAGCAACCAGTGCA[T/C]GTAGGAGATCAGGATCTTCA	160	0	0
Chicken_3_day 5	H7N9_HA.439.T.C	HA	SNPHIGH	H7N9_HA	nonsynonymous	Cys147Arg	T	C	CTAATGGAGCAACCAGTGCA[T/C]GTAGGAGATCAGGATCTTCA	77	0	0
Chicken_1_day 3	H7N9_HA.440.G.C	HA	SNPHIGH	H7N9_HA	nonsynonymous	Cys147Ser	G	C	TAATGGAGCAACCAGTGCAT[G/C]TAGGAGATCAGGATCTTCAT	278	0	0
Chicken_2_day 3	H7N9_HA.440.G.C	HA	SNPHIGH	H7N9_HA	nonsynonymous	Cys147Ser	G	C	TAATGGAGCAACCAGTGCAT[G/C]TAGGAGATCAGGATCTTCAT	173	0	0
Chicken_1_day 5	H7N9_HA.440.G.C	HA	SNPHIGH	H7N9_HA	nonsynonymous	Cys147Ser	G	C	TAATGGAGCAACCAGTGCAT[G/C]TAGGAGATCAGGATCTTCAT	150	0	0
Chicken_2_day 5	H7N9_HA.440.G.C	HA	SNPHIGH	H7N9_HA	nonsynonymous	Cys147Ser	G	C	TAATGGAGCAACCAGTGCAT[G/C]TAGGAGATCAGGATCTTCAT	457	0	0
Chicken_3_day 3	H7N9_HA.440.G.C	HA	SNPHIGH	H7N9_HA	nonsynonymous	Cys147Ser	G	C	TAATGGAGCAACCAGTGCAT[G/C]TAGGAGATCAGGATCTTCAT	160	0	0
Chicken_3_day 5	H7N9_HA.440.G.C	HA	SNPHIGH	H7N9_HA	nonsynonymous	Cys147Ser	G	C	TAATGGAGCAACCAGTGCAT[G/C]TAGGAGATCAGGATCTTCAT	78	0	0
Chicken_1_day 3	H7N9_HA.441.T.C	HA	SNPHIGH	H7N9_HA	silent		T	C	AATGGAGCAACCAGTGCATG[T/C]AGGAGATCAGGATCTTCATT	276	0	0
Chicken_2_day 3	H7N9_HA.441.T.C	HA	SNPHIGH	H7N9_HA	silent		T	C	AATGGAGCAACCAGTGCATG[T/C]AGGAGATCAGGATCTTCATT	174	1	0.00571429
Chicken_1_day 5	H7N9_HA.441.T.C	HA	SNPHIGH	H7N9_HA	silent		T	C	AATGGAGCAACCAGTGCATG[T/C]AGGAGATCAGGATCTTCATT	149	1	0.00666667
Chicken_2_day 5	H7N9_HA.441.T.C	HA	SNPHIGH	H7N9_HA	silent		T	C	AATGGAGCAACCAGTGCATG[T/C]AGGAGATCAGGATCTTCATT	457	0	0
Chicken_3_day 3	H7N9_HA.441.T.C	HA	SNPHIGH	H7N9_HA	silent		T	C	AATGGAGCAACCAGTGCATG[T/C]AGGAGATCAGGATCTTCATT	157	0	0
Chicken_3_day 5	H7N9_HA.441.T.C	HA	SNPHIGH	H7N9_HA	silent		T	C	AATGGAGCAACCAGTGCATG[T/C]AGGAGATCAGGATCTTCATT	78	0	0
Chicken_1_day 3	H7N9_HA.442.A.G	HA	SNPHIGH	H7N9_HA	nonsynonymous	Arg148Gly	A	G	ATGGAGCAACCAGTGCATGT[A/G]GGAGATCAGGATCTTCATTC	277	0	0
Chicken_2_day 3	H7N9_HA.442.A.G	HA	SNPHIGH	H7N9_HA	nonsynonymous	Arg148Gly	A	G	ATGGAGCAACCAGTGCATGT[A/G]GGAGATCAGGATCTTCATTC	175	0	0
Chicken_1_day 5	H7N9_HA.442.A.G	HA	SNPHIGH	H7N9_HA	nonsynonymous	Arg148Gly	A	G	ATGGAGCAACCAGTGCATGT[A/G]GGAGATCAGGATCTTCATTC	149	0	0
Chicken_2_day 5	H7N9_HA.442.A.G	HA	SNPHIGH	H7N9_HA	nonsynonymous	Arg148Gly	A	G	ATGGAGCAACCAGTGCATGT[A/G]GGAGATCAGGATCTTCATTC	458	0	0
Chicken_3_day 3	H7N9_HA.442.A.G	HA	SNPHIGH	H7N9_HA	nonsynonymous	Arg148Gly	A	G	ATGGAGCAACCAGTGCATGT[A/G]GGAGATCAGGATCTTCATTC	159	0	0
Chicken_3_day 5	H7N9_HA.442.A.G	HA	SNPHIGH	H7N9_HA	nonsynonymous	Arg148Gly	A	G	ATGGAGCAACCAGTGCATGT[A/G]GGAGATCAGGATCTTCATTC	78	0	0
Chicken_1_day 3	H7N9_HA.443.G.A	HA	SNPLOW	H7N9_HA	nonsynonymous	Arg148Lys	G	A	TGGAGCAACCAGTGCATGTA[G/A]GAGATCAGGATCTTCATTCT	277	0	0
Chicken_2_day 3	H7N9_HA.443.G.A	HA	SNPLOW	H7N9_HA	nonsynonymous	Arg148Lys	G	A	TGGAGCAACCAGTGCATGTA[G/A]GAGATCAGGATCTTCATTCT	175	0	0
Chicken_1_day 5	H7N9_HA.443.G.A	HA	SNPLOW	H7N9_HA	nonsynonymous	Arg148Lys	G	A	TGGAGCAACCAGTGCATGTA[G/A]GAGATCAGGATCTTCATTCT	148	0	0
Chicken_2_day 5	H7N9_HA.443.G.A	HA	SNPLOW	H7N9_HA	nonsynonymous	Arg148Lys	G	A	TGGAGCAACCAGTGCATGTA[G/A]GAGATCAGGATCTTCATTCT	460	1	0.0021692
Chicken_3_day 3	H7N9_HA.443.G.A	HA	SNPLOW	H7N9_HA	nonsynonymous	Arg148Lys	G	A	TGGAGCAACCAGTGCATGTA[G/A]GAGATCAGGATCTTCATTCT	160	0	0
Chicken_3_day 5	H7N9_HA.443.G.A	HA	SNPLOW	H7N9_HA	nonsynonymous	Arg148Lys	G	A	TGGAGCAACCAGTGCATGTA[G/A]GAGATCAGGATCTTCATTCT	77	0	0
Chicken_1_day 3	H7N9_HA.443.G.T	HA	SNPHIGH	H7N9_HA	nonsynonymous	Arg148Met	G	T	TGGAGCAACCAGTGCATGTA[G/T]GAGATCAGGATCTTCATTCT	277	0	0
Chicken_2_day 3	H7N9_HA.443.G.T	HA	SNPHIGH	H7N9_HA	nonsynonymous	Arg148Met	G	T	TGGAGCAACCAGTGCATGTA[G/T]GAGATCAGGATCTTCATTCT	175	0	0
Chicken_1_day 5	H7N9_HA.443.G.T	HA	SNPHIGH	H7N9_HA	nonsynonymous	Arg148Met	G	T	TGGAGCAACCAGTGCATGTA[G/T]GAGATCAGGATCTTCATTCT	148	1	0.00671141
Chicken_2_day 5	H7N9_HA.443.G.T	HA	SNPHIGH	H7N9_HA	nonsynonymous	Arg148Met	G	T	TGGAGCAACCAGTGCATGTA[G/T]GAGATCAGGATCTTCATTCT	460	0	0
Chicken_3_day 3	H7N9_HA.443.G.T	HA	SNPHIGH	H7N9_HA	nonsynonymous	Arg148Met	G	T	TGGAGCAACCAGTGCATGTA[G/T]GAGATCAGGATCTTCATTCT	160	0	0
Chicken_3_day 5	H7N9_HA.443.G.T	HA	SNPHIGH	H7N9_HA	nonsynonymous	Arg148Met	G	T	TGGAGCAACCAGTGCATGTA[G/T]GAGATCAGGATCTTCATTCT	77	1	0.0128205
Chicken_1_day 3	H7N9_HA.445.A.G	HA	SNPLOW	H7N9_HA	nonsynonymous	Arg149Gly	A	G	GAGCAACCAGTGCATGTAGG[A/G]GATCAGGATCTTCATTCTAT	274	0	0
Chicken_2_day 3	H7N9_HA.445.A.G	HA	SNPLOW	H7N9_HA	nonsynonymous	Arg149Gly	A	G	GAGCAACCAGTGCATGTAGG[A/G]GATCAGGATCTTCATTCTAT	175	0	0
Chicken_1_day 5	H7N9_HA.445.A.G	HA	SNPLOW	H7N9_HA	nonsynonymous	Arg149Gly	A	G	GAGCAACCAGTGCATGTAGG[A/G]GATCAGGATCTTCATTCTAT	150	0	0
Chicken_2_day 5	H7N9_HA.445.A.G	HA	SNPLOW	H7N9_HA	nonsynonymous	Arg149Gly	A	G	GAGCAACCAGTGCATGTAGG[A/G]GATCAGGATCTTCATTCTAT	461	0	0
Chicken_3_day 3	H7N9_HA.445.A.G	HA	SNPLOW	H7N9_HA	nonsynonymous	Arg149Gly	A	G	GAGCAACCAGTGCATGTAGG[A/G]GATCAGGATCTTCATTCTAT	162	0	0
Chicken_3_day 5	H7N9_HA.445.A.G	HA	SNPLOW	H7N9_HA	nonsynonymous	Arg149Gly	A	G	GAGCAACCAGTGCATGTAGG[A/G]GATCAGGATCTTCATTCTAT	78	0	0
Chicken_1_day 3	H7N9_HA.447.A.G	HA	SNPLOW	H7N9_HA	silent		A	G	GCAACCAGTGCATGTAGGAG[A/G]TCAGGATCTTCATTCTATGC	271	0	0
Chicken_2_day 3	H7N9_HA.447.A.G	HA	SNPLOW	H7N9_HA	silent		A	G	GCAACCAGTGCATGTAGGAG[A/G]TCAGGATCTTCATTCTATGC	175	0	0
Chicken_1_day 5	H7N9_HA.447.A.G	HA	SNPLOW	H7N9_HA	silent		A	G	GCAACCAGTGCATGTAGGAG[A/G]TCAGGATCTTCATTCTATGC	151	0	0
Chicken_2_day 5	H7N9_HA.447.A.G	HA	SNPLOW	H7N9_HA	silent		A	G	GCAACCAGTGCATGTAGGAG[A/G]TCAGGATCTTCATTCTATGC	463	2	0.00430108
Chicken_3_day 3	H7N9_HA.447.A.G	HA	SNPLOW	H7N9_HA	silent		A	G	GCAACCAGTGCATGTAGGAG[A/G]TCAGGATCTTCATTCTATGC	163	0	0
Chicken_3_day 5	H7N9_HA.447.A.G	HA	SNPLOW	H7N9_HA	silent		A	G	GCAACCAGTGCATGTAGGAG[A/G]TCAGGATCTTCATTCTATGC	79	0	0
Chicken_1_day 3	H7N9_HA.448.T.C	HA	SNPLOW	H7N9_HA	nonsynonymous	Ser150Pro	T	C	CAACCAGTGCATGTAGGAGA[T/C]CAGGATCTTCATTCTATGCA	274	0	0
Chicken_2_day 3	H7N9_HA.448.T.C	HA	SNPLOW	H7N9_HA	nonsynonymous	Ser150Pro	T	C	CAACCAGTGCATGTAGGAGA[T/C]CAGGATCTTCATTCTATGCA	175	0	0
Chicken_1_day 5	H7N9_HA.448.T.C	HA	SNPLOW	H7N9_HA	nonsynonymous	Ser150Pro	T	C	CAACCAGTGCATGTAGGAGA[T/C]CAGGATCTTCATTCTATGCA	153	0	0
Chicken_2_day 5	H7N9_HA.448.T.C	HA	SNPLOW	H7N9_HA	nonsynonymous	Ser150Pro	T	C	CAACCAGTGCATGTAGGAGA[T/C]CAGGATCTTCATTCTATGCA	470	0	0
Chicken_3_day 3	H7N9_HA.448.T.C	HA	SNPLOW	H7N9_HA	nonsynonymous	Ser150Pro	T	C	CAACCAGTGCATGTAGGAGA[T/C]CAGGATCTTCATTCTATGCA	163	0	0
Chicken_3_day 5	H7N9_HA.448.T.C	HA	SNPLOW	H7N9_HA	nonsynonymous	Ser150Pro	T	C	CAACCAGTGCATGTAGGAGA[T/C]CAGGATCTTCATTCTATGCA	78	0	0
Chicken_1_day 3	H7N9_HA.450.A.G	HA	SNPLOW	H7N9_HA	silent		A	G	ACCAGTGCATGTAGGAGATC[A/G]GGATCTTCATTCTATGCAGA	275	0	0
Chicken_2_day 3	H7N9_HA.450.A.G	HA	SNPLOW	H7N9_HA	silent		A	G	ACCAGTGCATGTAGGAGATC[A/G]GGATCTTCATTCTATGCAGA	175	0	0
Chicken_1_day 5	H7N9_HA.450.A.G	HA	SNPLOW	H7N9_HA	silent		A	G	ACCAGTGCATGTAGGAGATC[A/G]GGATCTTCATTCTATGCAGA	153	0	0
Chicken_2_day 5	H7N9_HA.450.A.G	HA	SNPLOW	H7N9_HA	silent		A	G	ACCAGTGCATGTAGGAGATC[A/G]GGATCTTCATTCTATGCAGA	466	0	0
Chicken_3_day 3	H7N9_HA.450.A.G	HA	SNPLOW	H7N9_HA	silent		A	G	ACCAGTGCATGTAGGAGATC[A/G]GGATCTTCATTCTATGCAGA	162	1	0.00613497
Chicken_3_day 5	H7N9_HA.450.A.G	HA	SNPLOW	H7N9_HA	silent		A	G	ACCAGTGCATGTAGGAGATC[A/G]GGATCTTCATTCTATGCAGA	79	0	0
Chicken_1_day 3	H7N9_HA.452.G.A	HA	SNPHIGH	H7N9_HA	nonsynonymous	Gly151Glu	G	A	CAGTGCATGTAGGAGATCAG[G/A]ATCTTCATTCTATGCAGAAA	286	4	0.0137931
Chicken_2_day 3	H7N9_HA.452.G.A	HA	SNPHIGH	H7N9_HA	nonsynonymous	Gly151Glu	G	A	CAGTGCATGTAGGAGATCAG[G/A]ATCTTCATTCTATGCAGAAA	178	5	0.0273224
Chicken_1_day 5	H7N9_HA.452.G.A	HA	SNPHIGH	H7N9_HA	nonsynonymous	Gly151Glu	G	A	CAGTGCATGTAGGAGATCAG[G/A]ATCTTCATTCTATGCAGAAA	131	28	0.176101
Chicken_2_day 5	H7N9_HA.452.G.A	HA	SNPHIGH	H7N9_HA	nonsynonymous	Gly151Glu	G	A	CAGTGCATGTAGGAGATCAG[G/A]ATCTTCATTCTATGCAGAAA	479	1	0.00208333
Chicken_3_day 3	H7N9_HA.452.G.A	HA	SNPHIGH	H7N9_HA	nonsynonymous	Gly151Glu	G	A	CAGTGCATGTAGGAGATCAG[G/A]ATCTTCATTCTATGCAGAAA	170	0	0
Chicken_3_day 5	H7N9_HA.452.G.A	HA	SNPHIGH	H7N9_HA	nonsynonymous	Gly151Glu	G	A	CAGTGCATGTAGGAGATCAG[G/A]ATCTTCATTCTATGCAGAAA	82	1	0.0120482
Chicken_1_day 3	H7N9_HA.453.A.G	HA	SNPLOW	H7N9_HA	silent		A	G	AGTGCATGTAGGAGATCAGG[A/G]TCTTCATTCTATGCAGAAAT	290	0	0
Chicken_2_day 3	H7N9_HA.453.A.G	HA	SNPLOW	H7N9_HA	silent		A	G	AGTGCATGTAGGAGATCAGG[A/G]TCTTCATTCTATGCAGAAAT	183	0	0
Chicken_1_day 5	H7N9_HA.453.A.G	HA	SNPLOW	H7N9_HA	silent		A	G	AGTGCATGTAGGAGATCAGG[A/G]TCTTCATTCTATGCAGAAAT	160	0	0
Chicken_2_day 5	H7N9_HA.453.A.G	HA	SNPLOW	H7N9_HA	silent		A	G	AGTGCATGTAGGAGATCAGG[A/G]TCTTCATTCTATGCAGAAAT	477	0	0
Chicken_3_day 3	H7N9_HA.453.A.G	HA	SNPLOW	H7N9_HA	silent		A	G	AGTGCATGTAGGAGATCAGG[A/G]TCTTCATTCTATGCAGAAAT	172	0	0
Chicken_3_day 5	H7N9_HA.453.A.G	HA	SNPLOW	H7N9_HA	silent		A	G	AGTGCATGTAGGAGATCAGG[A/G]TCTTCATTCTATGCAGAAAT	83	0	0
Chicken_1_day 3	H7N9_HA.454.T.C	HA	SNPLOW	H7N9_HA	nonsynonymous	Ser152Pro	T	C	GTGCATGTAGGAGATCAGGA[T/C]CTTCATTCTATGCAGAAATG	296	0	0
Chicken_2_day 3	H7N9_HA.454.T.C	HA	SNPLOW	H7N9_HA	nonsynonymous	Ser152Pro	T	C	GTGCATGTAGGAGATCAGGA[T/C]CTTCATTCTATGCAGAAATG	186	0	0
Chicken_1_day 5	H7N9_HA.454.T.C	HA	SNPLOW	H7N9_HA	nonsynonymous	Ser152Pro	T	C	GTGCATGTAGGAGATCAGGA[T/C]CTTCATTCTATGCAGAAATG	161	0	0
Chicken_2_day 5	H7N9_HA.454.T.C	HA	SNPLOW	H7N9_HA	nonsynonymous	Ser152Pro	T	C	GTGCATGTAGGAGATCAGGA[T/C]CTTCATTCTATGCAGAAATG	479	2	0.004158
Chicken_3_day 3	H7N9_HA.454.T.C	HA	SNPLOW	H7N9_HA	nonsynonymous	Ser152Pro	T	C	GTGCATGTAGGAGATCAGGA[T/C]CTTCATTCTATGCAGAAATG	172	2	0.0114943
Chicken_3_day 5	H7N9_HA.454.T.C	HA	SNPLOW	H7N9_HA	nonsynonymous	Ser152Pro	T	C	GTGCATGTAGGAGATCAGGA[T/C]CTTCATTCTATGCAGAAATG	82	1	0.0120482
Chicken_1_day 3	H7N9_HA.456.T.C	HA	SNPLOW	H7N9_HA	silent		T	C	GCATGTAGGAGATCAGGATC[T/C]TCATTCTATGCAGAAATGAA	295	1	0.00337838
Chicken_2_day 3	H7N9_HA.456.T.C	HA	SNPLOW	H7N9_HA	silent		T	C	GCATGTAGGAGATCAGGATC[T/C]TCATTCTATGCAGAAATGAA	184	1	0.00540541
Chicken_1_day 5	H7N9_HA.456.T.C	HA	SNPLOW	H7N9_HA	silent		T	C	GCATGTAGGAGATCAGGATC[T/C]TCATTCTATGCAGAAATGAA	160	1	0.00621118
Chicken_2_day 5	H7N9_HA.456.T.C	HA	SNPLOW	H7N9_HA	silent		T	C	GCATGTAGGAGATCAGGATC[T/C]TCATTCTATGCAGAAATGAA	481	0	0
Chicken_3_day 3	H7N9_HA.456.T.C	HA	SNPLOW	H7N9_HA	silent		T	C	GCATGTAGGAGATCAGGATC[T/C]TCATTCTATGCAGAAATGAA	174	0	0
Chicken_3_day 5	H7N9_HA.456.T.C	HA	SNPLOW	H7N9_HA	silent		T	C	GCATGTAGGAGATCAGGATC[T/C]TCATTCTATGCAGAAATGAA	82	0	0
Chicken_1_day 3	H7N9_HA.457.T.C	HA	SNPHIGH	H7N9_HA	nonsynonymous	Ser153Pro	T	C	CATGTAGGAGATCAGGATCT[T/C]CATTCTATGCAGAAATGAAA	297	0	0
Chicken_2_day 3	H7N9_HA.457.T.C	HA	SNPHIGH	H7N9_HA	nonsynonymous	Ser153Pro	T	C	CATGTAGGAGATCAGGATCT[T/C]CATTCTATGCAGAAATGAAA	186	0	0
Chicken_1_day 5	H7N9_HA.457.T.C	HA	SNPHIGH	H7N9_HA	nonsynonymous	Ser153Pro	T	C	CATGTAGGAGATCAGGATCT[T/C]CATTCTATGCAGAAATGAAA	162	0	0
Chicken_2_day 5	H7N9_HA.457.T.C	HA	SNPHIGH	H7N9_HA	nonsynonymous	Ser153Pro	T	C	CATGTAGGAGATCAGGATCT[T/C]CATTCTATGCAGAAATGAAA	484	0	0
Chicken_3_day 3	H7N9_HA.457.T.C	HA	SNPHIGH	H7N9_HA	nonsynonymous	Ser153Pro	T	C	CATGTAGGAGATCAGGATCT[T/C]CATTCTATGCAGAAATGAAA	174	0	0
Chicken_3_day 5	H7N9_HA.457.T.C	HA	SNPHIGH	H7N9_HA	nonsynonymous	Ser153Pro	T	C	CATGTAGGAGATCAGGATCT[T/C]CATTCTATGCAGAAATGAAA	82	0	0
Chicken_1_day 3	H7N9_HA.459.A.G	HA	SNPHIGH	H7N9_HA	silent		A	G	TGTAGGAGATCAGGATCTTC[A/G]TTCTATGCAGAAATGAAATG	297	0	0
Chicken_2_day 3	H7N9_HA.459.A.G	HA	SNPHIGH	H7N9_HA	silent		A	G	TGTAGGAGATCAGGATCTTC[A/G]TTCTATGCAGAAATGAAATG	187	0	0
Chicken_1_day 5	H7N9_HA.459.A.G	HA	SNPHIGH	H7N9_HA	silent		A	G	TGTAGGAGATCAGGATCTTC[A/G]TTCTATGCAGAAATGAAATG	162	0	0
Chicken_2_day 5	H7N9_HA.459.A.G	HA	SNPHIGH	H7N9_HA	silent		A	G	TGTAGGAGATCAGGATCTTC[A/G]TTCTATGCAGAAATGAAATG	485	0	0
Chicken_3_day 3	H7N9_HA.459.A.G	HA	SNPHIGH	H7N9_HA	silent		A	G	TGTAGGAGATCAGGATCTTC[A/G]TTCTATGCAGAAATGAAATG	177	0	0
Chicken_3_day 5	H7N9_HA.459.A.G	HA	SNPHIGH	H7N9_HA	silent		A	G	TGTAGGAGATCAGGATCTTC[A/G]TTCTATGCAGAAATGAAATG	81	0	0
Chicken_1_day 3	H7N9_HA.460.T.C	HA	SNPHIGH	H7N9_HA	nonsynonymous	Phe154Leu	T	C	GTAGGAGATCAGGATCTTCA[T/C]TCTATGCAGAAATGAAATGG	298	0	0
Chicken_2_day 3	H7N9_HA.460.T.C	HA	SNPHIGH	H7N9_HA	nonsynonymous	Phe154Leu	T	C	GTAGGAGATCAGGATCTTCA[T/C]TCTATGCAGAAATGAAATGG	189	0	0
Chicken_1_day 5	H7N9_HA.460.T.C	HA	SNPHIGH	H7N9_HA	nonsynonymous	Phe154Leu	T	C	GTAGGAGATCAGGATCTTCA[T/C]TCTATGCAGAAATGAAATGG	163	0	0
Chicken_2_day 5	H7N9_HA.460.T.C	HA	SNPHIGH	H7N9_HA	nonsynonymous	Phe154Leu	T	C	GTAGGAGATCAGGATCTTCA[T/C]TCTATGCAGAAATGAAATGG	484	1	0.00206186
Chicken_3_day 3	H7N9_HA.460.T.C	HA	SNPHIGH	H7N9_HA	nonsynonymous	Phe154Leu	T	C	GTAGGAGATCAGGATCTTCA[T/C]TCTATGCAGAAATGAAATGG	176	0	0
Chicken_3_day 5	H7N9_HA.460.T.C	HA	SNPHIGH	H7N9_HA	nonsynonymous	Phe154Leu	T	C	GTAGGAGATCAGGATCTTCA[T/C]TCTATGCAGAAATGAAATGG	82	0	0
Chicken_1_day 3	H7N9_HA.461.T.C	HA	SNPLOW	H7N9_HA	nonsynonymous	Phe154Ser	T	C	TAGGAGATCAGGATCTTCAT[T/C]CTATGCAGAAATGAAATGGC	298	0	0
Chicken_2_day 3	H7N9_HA.461.T.C	HA	SNPLOW	H7N9_HA	nonsynonymous	Phe154Ser	T	C	TAGGAGATCAGGATCTTCAT[T/C]CTATGCAGAAATGAAATGGC	189	0	0
Chicken_1_day 5	H7N9_HA.461.T.C	HA	SNPLOW	H7N9_HA	nonsynonymous	Phe154Ser	T	C	TAGGAGATCAGGATCTTCAT[T/C]CTATGCAGAAATGAAATGGC	163	0	0
Chicken_2_day 5	H7N9_HA.461.T.C	HA	SNPLOW	H7N9_HA	nonsynonymous	Phe154Ser	T	C	TAGGAGATCAGGATCTTCAT[T/C]CTATGCAGAAATGAAATGGC	481	1	0.00207469
Chicken_3_day 3	H7N9_HA.461.T.C	HA	SNPLOW	H7N9_HA	nonsynonymous	Phe154Ser	T	C	TAGGAGATCAGGATCTTCAT[T/C]CTATGCAGAAATGAAATGGC	174	0	0
Chicken_3_day 5	H7N9_HA.461.T.C	HA	SNPLOW	H7N9_HA	nonsynonymous	Phe154Ser	T	C	TAGGAGATCAGGATCTTCAT[T/C]CTATGCAGAAATGAAATGGC	81	0	0
Chicken_1_day 3	H7N9_HA.463.T.C	HA	SNPHIGH	H7N9_HA	nonsynonymous	Tyr155His	T	C	GGAGATCAGGATCTTCATTC[T/C]ATGCAGAAATGAAATGGCTC	296	0	0
Chicken_2_day 3	H7N9_HA.463.T.C	HA	SNPHIGH	H7N9_HA	nonsynonymous	Tyr155His	T	C	GGAGATCAGGATCTTCATTC[T/C]ATGCAGAAATGAAATGGCTC	181	0	0
Chicken_1_day 5	H7N9_HA.463.T.C	HA	SNPHIGH	H7N9_HA	nonsynonymous	Tyr155His	T	C	GGAGATCAGGATCTTCATTC[T/C]ATGCAGAAATGAAATGGCTC	161	0	0
Chicken_2_day 5	H7N9_HA.463.T.C	HA	SNPHIGH	H7N9_HA	nonsynonymous	Tyr155His	T	C	GGAGATCAGGATCTTCATTC[T/C]ATGCAGAAATGAAATGGCTC	470	0	0
Chicken_3_day 3	H7N9_HA.463.T.C	HA	SNPHIGH	H7N9_HA	nonsynonymous	Tyr155His	T	C	GGAGATCAGGATCTTCATTC[T/C]ATGCAGAAATGAAATGGCTC	173	0	0
Chicken_3_day 5	H7N9_HA.463.T.C	HA	SNPHIGH	H7N9_HA	nonsynonymous	Tyr155His	T	C	GGAGATCAGGATCTTCATTC[T/C]ATGCAGAAATGAAATGGCTC	79	0	0
Chicken_1_day 3	H7N9_HA.465.T.C	HA	SNPHIGH	H7N9_HA	silent		T	C	AGATCAGGATCTTCATTCTA[T/C]GCAGAAATGAAATGGCTCCT	299	0	0
Chicken_2_day 3	H7N9_HA.465.T.C	HA	SNPHIGH	H7N9_HA	silent		T	C	AGATCAGGATCTTCATTCTA[T/C]GCAGAAATGAAATGGCTCCT	182	1	0.00546448
Chicken_1_day 5	H7N9_HA.465.T.C	HA	SNPHIGH	H7N9_HA	silent		T	C	AGATCAGGATCTTCATTCTA[T/C]GCAGAAATGAAATGGCTCCT	166	0	0
Chicken_2_day 5	H7N9_HA.465.T.C	HA	SNPHIGH	H7N9_HA	silent		T	C	AGATCAGGATCTTCATTCTA[T/C]GCAGAAATGAAATGGCTCCT	472	2	0.00421941
Chicken_3_day 3	H7N9_HA.465.T.C	HA	SNPHIGH	H7N9_HA	silent		T	C	AGATCAGGATCTTCATTCTA[T/C]GCAGAAATGAAATGGCTCCT	176	0	0
Chicken_3_day 5	H7N9_HA.465.T.C	HA	SNPHIGH	H7N9_HA	silent		T	C	AGATCAGGATCTTCATTCTA[T/C]GCAGAAATGAAATGGCTCCT	81	0	0
Chicken_1_day 3	H7N9_HA.466.G.A	HA	SNPHIGH	H7N9_HA	nonsynonymous	Ala156Thr	G	A	GATCAGGATCTTCATTCTAT[G/A]CAGAAATGAAATGGCTCCTG	300	0	0
Chicken_2_day 3	H7N9_HA.466.G.A	HA	SNPHIGH	H7N9_HA	nonsynonymous	Ala156Thr	G	A	GATCAGGATCTTCATTCTAT[G/A]CAGAAATGAAATGGCTCCTG	186	0	0
Chicken_1_day 5	H7N9_HA.466.G.A	HA	SNPHIGH	H7N9_HA	nonsynonymous	Ala156Thr	G	A	GATCAGGATCTTCATTCTAT[G/A]CAGAAATGAAATGGCTCCTG	166	1	0.00598802
Chicken_2_day 5	H7N9_HA.466.G.A	HA	SNPHIGH	H7N9_HA	nonsynonymous	Ala156Thr	G	A	GATCAGGATCTTCATTCTAT[G/A]CAGAAATGAAATGGCTCCTG	474	0	0
Chicken_3_day 3	H7N9_HA.466.G.A	HA	SNPHIGH	H7N9_HA	nonsynonymous	Ala156Thr	G	A	GATCAGGATCTTCATTCTAT[G/A]CAGAAATGAAATGGCTCCTG	177	0	0
Chicken_3_day 5	H7N9_HA.466.G.A	HA	SNPHIGH	H7N9_HA	nonsynonymous	Ala156Thr	G	A	GATCAGGATCTTCATTCTAT[G/A]CAGAAATGAAATGGCTCCTG	83	0	0
Chicken_1_day 3	H7N9_HA.467.C.A	HA	SNPHIGH	H7N9_HA	nonsynonymous	Ala156Glu	C	A	ATCAGGATCTTCATTCTATG[C/A]AGAAATGAAATGGCTCCTGT	300	0	0
Chicken_2_day 3	H7N9_HA.467.C.A	HA	SNPHIGH	H7N9_HA	nonsynonymous	Ala156Glu	C	A	ATCAGGATCTTCATTCTATG[C/A]AGAAATGAAATGGCTCCTGT	186	0	0
Chicken_1_day 5	H7N9_HA.467.C.A	HA	SNPHIGH	H7N9_HA	nonsynonymous	Ala156Glu	C	A	ATCAGGATCTTCATTCTATG[C/A]AGAAATGAAATGGCTCCTGT	167	0	0
Chicken_2_day 5	H7N9_HA.467.C.A	HA	SNPHIGH	H7N9_HA	nonsynonymous	Ala156Glu	C	A	ATCAGGATCTTCATTCTATG[C/A]AGAAATGAAATGGCTCCTGT	474	0	0
Chicken_3_day 3	H7N9_HA.467.C.A	HA	SNPHIGH	H7N9_HA	nonsynonymous	Ala156Glu	C	A	ATCAGGATCTTCATTCTATG[C/A]AGAAATGAAATGGCTCCTGT	177	0	0
Chicken_3_day 5	H7N9_HA.467.C.A	HA	SNPHIGH	H7N9_HA	nonsynonymous	Ala156Glu	C	A	ATCAGGATCTTCATTCTATG[C/A]AGAAATGAAATGGCTCCTGT	82	1	0.0120482
Chicken_1_day 3	H7N9_HA.468.A.G	HA	SNPHIGH	H7N9_HA	silent		A	G	TCAGGATCTTCATTCTATGC[A/G]GAAATGAAATGGCTCCTGTC	299	0	0
Chicken_2_day 3	H7N9_HA.468.A.G	HA	SNPHIGH	H7N9_HA	silent		A	G	TCAGGATCTTCATTCTATGC[A/G]GAAATGAAATGGCTCCTGTC	186	0	0
Chicken_1_day 5	H7N9_HA.468.A.G	HA	SNPHIGH	H7N9_HA	silent		A	G	TCAGGATCTTCATTCTATGC[A/G]GAAATGAAATGGCTCCTGTC	167	0	0
Chicken_2_day 5	H7N9_HA.468.A.G	HA	SNPHIGH	H7N9_HA	silent		A	G	TCAGGATCTTCATTCTATGC[A/G]GAAATGAAATGGCTCCTGTC	473	1	0.0021097
Chicken_3_day 3	H7N9_HA.468.A.G	HA	SNPHIGH	H7N9_HA	silent		A	G	TCAGGATCTTCATTCTATGC[A/G]GAAATGAAATGGCTCCTGTC	176	1	0.00564972
Chicken_3_day 5	H7N9_HA.468.A.G	HA	SNPHIGH	H7N9_HA	silent		A	G	TCAGGATCTTCATTCTATGC[A/G]GAAATGAAATGGCTCCTGTC	82	1	0.0120482
Chicken_1_day 3	H7N9_HA.470.A.T	HA	SNPHIGH	H7N9_HA	nonsynonymous	Glu157Val	A	T	AGGATCTTCATTCTATGCAG[A/T]AATGAAATGGCTCCTGTCAA	301	1	0.00331126
Chicken_2_day 3	H7N9_HA.470.A.T	HA	SNPHIGH	H7N9_HA	nonsynonymous	Glu157Val	A	T	AGGATCTTCATTCTATGCAG[A/T]AATGAAATGGCTCCTGTCAA	188	0	0
Chicken_1_day 5	H7N9_HA.470.A.T	HA	SNPHIGH	H7N9_HA	nonsynonymous	Glu157Val	A	T	AGGATCTTCATTCTATGCAG[A/T]AATGAAATGGCTCCTGTCAA	171	0	0
Chicken_2_day 5	H7N9_HA.470.A.T	HA	SNPHIGH	H7N9_HA	nonsynonymous	Glu157Val	A	T	AGGATCTTCATTCTATGCAG[A/T]AATGAAATGGCTCCTGTCAA	481	0	0
Chicken_3_day 3	H7N9_HA.470.A.T	HA	SNPHIGH	H7N9_HA	nonsynonymous	Glu157Val	A	T	AGGATCTTCATTCTATGCAG[A/T]AATGAAATGGCTCCTGTCAA	178	0	0
Chicken_3_day 5	H7N9_HA.470.A.T	HA	SNPHIGH	H7N9_HA	nonsynonymous	Glu157Val	A	T	AGGATCTTCATTCTATGCAG[A/T]AATGAAATGGCTCCTGTCAA	85	0	0
Chicken_1_day 3	H7N9_HA.471.A.G	HA	SNPHIGH	H7N9_HA	silent		A	G	GGATCTTCATTCTATGCAGA[A/G]ATGAAATGGCTCCTGTCAAA	300	0	0
Chicken_2_day 3	H7N9_HA.471.A.G	HA	SNPHIGH	H7N9_HA	silent		A	G	GGATCTTCATTCTATGCAGA[A/G]ATGAAATGGCTCCTGTCAAA	188	0	0
Chicken_1_day 5	H7N9_HA.471.A.G	HA	SNPHIGH	H7N9_HA	silent		A	G	GGATCTTCATTCTATGCAGA[A/G]ATGAAATGGCTCCTGTCAAA	170	0	0
Chicken_2_day 5	H7N9_HA.471.A.G	HA	SNPHIGH	H7N9_HA	silent		A	G	GGATCTTCATTCTATGCAGA[A/G]ATGAAATGGCTCCTGTCAAA	482	0	0
Chicken_3_day 3	H7N9_HA.471.A.G	HA	SNPHIGH	H7N9_HA	silent		A	G	GGATCTTCATTCTATGCAGA[A/G]ATGAAATGGCTCCTGTCAAA	178	0	0
Chicken_3_day 5	H7N9_HA.471.A.G	HA	SNPHIGH	H7N9_HA	silent		A	G	GGATCTTCATTCTATGCAGA[A/G]ATGAAATGGCTCCTGTCAAA	85	0	0
Chicken_1_day 3	H7N9_HA.473.T.C	HA	SNPHIGH	H7N9_HA	nonsynonymous	Met158Thr	T	C	ATCTTCATTCTATGCAGAAA[T/C]GAAATGGCTCCTGTCAAACA	298	0	0
Chicken_2_day 3	H7N9_HA.473.T.C	HA	SNPHIGH	H7N9_HA	nonsynonymous	Met158Thr	T	C	ATCTTCATTCTATGCAGAAA[T/C]GAAATGGCTCCTGTCAAACA	186	1	0.00534759
Chicken_1_day 5	H7N9_HA.473.T.C	HA	SNPHIGH	H7N9_HA	nonsynonymous	Met158Thr	T	C	ATCTTCATTCTATGCAGAAA[T/C]GAAATGGCTCCTGTCAAACA	170	0	0
Chicken_2_day 5	H7N9_HA.473.T.C	HA	SNPHIGH	H7N9_HA	nonsynonymous	Met158Thr	T	C	ATCTTCATTCTATGCAGAAA[T/C]GAAATGGCTCCTGTCAAACA	480	0	0
Chicken_3_day 3	H7N9_HA.473.T.C	HA	SNPHIGH	H7N9_HA	nonsynonymous	Met158Thr	T	C	ATCTTCATTCTATGCAGAAA[T/C]GAAATGGCTCCTGTCAAACA	180	0	0
Chicken_3_day 5	H7N9_HA.473.T.C	HA	SNPHIGH	H7N9_HA	nonsynonymous	Met158Thr	T	C	ATCTTCATTCTATGCAGAAA[T/C]GAAATGGCTCCTGTCAAACA	85	0	0
Chicken_1_day 3	H7N9_HA.475.A.C	HA	SNPHIGH	H7N9_HA	nonsynonymous	Lys159Gln	A	C	CTTCATTCTATGCAGAAATG[A/C]AATGGCTCCTGTCAAACACA	307	0	0
Chicken_2_day 3	H7N9_HA.475.A.C	HA	SNPHIGH	H7N9_HA	nonsynonymous	Lys159Gln	A	C	CTTCATTCTATGCAGAAATG[A/C]AATGGCTCCTGTCAAACACA	189	0	0
Chicken_1_day 5	H7N9_HA.475.A.C	HA	SNPHIGH	H7N9_HA	nonsynonymous	Lys159Gln	A	C	CTTCATTCTATGCAGAAATG[A/C]AATGGCTCCTGTCAAACACA	172	0	0
Chicken_2_day 5	H7N9_HA.475.A.C	HA	SNPHIGH	H7N9_HA	nonsynonymous	Lys159Gln	A	C	CTTCATTCTATGCAGAAATG[A/C]AATGGCTCCTGTCAAACACA	486	0	0
Chicken_3_day 3	H7N9_HA.475.A.C	HA	SNPHIGH	H7N9_HA	nonsynonymous	Lys159Gln	A	C	CTTCATTCTATGCAGAAATG[A/C]AATGGCTCCTGTCAAACACA	181	0	0
Chicken_3_day 5	H7N9_HA.475.A.C	HA	SNPHIGH	H7N9_HA	nonsynonymous	Lys159Gln	A	C	CTTCATTCTATGCAGAAATG[A/C]AATGGCTCCTGTCAAACACA	86	0	0
Chicken_1_day 3	H7N9_HA.475.A.G	HA	SNPLOW	H7N9_HA	nonsynonymous	Lys159Glu	A	G	CTTCATTCTATGCAGAAATG[A/G]AATGGCTCCTGTCAAACACA	307	0	0
Chicken_2_day 3	H7N9_HA.475.A.G	HA	SNPLOW	H7N9_HA	nonsynonymous	Lys159Glu	A	G	CTTCATTCTATGCAGAAATG[A/G]AATGGCTCCTGTCAAACACA	189	0	0
Chicken_1_day 5	H7N9_HA.475.A.G	HA	SNPLOW	H7N9_HA	nonsynonymous	Lys159Glu	A	G	CTTCATTCTATGCAGAAATG[A/G]AATGGCTCCTGTCAAACACA	172	1	0.00578035
Chicken_2_day 5	H7N9_HA.475.A.G	HA	SNPLOW	H7N9_HA	nonsynonymous	Lys159Glu	A	G	CTTCATTCTATGCAGAAATG[A/G]AATGGCTCCTGTCAAACACA	486	3	0.00613497
Chicken_3_day 3	H7N9_HA.475.A.G	HA	SNPLOW	H7N9_HA	nonsynonymous	Lys159Glu	A	G	CTTCATTCTATGCAGAAATG[A/G]AATGGCTCCTGTCAAACACA	181	0	0
Chicken_3_day 5	H7N9_HA.475.A.G	HA	SNPLOW	H7N9_HA	nonsynonymous	Lys159Glu	A	G	CTTCATTCTATGCAGAAATG[A/G]AATGGCTCCTGTCAAACACA	86	1	0.0114943
Chicken_1_day 3	H7N9_HA.476.A.G	HA	SNPHIGH	H7N9_HA	nonsynonymous	Lys159Arg	A	G	TTCATTCTATGCAGAAATGA[A/G]ATGGCTCCTGTCAAACACAG	308	0	0
Chicken_2_day 3	H7N9_HA.476.A.G	HA	SNPHIGH	H7N9_HA	nonsynonymous	Lys159Arg	A	G	TTCATTCTATGCAGAAATGA[A/G]ATGGCTCCTGTCAAACACAG	190	0	0
Chicken_1_day 5	H7N9_HA.476.A.G	HA	SNPHIGH	H7N9_HA	nonsynonymous	Lys159Arg	A	G	TTCATTCTATGCAGAAATGA[A/G]ATGGCTCCTGTCAAACACAG	173	0	0
Chicken_2_day 5	H7N9_HA.476.A.G	HA	SNPHIGH	H7N9_HA	nonsynonymous	Lys159Arg	A	G	TTCATTCTATGCAGAAATGA[A/G]ATGGCTCCTGTCAAACACAG	492	0	0
Chicken_3_day 3	H7N9_HA.476.A.G	HA	SNPHIGH	H7N9_HA	nonsynonymous	Lys159Arg	A	G	TTCATTCTATGCAGAAATGA[A/G]ATGGCTCCTGTCAAACACAG	181	0	0
Chicken_3_day 5	H7N9_HA.476.A.G	HA	SNPHIGH	H7N9_HA	nonsynonymous	Lys159Arg	A	G	TTCATTCTATGCAGAAATGA[A/G]ATGGCTCCTGTCAAACACAG	88	0	0
Chicken_1_day 3	H7N9_HA.477.A.G	HA	SNPLOW	H7N9_HA	silent		A	G	TCATTCTATGCAGAAATGAA[A/G]TGGCTCCTGTCAAACACAGA	308	0	0
Chicken_2_day 3	H7N9_HA.477.A.G	HA	SNPLOW	H7N9_HA	silent		A	G	TCATTCTATGCAGAAATGAA[A/G]TGGCTCCTGTCAAACACAGA	190	0	0
Chicken_1_day 5	H7N9_HA.477.A.G	HA	SNPLOW	H7N9_HA	silent		A	G	TCATTCTATGCAGAAATGAA[A/G]TGGCTCCTGTCAAACACAGA	173	0	0
Chicken_2_day 5	H7N9_HA.477.A.G	HA	SNPLOW	H7N9_HA	silent		A	G	TCATTCTATGCAGAAATGAA[A/G]TGGCTCCTGTCAAACACAGA	490	2	0.00406504
Chicken_3_day 3	H7N9_HA.477.A.G	HA	SNPLOW	H7N9_HA	silent		A	G	TCATTCTATGCAGAAATGAA[A/G]TGGCTCCTGTCAAACACAGA	180	1	0.00552486
Chicken_3_day 5	H7N9_HA.477.A.G	HA	SNPLOW	H7N9_HA	silent		A	G	TCATTCTATGCAGAAATGAA[A/G]TGGCTCCTGTCAAACACAGA	87	0	0
Chicken_1_day 3	H7N9_HA.478.T.C	HA	SNPLOW	H7N9_HA	nonsynonymous	Trp160Arg	T	C	CATTCTATGCAGAAATGAAA[T/C]GGCTCCTGTCAAACACAGAT	308	0	0
Chicken_2_day 3	H7N9_HA.478.T.C	HA	SNPLOW	H7N9_HA	nonsynonymous	Trp160Arg	T	C	CATTCTATGCAGAAATGAAA[T/C]GGCTCCTGTCAAACACAGAT	191	0	0
Chicken_1_day 5	H7N9_HA.478.T.C	HA	SNPLOW	H7N9_HA	nonsynonymous	Trp160Arg	T	C	CATTCTATGCAGAAATGAAA[T/C]GGCTCCTGTCAAACACAGAT	173	0	0
Chicken_2_day 5	H7N9_HA.478.T.C	HA	SNPLOW	H7N9_HA	nonsynonymous	Trp160Arg	T	C	CATTCTATGCAGAAATGAAA[T/C]GGCTCCTGTCAAACACAGAT	491	0	0
Chicken_3_day 3	H7N9_HA.478.T.C	HA	SNPLOW	H7N9_HA	nonsynonymous	Trp160Arg	T	C	CATTCTATGCAGAAATGAAA[T/C]GGCTCCTGTCAAACACAGAT	182	0	0
Chicken_3_day 5	H7N9_HA.478.T.C	HA	SNPLOW	H7N9_HA	nonsynonymous	Trp160Arg	T	C	CATTCTATGCAGAAATGAAA[T/C]GGCTCCTGTCAAACACAGAT	88	0	0
Chicken_1_day 3	H7N9_HA.480.G.A	HA	SNPLOW	H7N9_HA	nonsynonymous	Trp160end	G	A	TTCTATGCAGAAATGAAATG[G/A]CTCCTGTCAAACACAGATAA	317	1	0.00314465
Chicken_2_day 3	H7N9_HA.480.G.A	HA	SNPLOW	H7N9_HA	nonsynonymous	Trp160end	G	A	TTCTATGCAGAAATGAAATG[G/A]CTCCTGTCAAACACAGATAA	192	0	0
Chicken_1_day 5	H7N9_HA.480.G.A	HA	SNPLOW	H7N9_HA	nonsynonymous	Trp160end	G	A	TTCTATGCAGAAATGAAATG[G/A]CTCCTGTCAAACACAGATAA	175	2	0.0112994
Chicken_2_day 5	H7N9_HA.480.G.A	HA	SNPLOW	H7N9_HA	nonsynonymous	Trp160end	G	A	TTCTATGCAGAAATGAAATG[G/A]CTCCTGTCAAACACAGATAA	499	1	0.002
Chicken_3_day 3	H7N9_HA.480.G.A	HA	SNPLOW	H7N9_HA	nonsynonymous	Trp160end	G	A	TTCTATGCAGAAATGAAATG[G/A]CTCCTGTCAAACACAGATAA	184	0	0
Chicken_3_day 5	H7N9_HA.480.G.A	HA	SNPLOW	H7N9_HA	nonsynonymous	Trp160end	G	A	TTCTATGCAGAAATGAAATG[G/A]CTCCTGTCAAACACAGATAA	93	1	0.0106383
Chicken_1_day 3	H7N9_HA.481.C.T	HA	SNPLOW	H7N9_HA	nonsynonymous	Leu161Phe	C	T	TCTATGCAGAAATGAAATGG[C/T]TCCTGTCAAACACAGATAAT	315	0	0
Chicken_2_day 3	H7N9_HA.481.C.T	HA	SNPLOW	H7N9_HA	nonsynonymous	Leu161Phe	C	T	TCTATGCAGAAATGAAATGG[C/T]TCCTGTCAAACACAGATAAT	191	0	0
Chicken_1_day 5	H7N9_HA.481.C.T	HA	SNPLOW	H7N9_HA	nonsynonymous	Leu161Phe	C	T	TCTATGCAGAAATGAAATGG[C/T]TCCTGTCAAACACAGATAAT	177	0	0
Chicken_2_day 5	H7N9_HA.481.C.T	HA	SNPLOW	H7N9_HA	nonsynonymous	Leu161Phe	C	T	TCTATGCAGAAATGAAATGG[C/T]TCCTGTCAAACACAGATAAT	496	0	0
Chicken_3_day 3	H7N9_HA.481.C.T	HA	SNPLOW	H7N9_HA	nonsynonymous	Leu161Phe	C	T	TCTATGCAGAAATGAAATGG[C/T]TCCTGTCAAACACAGATAAT	183	0	0
Chicken_3_day 5	H7N9_HA.481.C.T	HA	SNPLOW	H7N9_HA	nonsynonymous	Leu161Phe	C	T	TCTATGCAGAAATGAAATGG[C/T]TCCTGTCAAACACAGATAAT	95	0	0
Chicken_1_day 3	H7N9_HA.482.T.C	HA	SNPHIGH	H7N9_HA	nonsynonymous	Leu161Pro	T	C	CTATGCAGAAATGAAATGGC[T/C]CCTGTCAAACACAGATAATG	317	1	0.00314465
Chicken_2_day 3	H7N9_HA.482.T.C	HA	SNPHIGH	H7N9_HA	nonsynonymous	Leu161Pro	T	C	CTATGCAGAAATGAAATGGC[T/C]CCTGTCAAACACAGATAATG	192	0	0
Chicken_1_day 5	H7N9_HA.482.T.C	HA	SNPHIGH	H7N9_HA	nonsynonymous	Leu161Pro	T	C	CTATGCAGAAATGAAATGGC[T/C]CCTGTCAAACACAGATAATG	175	2	0.0112994
Chicken_2_day 5	H7N9_HA.482.T.C	HA	SNPHIGH	H7N9_HA	nonsynonymous	Leu161Pro	T	C	CTATGCAGAAATGAAATGGC[T/C]CCTGTCAAACACAGATAATG	497	0	0
Chicken_3_day 3	H7N9_HA.482.T.C	HA	SNPHIGH	H7N9_HA	nonsynonymous	Leu161Pro	T	C	CTATGCAGAAATGAAATGGC[T/C]CCTGTCAAACACAGATAATG	184	0	0
Chicken_3_day 5	H7N9_HA.482.T.C	HA	SNPHIGH	H7N9_HA	nonsynonymous	Leu161Pro	T	C	CTATGCAGAAATGAAATGGC[T/C]CCTGTCAAACACAGATAATG	96	0	0
Chicken_1_day 3	H7N9_HA.485.T.C	HA	SNPLOW	H7N9_HA	nonsynonymous	Leu162Pro	T	C	TGCAGAAATGAAATGGCTCC[T/C]GTCAAACACAGATAATGCTG	321	1	0.00310559
Chicken_2_day 3	H7N9_HA.485.T.C	HA	SNPLOW	H7N9_HA	nonsynonymous	Leu162Pro	T	C	TGCAGAAATGAAATGGCTCC[T/C]GTCAAACACAGATAATGCTG	194	0	0
Chicken_1_day 5	H7N9_HA.485.T.C	HA	SNPLOW	H7N9_HA	nonsynonymous	Leu162Pro	T	C	TGCAGAAATGAAATGGCTCC[T/C]GTCAAACACAGATAATGCTG	179	0	0
Chicken_2_day 5	H7N9_HA.485.T.C	HA	SNPLOW	H7N9_HA	nonsynonymous	Leu162Pro	T	C	TGCAGAAATGAAATGGCTCC[T/C]GTCAAACACAGATAATGCTG	501	0	0
Chicken_3_day 3	H7N9_HA.485.T.C	HA	SNPLOW	H7N9_HA	nonsynonymous	Leu162Pro	T	C	TGCAGAAATGAAATGGCTCC[T/C]GTCAAACACAGATAATGCTG	184	0	0
Chicken_3_day 5	H7N9_HA.485.T.C	HA	SNPLOW	H7N9_HA	nonsynonymous	Leu162Pro	T	C	TGCAGAAATGAAATGGCTCC[T/C]GTCAAACACAGATAATGCTG	99	0	0
Chicken_1_day 3	H7N9_HA.486.G.A	HA	SNPLOW	H7N9_HA	silent		G	A	GCAGAAATGAAATGGCTCCT[G/A]TCAAACACAGATAATGCTGC	374	0	0
Chicken_2_day 3	H7N9_HA.486.G.A	HA	SNPLOW	H7N9_HA	silent		G	A	GCAGAAATGAAATGGCTCCT[G/A]TCAAACACAGATAATGCTGC	214	0	0
Chicken_1_day 5	H7N9_HA.486.G.A	HA	SNPLOW	H7N9_HA	silent		G	A	GCAGAAATGAAATGGCTCCT[G/A]TCAAACACAGATAATGCTGC	197	0	0
Chicken_2_day 5	H7N9_HA.486.G.A	HA	SNPLOW	H7N9_HA	silent		G	A	GCAGAAATGAAATGGCTCCT[G/A]TCAAACACAGATAATGCTGC	542	0	0
Chicken_3_day 3	H7N9_HA.486.G.A	HA	SNPLOW	H7N9_HA	silent		G	A	GCAGAAATGAAATGGCTCCT[G/A]TCAAACACAGATAATGCTGC	212	1	0.00469484
Chicken_3_day 5	H7N9_HA.486.G.A	HA	SNPLOW	H7N9_HA	silent		G	A	GCAGAAATGAAATGGCTCCT[G/A]TCAAACACAGATAATGCTGC	123	0	0
Chicken_1_day 3	H7N9_HA.487.T.C	HA	SNPLOW	H7N9_HA	nonsynonymous	Ser163Pro	T	C	CAGAAATGAAATGGCTCCTG[T/C]CAAACACAGATAATGCTGCA	373	0	0
Chicken_2_day 3	H7N9_HA.487.T.C	HA	SNPLOW	H7N9_HA	nonsynonymous	Ser163Pro	T	C	CAGAAATGAAATGGCTCCTG[T/C]CAAACACAGATAATGCTGCA	214	0	0
Chicken_1_day 5	H7N9_HA.487.T.C	HA	SNPLOW	H7N9_HA	nonsynonymous	Ser163Pro	T	C	CAGAAATGAAATGGCTCCTG[T/C]CAAACACAGATAATGCTGCA	195	1	0.00510204
Chicken_2_day 5	H7N9_HA.487.T.C	HA	SNPLOW	H7N9_HA	nonsynonymous	Ser163Pro	T	C	CAGAAATGAAATGGCTCCTG[T/C]CAAACACAGATAATGCTGCA	535	8	0.014733
Chicken_3_day 3	H7N9_HA.487.T.C	HA	SNPLOW	H7N9_HA	nonsynonymous	Ser163Pro	T	C	CAGAAATGAAATGGCTCCTG[T/C]CAAACACAGATAATGCTGCA	213	0	0
Chicken_3_day 5	H7N9_HA.487.T.C	HA	SNPLOW	H7N9_HA	nonsynonymous	Ser163Pro	T	C	CAGAAATGAAATGGCTCCTG[T/C]CAAACACAGATAATGCTGCA	123	0	0
Chicken_1_day 3	H7N9_HA.489.A.G	HA	SNPLOW	H7N9_HA	silent		A	G	GAAATGAAATGGCTCCTGTC[A/G]AACACAGATAATGCTGCATT	372	0	0
Chicken_2_day 3	H7N9_HA.489.A.G	HA	SNPLOW	H7N9_HA	silent		A	G	GAAATGAAATGGCTCCTGTC[A/G]AACACAGATAATGCTGCATT	214	0	0
Chicken_1_day 5	H7N9_HA.489.A.G	HA	SNPLOW	H7N9_HA	silent		A	G	GAAATGAAATGGCTCCTGTC[A/G]AACACAGATAATGCTGCATT	198	0	0
Chicken_2_day 5	H7N9_HA.489.A.G	HA	SNPLOW	H7N9_HA	silent		A	G	GAAATGAAATGGCTCCTGTC[A/G]AACACAGATAATGCTGCATT	543	0	0
Chicken_3_day 3	H7N9_HA.489.A.G	HA	SNPLOW	H7N9_HA	silent		A	G	GAAATGAAATGGCTCCTGTC[A/G]AACACAGATAATGCTGCATT	213	0	0
Chicken_3_day 5	H7N9_HA.489.A.G	HA	SNPLOW	H7N9_HA	silent		A	G	GAAATGAAATGGCTCCTGTC[A/G]AACACAGATAATGCTGCATT	126	0	0
Chicken_1_day 3	H7N9_HA.491.A.G	HA	SNPLOW	H7N9_HA	nonsynonymous	Asn164Ser	A	G	AATGAAATGGCTCCTGTCAA[A/G]CACAGATAATGCTGCATTCC	367	4	0.0107817
Chicken_2_day 3	H7N9_HA.491.A.G	HA	SNPLOW	H7N9_HA	nonsynonymous	Asn164Ser	A	G	AATGAAATGGCTCCTGTCAA[A/G]CACAGATAATGCTGCATTCC	202	9	0.042654
Chicken_1_day 5	H7N9_HA.491.A.G	HA	SNPLOW	H7N9_HA	nonsynonymous	Asn164Ser	A	G	AATGAAATGGCTCCTGTCAA[A/G]CACAGATAATGCTGCATTCC	198	1	0.00502513
Chicken_2_day 5	H7N9_HA.491.A.G	HA	SNPLOW	H7N9_HA	nonsynonymous	Asn164Ser	A	G	AATGAAATGGCTCCTGTCAA[A/G]CACAGATAATGCTGCATTCC	539	3	0.00553506
Chicken_3_day 3	H7N9_HA.491.A.G	HA	SNPLOW	H7N9_HA	nonsynonymous	Asn164Ser	A	G	AATGAAATGGCTCCTGTCAA[A/G]CACAGATAATGCTGCATTCC	212	0	0
Chicken_3_day 5	H7N9_HA.491.A.G	HA	SNPLOW	H7N9_HA	nonsynonymous	Asn164Ser	A	G	AATGAAATGGCTCCTGTCAA[A/G]CACAGATAATGCTGCATTCC	127	0	0
Chicken_1_day 3	H7N9_HA.492.C.T	HA	SNPHIGH	H7N9_HA	silent		C	T	ATGAAATGGCTCCTGTCAAA[C/T]ACAGATAATGCTGCATTCCC	374	0	0
Chicken_2_day 3	H7N9_HA.492.C.T	HA	SNPHIGH	H7N9_HA	silent		C	T	ATGAAATGGCTCCTGTCAAA[C/T]ACAGATAATGCTGCATTCCC	212	0	0
Chicken_1_day 5	H7N9_HA.492.C.T	HA	SNPHIGH	H7N9_HA	silent		C	T	ATGAAATGGCTCCTGTCAAA[C/T]ACAGATAATGCTGCATTCCC	198	0	0
Chicken_2_day 5	H7N9_HA.492.C.T	HA	SNPHIGH	H7N9_HA	silent		C	T	ATGAAATGGCTCCTGTCAAA[C/T]ACAGATAATGCTGCATTCCC	544	0	0
Chicken_3_day 3	H7N9_HA.492.C.T	HA	SNPHIGH	H7N9_HA	silent		C	T	ATGAAATGGCTCCTGTCAAA[C/T]ACAGATAATGCTGCATTCCC	212	1	0.00469484
Chicken_3_day 5	H7N9_HA.492.C.T	HA	SNPHIGH	H7N9_HA	silent		C	T	ATGAAATGGCTCCTGTCAAA[C/T]ACAGATAATGCTGCATTCCC	129	0	0
Chicken_1_day 3	H7N9_HA.493.A.G	HA	SNPHIGH	H7N9_HA	nonsynonymous	Thr165Ala	A	G	TGAAATGGCTCCTGTCAAAC[A/G]CAGATAATGCTGCATTCCCG	373	0	0
Chicken_2_day 3	H7N9_HA.493.A.G	HA	SNPHIGH	H7N9_HA	nonsynonymous	Thr165Ala	A	G	TGAAATGGCTCCTGTCAAAC[A/G]CAGATAATGCTGCATTCCCG	212	0	0
Chicken_1_day 5	H7N9_HA.493.A.G	HA	SNPHIGH	H7N9_HA	nonsynonymous	Thr165Ala	A	G	TGAAATGGCTCCTGTCAAAC[A/G]CAGATAATGCTGCATTCCCG	197	0	0
Chicken_2_day 5	H7N9_HA.493.A.G	HA	SNPHIGH	H7N9_HA	nonsynonymous	Thr165Ala	A	G	TGAAATGGCTCCTGTCAAAC[A/G]CAGATAATGCTGCATTCCCG	543	1	0.00183824
Chicken_3_day 3	H7N9_HA.493.A.G	HA	SNPHIGH	H7N9_HA	nonsynonymous	Thr165Ala	A	G	TGAAATGGCTCCTGTCAAAC[A/G]CAGATAATGCTGCATTCCCG	211	2	0.00938967
Chicken_3_day 5	H7N9_HA.493.A.G	HA	SNPHIGH	H7N9_HA	nonsynonymous	Thr165Ala	A	G	TGAAATGGCTCCTGTCAAAC[A/G]CAGATAATGCTGCATTCCCG	129	0	0
Chicken_1_day 3	H7N9_HA.494.C.T	HA	SNPLOW	H7N9_HA	nonsynonymous	Thr165Ile	C	T	GAAATGGCTCCTGTCAAACA[C/T]AGATAATGCTGCATTCCCGC	376	1	0.00265252
Chicken_2_day 3	H7N9_HA.494.C.T	HA	SNPLOW	H7N9_HA	nonsynonymous	Thr165Ile	C	T	GAAATGGCTCCTGTCAAACA[C/T]AGATAATGCTGCATTCCCGC	213	0	0
Chicken_1_day 5	H7N9_HA.494.C.T	HA	SNPLOW	H7N9_HA	nonsynonymous	Thr165Ile	C	T	GAAATGGCTCCTGTCAAACA[C/T]AGATAATGCTGCATTCCCGC	199	0	0
Chicken_2_day 5	H7N9_HA.494.C.T	HA	SNPLOW	H7N9_HA	nonsynonymous	Thr165Ile	C	T	GAAATGGCTCCTGTCAAACA[C/T]AGATAATGCTGCATTCCCGC	549	0	0
Chicken_3_day 3	H7N9_HA.494.C.T	HA	SNPLOW	H7N9_HA	nonsynonymous	Thr165Ile	C	T	GAAATGGCTCCTGTCAAACA[C/T]AGATAATGCTGCATTCCCGC	212	0	0
Chicken_3_day 5	H7N9_HA.494.C.T	HA	SNPLOW	H7N9_HA	nonsynonymous	Thr165Ile	C	T	GAAATGGCTCCTGTCAAACA[C/T]AGATAATGCTGCATTCCCGC	129	0	0
Chicken_1_day 3	H7N9_HA.495.A.G	HA	SNPLOW	H7N9_HA	silent		A	G	AAATGGCTCCTGTCAAACAC[A/G]GATAATGCTGCATTCCCGCA	374	0	0
Chicken_2_day 3	H7N9_HA.495.A.G	HA	SNPLOW	H7N9_HA	silent		A	G	AAATGGCTCCTGTCAAACAC[A/G]GATAATGCTGCATTCCCGCA	212	0	0
Chicken_1_day 5	H7N9_HA.495.A.G	HA	SNPLOW	H7N9_HA	silent		A	G	AAATGGCTCCTGTCAAACAC[A/G]GATAATGCTGCATTCCCGCA	196	0	0
Chicken_2_day 5	H7N9_HA.495.A.G	HA	SNPLOW	H7N9_HA	silent		A	G	AAATGGCTCCTGTCAAACAC[A/G]GATAATGCTGCATTCCCGCA	538	3	0.00554529
Chicken_3_day 3	H7N9_HA.495.A.G	HA	SNPLOW	H7N9_HA	silent		A	G	AAATGGCTCCTGTCAAACAC[A/G]GATAATGCTGCATTCCCGCA	207	0	0
Chicken_3_day 5	H7N9_HA.495.A.G	HA	SNPLOW	H7N9_HA	silent		A	G	AAATGGCTCCTGTCAAACAC[A/G]GATAATGCTGCATTCCCGCA	127	0	0
Chicken_1_day 3	H7N9_HA.497.A.G	HA	SNPLOW	H7N9_HA	nonsynonymous	Asp166Gly	A	G	ATGGCTCCTGTCAAACACAG[A/G]TAATGCTGCATTCCCGCAGA	383	0	0
Chicken_2_day 3	H7N9_HA.497.A.G	HA	SNPLOW	H7N9_HA	nonsynonymous	Asp166Gly	A	G	ATGGCTCCTGTCAAACACAG[A/G]TAATGCTGCATTCCCGCAGA	218	0	0
Chicken_1_day 5	H7N9_HA.497.A.G	HA	SNPLOW	H7N9_HA	nonsynonymous	Asp166Gly	A	G	ATGGCTCCTGTCAAACACAG[A/G]TAATGCTGCATTCCCGCAGA	200	0	0
Chicken_2_day 5	H7N9_HA.497.A.G	HA	SNPLOW	H7N9_HA	nonsynonymous	Asp166Gly	A	G	ATGGCTCCTGTCAAACACAG[A/G]TAATGCTGCATTCCCGCAGA	559	2	0.00356506
Chicken_3_day 3	H7N9_HA.497.A.G	HA	SNPLOW	H7N9_HA	nonsynonymous	Asp166Gly	A	G	ATGGCTCCTGTCAAACACAG[A/G]TAATGCTGCATTCCCGCAGA	211	0	0
Chicken_3_day 5	H7N9_HA.497.A.G	HA	SNPLOW	H7N9_HA	nonsynonymous	Asp166Gly	A	G	ATGGCTCCTGTCAAACACAG[A/G]TAATGCTGCATTCCCGCAGA	129	0	0
Chicken_1_day 3	H7N9_HA.498.T.C	HA	SNPLOW	H7N9_HA	silent		T	C	TGGCTCCTGTCAAACACAGA[T/C]AATGCTGCATTCCCGCAGAT	376	0	0
Chicken_2_day 3	H7N9_HA.498.T.C	HA	SNPLOW	H7N9_HA	silent		T	C	TGGCTCCTGTCAAACACAGA[T/C]AATGCTGCATTCCCGCAGAT	214	0	0
Chicken_1_day 5	H7N9_HA.498.T.C	HA	SNPLOW	H7N9_HA	silent		T	C	TGGCTCCTGTCAAACACAGA[T/C]AATGCTGCATTCCCGCAGAT	199	0	0
Chicken_2_day 5	H7N9_HA.498.T.C	HA	SNPLOW	H7N9_HA	silent		T	C	TGGCTCCTGTCAAACACAGA[T/C]AATGCTGCATTCCCGCAGAT	555	0	0
Chicken_3_day 3	H7N9_HA.498.T.C	HA	SNPLOW	H7N9_HA	silent		T	C	TGGCTCCTGTCAAACACAGA[T/C]AATGCTGCATTCCCGCAGAT	208	1	0.00478469
Chicken_3_day 5	H7N9_HA.498.T.C	HA	SNPLOW	H7N9_HA	silent		T	C	TGGCTCCTGTCAAACACAGA[T/C]AATGCTGCATTCCCGCAGAT	124	0	0
Chicken_1_day 3	H7N9_HA.499.A.G	HA	SNPHIGH	H7N9_HA	nonsynonymous	Asn167Asp	A	G	GGCTCCTGTCAAACACAGAT[A/G]ATGCTGCATTCCCGCAGATG	68	263	0.794562
Chicken_2_day 3	H7N9_HA.499.A.G	HA	SNPHIGH	H7N9_HA	nonsynonymous	Asn167Asp	A	G	GGCTCCTGTCAAACACAGAT[A/G]ATGCTGCATTCCCGCAGATG	87	100	0.534759
Chicken_1_day 5	H7N9_HA.499.A.G	HA	SNPHIGH	H7N9_HA	nonsynonymous	Asn167Asp	A	G	GGCTCCTGTCAAACACAGAT[A/G]ATGCTGCATTCCCGCAGATG	100	77	0.435028
Chicken_2_day 5	H7N9_HA.499.A.G	HA	SNPHIGH	H7N9_HA	nonsynonymous	Asn167Asp	A	G	GGCTCCTGTCAAACACAGAT[A/G]ATGCTGCATTCCCGCAGATG	210	271	0.56341
Chicken_3_day 3	H7N9_HA.499.A.G	HA	SNPHIGH	H7N9_HA	nonsynonymous	Asn167Asp	A	G	GGCTCCTGTCAAACACAGAT[A/G]ATGCTGCATTCCCGCAGATG	65	127	0.661458
Chicken_3_day 5	H7N9_HA.499.A.G	HA	SNPHIGH	H7N9_HA	nonsynonymous	Asn167Asp	A	G	GGCTCCTGTCAAACACAGAT[A/G]ATGCTGCATTCCCGCAGATG	79	38	0.324786
Chicken_1_day 3	H7N9_HA.500.A.G	HA	SNPHIGH	H7N9_HA	nonsynonymous	Asn167Ser	A	G	GCTCCTGTCAAACACAGATA[A/G]TGCTGCATTCCCGCAGATGA	342	0	0
Chicken_2_day 3	H7N9_HA.500.A.G	HA	SNPHIGH	H7N9_HA	nonsynonymous	Asn167Ser	A	G	GCTCCTGTCAAACACAGATA[A/G]TGCTGCATTCCCGCAGATGA	190	1	0.0052356
Chicken_1_day 5	H7N9_HA.500.A.G	HA	SNPHIGH	H7N9_HA	nonsynonymous	Asn167Ser	A	G	GCTCCTGTCAAACACAGATA[A/G]TGCTGCATTCCCGCAGATGA	177	0	0
Chicken_2_day 5	H7N9_HA.500.A.G	HA	SNPHIGH	H7N9_HA	nonsynonymous	Asn167Ser	A	G	GCTCCTGTCAAACACAGATA[A/G]TGCTGCATTCCCGCAGATGA	509	0	0
Chicken_3_day 3	H7N9_HA.500.A.G	HA	SNPHIGH	H7N9_HA	nonsynonymous	Asn167Ser	A	G	GCTCCTGTCAAACACAGATA[A/G]TGCTGCATTCCCGCAGATGA	205	0	0
Chicken_3_day 5	H7N9_HA.500.A.G	HA	SNPHIGH	H7N9_HA	nonsynonymous	Asn167Ser	A	G	GCTCCTGTCAAACACAGATA[A/G]TGCTGCATTCCCGCAGATGA	118	0	0
Chicken_1_day 3	H7N9_HA.501.T.C	HA	SNPHIGH	H7N9_HA	silent		T	C	CTCCTGTCAAACACAGATAA[T/C]GCTGCATTCCCGCAGATGAC	335	1	0.00297619
Chicken_2_day 3	H7N9_HA.501.T.C	HA	SNPHIGH	H7N9_HA	silent		T	C	CTCCTGTCAAACACAGATAA[T/C]GCTGCATTCCCGCAGATGAC	189	0	0
Chicken_1_day 5	H7N9_HA.501.T.C	HA	SNPHIGH	H7N9_HA	silent		T	C	CTCCTGTCAAACACAGATAA[T/C]GCTGCATTCCCGCAGATGAC	170	1	0.00584795
Chicken_2_day 5	H7N9_HA.501.T.C	HA	SNPHIGH	H7N9_HA	silent		T	C	CTCCTGTCAAACACAGATAA[T/C]GCTGCATTCCCGCAGATGAC	499	1	0.002
Chicken_3_day 3	H7N9_HA.501.T.C	HA	SNPHIGH	H7N9_HA	silent		T	C	CTCCTGTCAAACACAGATAA[T/C]GCTGCATTCCCGCAGATGAC	199	0	0
Chicken_3_day 5	H7N9_HA.501.T.C	HA	SNPHIGH	H7N9_HA	silent		T	C	CTCCTGTCAAACACAGATAA[T/C]GCTGCATTCCCGCAGATGAC	114	0	0
Chicken_1_day 3	H7N9_HA.504.T.C	HA	SNPHIGH	H7N9_HA	silent		T	C	CTGTCAAACACAGATAATGC[T/C]GCATTCCCGCAGATGACTAA	333	2	0.00597015
Chicken_2_day 3	H7N9_HA.504.T.C	HA	SNPHIGH	H7N9_HA	silent		T	C	CTGTCAAACACAGATAATGC[T/C]GCATTCCCGCAGATGACTAA	191	0	0
Chicken_1_day 5	H7N9_HA.504.T.C	HA	SNPHIGH	H7N9_HA	silent		T	C	CTGTCAAACACAGATAATGC[T/C]GCATTCCCGCAGATGACTAA	169	2	0.0116959
Chicken_2_day 5	H7N9_HA.504.T.C	HA	SNPHIGH	H7N9_HA	silent		T	C	CTGTCAAACACAGATAATGC[T/C]GCATTCCCGCAGATGACTAA	496	0	0
Chicken_3_day 3	H7N9_HA.504.T.C	HA	SNPHIGH	H7N9_HA	silent		T	C	CTGTCAAACACAGATAATGC[T/C]GCATTCCCGCAGATGACTAA	194	6	0.03
Chicken_3_day 5	H7N9_HA.504.T.C	HA	SNPHIGH	H7N9_HA	silent		T	C	CTGTCAAACACAGATAATGC[T/C]GCATTCCCGCAGATGACTAA	114	0	0
Chicken_1_day 3	H7N9_HA.504.T.G	HA	SNPHIGH	H7N9_HA	silent		T	G	CTGTCAAACACAGATAATGC[T/G]GCATTCCCGCAGATGACTAA	333	0	0
Chicken_2_day 3	H7N9_HA.504.T.G	HA	SNPHIGH	H7N9_HA	silent		T	G	CTGTCAAACACAGATAATGC[T/G]GCATTCCCGCAGATGACTAA	191	0	0
Chicken_1_day 5	H7N9_HA.504.T.G	HA	SNPHIGH	H7N9_HA	silent		T	G	CTGTCAAACACAGATAATGC[T/G]GCATTCCCGCAGATGACTAA	169	0	0
Chicken_2_day 5	H7N9_HA.504.T.G	HA	SNPHIGH	H7N9_HA	silent		T	G	CTGTCAAACACAGATAATGC[T/G]GCATTCCCGCAGATGACTAA	496	0	0
Chicken_3_day 3	H7N9_HA.504.T.G	HA	SNPHIGH	H7N9_HA	silent		T	G	CTGTCAAACACAGATAATGC[T/G]GCATTCCCGCAGATGACTAA	194	0	0
Chicken_3_day 5	H7N9_HA.504.T.G	HA	SNPHIGH	H7N9_HA	silent		T	G	CTGTCAAACACAGATAATGC[T/G]GCATTCCCGCAGATGACTAA	114	0	0
Chicken_1_day 3	H7N9_HA.505.G.A	HA	SNPLOW	H7N9_HA	nonsynonymous	Ala169Thr	G	A	TGTCAAACACAGATAATGCT[G/A]CATTCCCGCAGATGACTAAG	342	1	0.00291545
Chicken_2_day 3	H7N9_HA.505.G.A	HA	SNPLOW	H7N9_HA	nonsynonymous	Ala169Thr	G	A	TGTCAAACACAGATAATGCT[G/A]CATTCCCGCAGATGACTAAG	197	2	0.0100503
Chicken_1_day 5	H7N9_HA.505.G.A	HA	SNPLOW	H7N9_HA	nonsynonymous	Ala169Thr	G	A	TGTCAAACACAGATAATGCT[G/A]CATTCCCGCAGATGACTAAG	173	2	0.0114286
Chicken_2_day 5	H7N9_HA.505.G.A	HA	SNPLOW	H7N9_HA	nonsynonymous	Ala169Thr	G	A	TGTCAAACACAGATAATGCT[G/A]CATTCCCGCAGATGACTAAG	504	0	0
Chicken_3_day 3	H7N9_HA.505.G.A	HA	SNPLOW	H7N9_HA	nonsynonymous	Ala169Thr	G	A	TGTCAAACACAGATAATGCT[G/A]CATTCCCGCAGATGACTAAG	202	1	0.00492611
Chicken_3_day 5	H7N9_HA.505.G.A	HA	SNPLOW	H7N9_HA	nonsynonymous	Ala169Thr	G	A	TGTCAAACACAGATAATGCT[G/A]CATTCCCGCAGATGACTAAG	115	2	0.017094
Chicken_1_day 3	H7N9_HA.507.A.G	HA	SNPHIGH	H7N9_HA	silent		A	G	TCAAACACAGATAATGCTGC[A/G]TTCCCGCAGATGACTAAGTC	350	0	0
Chicken_2_day 3	H7N9_HA.507.A.G	HA	SNPHIGH	H7N9_HA	silent		A	G	TCAAACACAGATAATGCTGC[A/G]TTCCCGCAGATGACTAAGTC	203	0	0
Chicken_1_day 5	H7N9_HA.507.A.G	HA	SNPHIGH	H7N9_HA	silent		A	G	TCAAACACAGATAATGCTGC[A/G]TTCCCGCAGATGACTAAGTC	180	1	0.00552486
Chicken_2_day 5	H7N9_HA.507.A.G	HA	SNPHIGH	H7N9_HA	silent		A	G	TCAAACACAGATAATGCTGC[A/G]TTCCCGCAGATGACTAAGTC	510	0	0
Chicken_3_day 3	H7N9_HA.507.A.G	HA	SNPHIGH	H7N9_HA	silent		A	G	TCAAACACAGATAATGCTGC[A/G]TTCCCGCAGATGACTAAGTC	212	0	0
Chicken_3_day 5	H7N9_HA.507.A.G	HA	SNPHIGH	H7N9_HA	silent		A	G	TCAAACACAGATAATGCTGC[A/G]TTCCCGCAGATGACTAAGTC	120	0	0
Chicken_1_day 3	H7N9_HA.511.C.T	HA	SNPLOW	H7N9_HA	nonsynonymous	Pro171Ser	C	T	ACACAGATAATGCTGCATTC[C/T]CGCAGATGACTAAGTCATAT	353	0	0
Chicken_2_day 3	H7N9_HA.511.C.T	HA	SNPLOW	H7N9_HA	nonsynonymous	Pro171Ser	C	T	ACACAGATAATGCTGCATTC[C/T]CGCAGATGACTAAGTCATAT	202	0	0
Chicken_1_day 5	H7N9_HA.511.C.T	HA	SNPLOW	H7N9_HA	nonsynonymous	Pro171Ser	C	T	ACACAGATAATGCTGCATTC[C/T]CGCAGATGACTAAGTCATAT	181	2	0.010929
Chicken_2_day 5	H7N9_HA.511.C.T	HA	SNPLOW	H7N9_HA	nonsynonymous	Pro171Ser	C	T	ACACAGATAATGCTGCATTC[C/T]CGCAGATGACTAAGTCATAT	512	0	0
Chicken_3_day 3	H7N9_HA.511.C.T	HA	SNPLOW	H7N9_HA	nonsynonymous	Pro171Ser	C	T	ACACAGATAATGCTGCATTC[C/T]CGCAGATGACTAAGTCATAT	209	0	0
Chicken_3_day 5	H7N9_HA.511.C.T	HA	SNPLOW	H7N9_HA	nonsynonymous	Pro171Ser	C	T	ACACAGATAATGCTGCATTC[C/T]CGCAGATGACTAAGTCATAT	120	1	0.00826446
Chicken_1_day 3	H7N9_HA.513.G.A	HA	SNPLOW	H7N9_HA	silent		G	A	ACAGATAATGCTGCATTCCC[G/A]CAGATGACTAAGTCATATAA	289	0	0
Chicken_2_day 3	H7N9_HA.513.G.A	HA	SNPLOW	H7N9_HA	silent		G	A	ACAGATAATGCTGCATTCCC[G/A]CAGATGACTAAGTCATATAA	162	0	0
Chicken_1_day 5	H7N9_HA.513.G.A	HA	SNPLOW	H7N9_HA	silent		G	A	ACAGATAATGCTGCATTCCC[G/A]CAGATGACTAAGTCATATAA	151	0	0
Chicken_2_day 5	H7N9_HA.513.G.A	HA	SNPLOW	H7N9_HA	silent		G	A	ACAGATAATGCTGCATTCCC[G/A]CAGATGACTAAGTCATATAA	440	1	0.00226757
Chicken_3_day 3	H7N9_HA.513.G.A	HA	SNPLOW	H7N9_HA	silent		G	A	ACAGATAATGCTGCATTCCC[G/A]CAGATGACTAAGTCATATAA	192	0	0
Chicken_3_day 5	H7N9_HA.513.G.A	HA	SNPLOW	H7N9_HA	silent		G	A	ACAGATAATGCTGCATTCCC[G/A]CAGATGACTAAGTCATATAA	105	0	0
Chicken_1_day 3	H7N9_HA.515.A.T	HA	SNPLOW	H7N9_HA	nonsynonymous	Gln172Leu	A	T	AGATAATGCTGCATTCCCGC[A/T]GATGACTAAGTCATATAAAA	267	0	0
Chicken_2_day 3	H7N9_HA.515.A.T	HA	SNPLOW	H7N9_HA	nonsynonymous	Gln172Leu	A	T	AGATAATGCTGCATTCCCGC[A/T]GATGACTAAGTCATATAAAA	149	0	0
Chicken_1_day 5	H7N9_HA.515.A.T	HA	SNPLOW	H7N9_HA	nonsynonymous	Gln172Leu	A	T	AGATAATGCTGCATTCCCGC[A/T]GATGACTAAGTCATATAAAA	142	0	0
Chicken_2_day 5	H7N9_HA.515.A.T	HA	SNPLOW	H7N9_HA	nonsynonymous	Gln172Leu	A	T	AGATAATGCTGCATTCCCGC[A/T]GATGACTAAGTCATATAAAA	414	0	0
Chicken_3_day 3	H7N9_HA.515.A.T	HA	SNPLOW	H7N9_HA	nonsynonymous	Gln172Leu	A	T	AGATAATGCTGCATTCCCGC[A/T]GATGACTAAGTCATATAAAA	184	0	0
Chicken_3_day 5	H7N9_HA.515.A.T	HA	SNPLOW	H7N9_HA	nonsynonymous	Gln172Leu	A	T	AGATAATGCTGCATTCCCGC[A/T]GATGACTAAGTCATATAAAA	100	0	0
Chicken_1_day 3	H7N9_HA.516.G.A	HA	SNPHIGH	H7N9_HA	silent		G	A	GATAATGCTGCATTCCCGCA[G/A]ATGACTAAGTCATATAAAAA	263	5	0.0186567
Chicken_2_day 3	H7N9_HA.516.G.A	HA	SNPHIGH	H7N9_HA	silent		G	A	GATAATGCTGCATTCCCGCA[G/A]ATGACTAAGTCATATAAAAA	141	12	0.0784314
Chicken_1_day 5	H7N9_HA.516.G.A	HA	SNPHIGH	H7N9_HA	silent		G	A	GATAATGCTGCATTCCCGCA[G/A]ATGACTAAGTCATATAAAAA	144	1	0.00689655
Chicken_2_day 5	H7N9_HA.516.G.A	HA	SNPHIGH	H7N9_HA	silent		G	A	GATAATGCTGCATTCCCGCA[G/A]ATGACTAAGTCATATAAAAA	414	1	0.00240964
Chicken_3_day 3	H7N9_HA.516.G.A	HA	SNPHIGH	H7N9_HA	silent		G	A	GATAATGCTGCATTCCCGCA[G/A]ATGACTAAGTCATATAAAAA	188	0	0
Chicken_3_day 5	H7N9_HA.516.G.A	HA	SNPHIGH	H7N9_HA	silent		G	A	GATAATGCTGCATTCCCGCA[G/A]ATGACTAAGTCATATAAAAA	101	0	0
Chicken_1_day 3	H7N9_HA.517.A.G	HA	SNPHIGH	H7N9_HA	nonsynonymous	Met173Val	A	G	ATAATGCTGCATTCCCGCAG[A/G]TGACTAAGTCATATAAAAAT	269	0	0
Chicken_2_day 3	H7N9_HA.517.A.G	HA	SNPHIGH	H7N9_HA	nonsynonymous	Met173Val	A	G	ATAATGCTGCATTCCCGCAG[A/G]TGACTAAGTCATATAAAAAT	150	0	0
Chicken_1_day 5	H7N9_HA.517.A.G	HA	SNPHIGH	H7N9_HA	nonsynonymous	Met173Val	A	G	ATAATGCTGCATTCCCGCAG[A/G]TGACTAAGTCATATAAAAAT	144	0	0
Chicken_2_day 5	H7N9_HA.517.A.G	HA	SNPHIGH	H7N9_HA	nonsynonymous	Met173Val	A	G	ATAATGCTGCATTCCCGCAG[A/G]TGACTAAGTCATATAAAAAT	416	0	0
Chicken_3_day 3	H7N9_HA.517.A.G	HA	SNPHIGH	H7N9_HA	nonsynonymous	Met173Val	A	G	ATAATGCTGCATTCCCGCAG[A/G]TGACTAAGTCATATAAAAAT	182	0	0
Chicken_3_day 5	H7N9_HA.517.A.G	HA	SNPHIGH	H7N9_HA	nonsynonymous	Met173Val	A	G	ATAATGCTGCATTCCCGCAG[A/G]TGACTAAGTCATATAAAAAT	101	0	0
Chicken_1_day 3	H7N9_HA.518.T.C	HA	SNPLOW	H7N9_HA	nonsynonymous	Met173Thr	T	C	TAATGCTGCATTCCCGCAGA[T/C]GACTAAGTCATATAAAAATA	276	0	0
Chicken_2_day 3	H7N9_HA.518.T.C	HA	SNPLOW	H7N9_HA	nonsynonymous	Met173Thr	T	C	TAATGCTGCATTCCCGCAGA[T/C]GACTAAGTCATATAAAAATA	155	0	0
Chicken_1_day 5	H7N9_HA.518.T.C	HA	SNPLOW	H7N9_HA	nonsynonymous	Met173Thr	T	C	TAATGCTGCATTCCCGCAGA[T/C]GACTAAGTCATATAAAAATA	148	0	0
Chicken_2_day 5	H7N9_HA.518.T.C	HA	SNPLOW	H7N9_HA	nonsynonymous	Met173Thr	T	C	TAATGCTGCATTCCCGCAGA[T/C]GACTAAGTCATATAAAAATA	426	0	0
Chicken_3_day 3	H7N9_HA.518.T.C	HA	SNPLOW	H7N9_HA	nonsynonymous	Met173Thr	T	C	TAATGCTGCATTCCCGCAGA[T/C]GACTAAGTCATATAAAAATA	190	0	0
Chicken_3_day 5	H7N9_HA.518.T.C	HA	SNPLOW	H7N9_HA	nonsynonymous	Met173Thr	T	C	TAATGCTGCATTCCCGCAGA[T/C]GACTAAGTCATATAAAAATA	101	0	0
Chicken_1_day 3	H7N9_HA.519.G.T	HA	SNPLOW	H7N9_HA	nonsynonymous	Met173Ile	G	T	AATGCTGCATTCCCGCAGAT[G/T]ACTAAGTCATATAAAAATAC	276	0	0
Chicken_2_day 3	H7N9_HA.519.G.T	HA	SNPLOW	H7N9_HA	nonsynonymous	Met173Ile	G	T	AATGCTGCATTCCCGCAGAT[G/T]ACTAAGTCATATAAAAATAC	155	0	0
Chicken_1_day 5	H7N9_HA.519.G.T	HA	SNPLOW	H7N9_HA	nonsynonymous	Met173Ile	G	T	AATGCTGCATTCCCGCAGAT[G/T]ACTAAGTCATATAAAAATAC	149	0	0
Chicken_2_day 5	H7N9_HA.519.G.T	HA	SNPLOW	H7N9_HA	nonsynonymous	Met173Ile	G	T	AATGCTGCATTCCCGCAGAT[G/T]ACTAAGTCATATAAAAATAC	425	1	0.00234742
Chicken_3_day 3	H7N9_HA.519.G.T	HA	SNPLOW	H7N9_HA	nonsynonymous	Met173Ile	G	T	AATGCTGCATTCCCGCAGAT[G/T]ACTAAGTCATATAAAAATAC	191	0	0
Chicken_3_day 5	H7N9_HA.519.G.T	HA	SNPLOW	H7N9_HA	nonsynonymous	Met173Ile	G	T	AATGCTGCATTCCCGCAGAT[G/T]ACTAAGTCATATAAAAATAC	102	0	0
Chicken_1_day 3	H7N9_HA.520.A.G	HA	SNPLOW	H7N9_HA	nonsynonymous	Thr174Ala	A	G	ATGCTGCATTCCCGCAGATG[A/G]CTAAGTCATATAAAAATACA	278	0	0
Chicken_2_day 3	H7N9_HA.520.A.G	HA	SNPLOW	H7N9_HA	nonsynonymous	Thr174Ala	A	G	ATGCTGCATTCCCGCAGATG[A/G]CTAAGTCATATAAAAATACA	153	1	0.00649351
Chicken_1_day 5	H7N9_HA.520.A.G	HA	SNPLOW	H7N9_HA	nonsynonymous	Thr174Ala	A	G	ATGCTGCATTCCCGCAGATG[A/G]CTAAGTCATATAAAAATACA	149	0	0
Chicken_2_day 5	H7N9_HA.520.A.G	HA	SNPLOW	H7N9_HA	nonsynonymous	Thr174Ala	A	G	ATGCTGCATTCCCGCAGATG[A/G]CTAAGTCATATAAAAATACA	433	1	0.00230415
Chicken_3_day 3	H7N9_HA.520.A.G	HA	SNPLOW	H7N9_HA	nonsynonymous	Thr174Ala	A	G	ATGCTGCATTCCCGCAGATG[A/G]CTAAGTCATATAAAAATACA	191	3	0.0154639
Chicken_3_day 5	H7N9_HA.520.A.G	HA	SNPLOW	H7N9_HA	nonsynonymous	Thr174Ala	A	G	ATGCTGCATTCCCGCAGATG[A/G]CTAAGTCATATAAAAATACA	103	0	0
Chicken_1_day 3	H7N9_HA.521.C.T	HA	SNPHIGH	H7N9_HA	nonsynonymous	Thr174Ile	C	T	TGCTGCATTCCCGCAGATGA[C/T]TAAGTCATATAAAAATACAA	278	0	0
Chicken_2_day 3	H7N9_HA.521.C.T	HA	SNPHIGH	H7N9_HA	nonsynonymous	Thr174Ile	C	T	TGCTGCATTCCCGCAGATGA[C/T]TAAGTCATATAAAAATACAA	155	0	0
Chicken_1_day 5	H7N9_HA.521.C.T	HA	SNPHIGH	H7N9_HA	nonsynonymous	Thr174Ile	C	T	TGCTGCATTCCCGCAGATGA[C/T]TAAGTCATATAAAAATACAA	147	1	0.00675676
Chicken_2_day 5	H7N9_HA.521.C.T	HA	SNPHIGH	H7N9_HA	nonsynonymous	Thr174Ile	C	T	TGCTGCATTCCCGCAGATGA[C/T]TAAGTCATATAAAAATACAA	431	0	0
Chicken_3_day 3	H7N9_HA.521.C.T	HA	SNPHIGH	H7N9_HA	nonsynonymous	Thr174Ile	C	T	TGCTGCATTCCCGCAGATGA[C/T]TAAGTCATATAAAAATACAA	193	0	0
Chicken_3_day 5	H7N9_HA.521.C.T	HA	SNPHIGH	H7N9_HA	nonsynonymous	Thr174Ile	C	T	TGCTGCATTCCCGCAGATGA[C/T]TAAGTCATATAAAAATACAA	102	0	0
Chicken_1_day 3	H7N9_HA.522.T.C	HA	SNPHIGH	H7N9_HA	silent		T	C	GCTGCATTCCCGCAGATGAC[T/C]AAGTCATATAAAAATACAAG	278	0	0
Chicken_2_day 3	H7N9_HA.522.T.C	HA	SNPHIGH	H7N9_HA	silent		T	C	GCTGCATTCCCGCAGATGAC[T/C]AAGTCATATAAAAATACAAG	155	1	0.00641026
Chicken_1_day 5	H7N9_HA.522.T.C	HA	SNPHIGH	H7N9_HA	silent		T	C	GCTGCATTCCCGCAGATGAC[T/C]AAGTCATATAAAAATACAAG	148	0	0
Chicken_2_day 5	H7N9_HA.522.T.C	HA	SNPHIGH	H7N9_HA	silent		T	C	GCTGCATTCCCGCAGATGAC[T/C]AAGTCATATAAAAATACAAG	431	0	0
Chicken_3_day 3	H7N9_HA.522.T.C	HA	SNPHIGH	H7N9_HA	silent		T	C	GCTGCATTCCCGCAGATGAC[T/C]AAGTCATATAAAAATACAAG	194	1	0.00512821
Chicken_3_day 5	H7N9_HA.522.T.C	HA	SNPHIGH	H7N9_HA	silent		T	C	GCTGCATTCCCGCAGATGAC[T/C]AAGTCATATAAAAATACAAG	102	0	0
Chicken_1_day 3	H7N9_HA.524.A.G	HA	SNPLOW	H7N9_HA	nonsynonymous	Lys175Arg	A	G	TGCATTCCCGCAGATGACTA[A/G]GTCATATAAAAATACAAGAA	278	0	0
Chicken_2_day 3	H7N9_HA.524.A.G	HA	SNPLOW	H7N9_HA	nonsynonymous	Lys175Arg	A	G	TGCATTCCCGCAGATGACTA[A/G]GTCATATAAAAATACAAGAA	155	1	0.00641026
Chicken_1_day 5	H7N9_HA.524.A.G	HA	SNPLOW	H7N9_HA	nonsynonymous	Lys175Arg	A	G	TGCATTCCCGCAGATGACTA[A/G]GTCATATAAAAATACAAGAA	146	0	0
Chicken_2_day 5	H7N9_HA.524.A.G	HA	SNPLOW	H7N9_HA	nonsynonymous	Lys175Arg	A	G	TGCATTCCCGCAGATGACTA[A/G]GTCATATAAAAATACAAGAA	431	0	0
Chicken_3_day 3	H7N9_HA.524.A.G	HA	SNPLOW	H7N9_HA	nonsynonymous	Lys175Arg	A	G	TGCATTCCCGCAGATGACTA[A/G]GTCATATAAAAATACAAGAA	194	0	0
Chicken_3_day 5	H7N9_HA.524.A.G	HA	SNPLOW	H7N9_HA	nonsynonymous	Lys175Arg	A	G	TGCATTCCCGCAGATGACTA[A/G]GTCATATAAAAATACAAGAA	102	0	0
Chicken_1_day 3	H7N9_HA.525.G.A	HA	SNPLOW	H7N9_HA	silent		G	A	GCATTCCCGCAGATGACTAA[G/A]TCATATAAAAATACAAGAAA	279	0	0
Chicken_2_day 3	H7N9_HA.525.G.A	HA	SNPLOW	H7N9_HA	silent		G	A	GCATTCCCGCAGATGACTAA[G/A]TCATATAAAAATACAAGAAA	155	1	0.00641026
Chicken_1_day 5	H7N9_HA.525.G.A	HA	SNPLOW	H7N9_HA	silent		G	A	GCATTCCCGCAGATGACTAA[G/A]TCATATAAAAATACAAGAAA	147	0	0
Chicken_2_day 5	H7N9_HA.525.G.A	HA	SNPLOW	H7N9_HA	silent		G	A	GCATTCCCGCAGATGACTAA[G/A]TCATATAAAAATACAAGAAA	434	0	0
Chicken_3_day 3	H7N9_HA.525.G.A	HA	SNPLOW	H7N9_HA	silent		G	A	GCATTCCCGCAGATGACTAA[G/A]TCATATAAAAATACAAGAAA	197	0	0
Chicken_3_day 5	H7N9_HA.525.G.A	HA	SNPLOW	H7N9_HA	silent		G	A	GCATTCCCGCAGATGACTAA[G/A]TCATATAAAAATACAAGAAA	102	0	0
Chicken_1_day 3	H7N9_HA.526.T.C	HA	SNPLOW	H7N9_HA	nonsynonymous	Ser176Pro	T	C	CATTCCCGCAGATGACTAAG[T/C]CATATAAAAATACAAGAAAA	279	0	0
Chicken_2_day 3	H7N9_HA.526.T.C	HA	SNPLOW	H7N9_HA	nonsynonymous	Ser176Pro	T	C	CATTCCCGCAGATGACTAAG[T/C]CATATAAAAATACAAGAAAA	155	1	0.00641026
Chicken_1_day 5	H7N9_HA.526.T.C	HA	SNPLOW	H7N9_HA	nonsynonymous	Ser176Pro	T	C	CATTCCCGCAGATGACTAAG[T/C]CATATAAAAATACAAGAAAA	146	1	0.00680272
Chicken_2_day 5	H7N9_HA.526.T.C	HA	SNPLOW	H7N9_HA	nonsynonymous	Ser176Pro	T	C	CATTCCCGCAGATGACTAAG[T/C]CATATAAAAATACAAGAAAA	429	2	0.00464037
Chicken_3_day 3	H7N9_HA.526.T.C	HA	SNPLOW	H7N9_HA	nonsynonymous	Ser176Pro	T	C	CATTCCCGCAGATGACTAAG[T/C]CATATAAAAATACAAGAAAA	196	0	0
Chicken_3_day 5	H7N9_HA.526.T.C	HA	SNPLOW	H7N9_HA	nonsynonymous	Ser176Pro	T	C	CATTCCCGCAGATGACTAAG[T/C]CATATAAAAATACAAGAAAA	102	0	0
Chicken_1_day 3	H7N9_HA.528.A.G	HA	SNPLOW	H7N9_HA	silent		A	G	TTCCCGCAGATGACTAAGTC[A/G]TATAAAAATACAAGAAAAAG	277	0	0
Chicken_2_day 3	H7N9_HA.528.A.G	HA	SNPLOW	H7N9_HA	silent		A	G	TTCCCGCAGATGACTAAGTC[A/G]TATAAAAATACAAGAAAAAG	156	0	0
Chicken_1_day 5	H7N9_HA.528.A.G	HA	SNPLOW	H7N9_HA	silent		A	G	TTCCCGCAGATGACTAAGTC[A/G]TATAAAAATACAAGAAAAAG	148	0	0
Chicken_2_day 5	H7N9_HA.528.A.G	HA	SNPLOW	H7N9_HA	silent		A	G	TTCCCGCAGATGACTAAGTC[A/G]TATAAAAATACAAGAAAAAG	431	0	0
Chicken_3_day 3	H7N9_HA.528.A.G	HA	SNPLOW	H7N9_HA	silent		A	G	TTCCCGCAGATGACTAAGTC[A/G]TATAAAAATACAAGAAAAAG	193	0	0
Chicken_3_day 5	H7N9_HA.528.A.G	HA	SNPLOW	H7N9_HA	silent		A	G	TTCCCGCAGATGACTAAGTC[A/G]TATAAAAATACAAGAAAAAG	101	0	0
Chicken_1_day 3	H7N9_HA.531.T.C	HA	SNPHIGH	H7N9_HA	silent		T	C	CCGCAGATGACTAAGTCATA[T/C]AAAAATACAAGAAAAAGCCC	275	0	0
Chicken_2_day 3	H7N9_HA.531.T.C	HA	SNPHIGH	H7N9_HA	silent		T	C	CCGCAGATGACTAAGTCATA[T/C]AAAAATACAAGAAAAAGCCC	157	0	0
Chicken_1_day 5	H7N9_HA.531.T.C	HA	SNPHIGH	H7N9_HA	silent		T	C	CCGCAGATGACTAAGTCATA[T/C]AAAAATACAAGAAAAAGCCC	146	0	0
Chicken_2_day 5	H7N9_HA.531.T.C	HA	SNPHIGH	H7N9_HA	silent		T	C	CCGCAGATGACTAAGTCATA[T/C]AAAAATACAAGAAAAAGCCC	433	0	0
Chicken_3_day 3	H7N9_HA.531.T.C	HA	SNPHIGH	H7N9_HA	silent		T	C	CCGCAGATGACTAAGTCATA[T/C]AAAAATACAAGAAAAAGCCC	191	1	0.00520833
Chicken_3_day 5	H7N9_HA.531.T.C	HA	SNPHIGH	H7N9_HA	silent		T	C	CCGCAGATGACTAAGTCATA[T/C]AAAAATACAAGAAAAAGCCC	100	1	0.00990099
Chicken_1_day 3	H7N9_HA.534.A.G	HA	SNPHIGH	H7N9_HA	silent		A	G	CAGATGACTAAGTCATATAA[A/G]AATACAAGAAAAAGCCCAGC	271	0	0
Chicken_2_day 3	H7N9_HA.534.A.G	HA	SNPHIGH	H7N9_HA	silent		A	G	CAGATGACTAAGTCATATAA[A/G]AATACAAGAAAAAGCCCAGC	158	0	0
Chicken_1_day 5	H7N9_HA.534.A.G	HA	SNPHIGH	H7N9_HA	silent		A	G	CAGATGACTAAGTCATATAA[A/G]AATACAAGAAAAAGCCCAGC	145	0	0
Chicken_2_day 5	H7N9_HA.534.A.G	HA	SNPHIGH	H7N9_HA	silent		A	G	CAGATGACTAAGTCATATAA[A/G]AATACAAGAAAAAGCCCAGC	433	0	0
Chicken_3_day 3	H7N9_HA.534.A.G	HA	SNPHIGH	H7N9_HA	silent		A	G	CAGATGACTAAGTCATATAA[A/G]AATACAAGAAAAAGCCCAGC	194	0	0
Chicken_3_day 5	H7N9_HA.534.A.G	HA	SNPHIGH	H7N9_HA	silent		A	G	CAGATGACTAAGTCATATAA[A/G]AATACAAGAAAAAGCCCAGC	104	0	0
Chicken_1_day 3	H7N9_HA.536.A.G	HA	SNPLOW	H7N9_HA	nonsynonymous	Asn179Ser	A	G	GATGACTAAGTCATATAAAA[A/G]TACAAGAAAAAGCCCAGCTC	268	0	0
Chicken_2_day 3	H7N9_HA.536.A.G	HA	SNPLOW	H7N9_HA	nonsynonymous	Asn179Ser	A	G	GATGACTAAGTCATATAAAA[A/G]TACAAGAAAAAGCCCAGCTC	158	0	0
Chicken_1_day 5	H7N9_HA.536.A.G	HA	SNPLOW	H7N9_HA	nonsynonymous	Asn179Ser	A	G	GATGACTAAGTCATATAAAA[A/G]TACAAGAAAAAGCCCAGCTC	143	0	0
Chicken_2_day 5	H7N9_HA.536.A.G	HA	SNPLOW	H7N9_HA	nonsynonymous	Asn179Ser	A	G	GATGACTAAGTCATATAAAA[A/G]TACAAGAAAAAGCCCAGCTC	428	0	0
Chicken_3_day 3	H7N9_HA.536.A.G	HA	SNPLOW	H7N9_HA	nonsynonymous	Asn179Ser	A	G	GATGACTAAGTCATATAAAA[A/G]TACAAGAAAAAGCCCAGCTC	195	0	0
Chicken_3_day 5	H7N9_HA.536.A.G	HA	SNPLOW	H7N9_HA	nonsynonymous	Asn179Ser	A	G	GATGACTAAGTCATATAAAA[A/G]TACAAGAAAAAGCCCAGCTC	103	0	0
Chicken_1_day 3	H7N9_HA.537.T.C	HA	SNPLOW	H7N9_HA	silent		T	C	ATGACTAAGTCATATAAAAA[T/C]ACAAGAAAAAGCCCAGCTCT	269	0	0
Chicken_2_day 3	H7N9_HA.537.T.C	HA	SNPLOW	H7N9_HA	silent		T	C	ATGACTAAGTCATATAAAAA[T/C]ACAAGAAAAAGCCCAGCTCT	158	0	0
Chicken_1_day 5	H7N9_HA.537.T.C	HA	SNPLOW	H7N9_HA	silent		T	C	ATGACTAAGTCATATAAAAA[T/C]ACAAGAAAAAGCCCAGCTCT	143	0	0
Chicken_2_day 5	H7N9_HA.537.T.C	HA	SNPLOW	H7N9_HA	silent		T	C	ATGACTAAGTCATATAAAAA[T/C]ACAAGAAAAAGCCCAGCTCT	427	0	0
Chicken_3_day 3	H7N9_HA.537.T.C	HA	SNPLOW	H7N9_HA	silent		T	C	ATGACTAAGTCATATAAAAA[T/C]ACAAGAAAAAGCCCAGCTCT	195	0	0
Chicken_3_day 5	H7N9_HA.537.T.C	HA	SNPLOW	H7N9_HA	silent		T	C	ATGACTAAGTCATATAAAAA[T/C]ACAAGAAAAAGCCCAGCTCT	103	0	0
Chicken_1_day 3	H7N9_HA.538.A.G	HA	SNPHIGH	H7N9_HA	nonsynonymous	Thr180Ala	A	G	TGACTAAGTCATATAAAAAT[A/G]CAAGAAAAAGCCCAGCTCTA	269	0	0
Chicken_2_day 3	H7N9_HA.538.A.G	HA	SNPHIGH	H7N9_HA	nonsynonymous	Thr180Ala	A	G	TGACTAAGTCATATAAAAAT[A/G]CAAGAAAAAGCCCAGCTCTA	157	0	0
Chicken_1_day 5	H7N9_HA.538.A.G	HA	SNPHIGH	H7N9_HA	nonsynonymous	Thr180Ala	A	G	TGACTAAGTCATATAAAAAT[A/G]CAAGAAAAAGCCCAGCTCTA	142	0	0
Chicken_2_day 5	H7N9_HA.538.A.G	HA	SNPHIGH	H7N9_HA	nonsynonymous	Thr180Ala	A	G	TGACTAAGTCATATAAAAAT[A/G]CAAGAAAAAGCCCAGCTCTA	425	2	0.00468384
Chicken_3_day 3	H7N9_HA.538.A.G	HA	SNPHIGH	H7N9_HA	nonsynonymous	Thr180Ala	A	G	TGACTAAGTCATATAAAAAT[A/G]CAAGAAAAAGCCCAGCTCTA	196	1	0.00507614
Chicken_3_day 5	H7N9_HA.538.A.G	HA	SNPHIGH	H7N9_HA	nonsynonymous	Thr180Ala	A	G	TGACTAAGTCATATAAAAAT[A/G]CAAGAAAAAGCCCAGCTCTA	103	0	0
Chicken_1_day 3	H7N9_HA.540.A.G	HA	SNPHIGH	H7N9_HA	silent		A	G	ACTAAGTCATATAAAAATAC[A/G]AGAAAAAGCCCAGCTCTAAT	267	0	0
Chicken_2_day 3	H7N9_HA.540.A.G	HA	SNPHIGH	H7N9_HA	silent		A	G	ACTAAGTCATATAAAAATAC[A/G]AGAAAAAGCCCAGCTCTAAT	155	0	0
Chicken_1_day 5	H7N9_HA.540.A.G	HA	SNPHIGH	H7N9_HA	silent		A	G	ACTAAGTCATATAAAAATAC[A/G]AGAAAAAGCCCAGCTCTAAT	137	1	0.00724638
Chicken_2_day 5	H7N9_HA.540.A.G	HA	SNPHIGH	H7N9_HA	silent		A	G	ACTAAGTCATATAAAAATAC[A/G]AGAAAAAGCCCAGCTCTAAT	425	1	0.00234742
Chicken_3_day 3	H7N9_HA.540.A.G	HA	SNPHIGH	H7N9_HA	silent		A	G	ACTAAGTCATATAAAAATAC[A/G]AGAAAAAGCCCAGCTCTAAT	195	1	0.00510204
Chicken_3_day 5	H7N9_HA.540.A.G	HA	SNPHIGH	H7N9_HA	silent		A	G	ACTAAGTCATATAAAAATAC[A/G]AGAAAAAGCCCAGCTCTAAT	102	0	0
Chicken_1_day 3	H7N9_HA.541.A.G	HA	SNPLOW	H7N9_HA	nonsynonymous	Arg181Gly	A	G	CTAAGTCATATAAAAATACA[A/G]GAAAAAGCCCAGCTCTAATA	268	0	0
Chicken_2_day 3	H7N9_HA.541.A.G	HA	SNPLOW	H7N9_HA	nonsynonymous	Arg181Gly	A	G	CTAAGTCATATAAAAATACA[A/G]GAAAAAGCCCAGCTCTAATA	155	0	0
Chicken_1_day 5	H7N9_HA.541.A.G	HA	SNPLOW	H7N9_HA	nonsynonymous	Arg181Gly	A	G	CTAAGTCATATAAAAATACA[A/G]GAAAAAGCCCAGCTCTAATA	139	0	0
Chicken_2_day 5	H7N9_HA.541.A.G	HA	SNPLOW	H7N9_HA	nonsynonymous	Arg181Gly	A	G	CTAAGTCATATAAAAATACA[A/G]GAAAAAGCCCAGCTCTAATA	426	0	0
Chicken_3_day 3	H7N9_HA.541.A.G	HA	SNPLOW	H7N9_HA	nonsynonymous	Arg181Gly	A	G	CTAAGTCATATAAAAATACA[A/G]GAAAAAGCCCAGCTCTAATA	196	0	0
Chicken_3_day 5	H7N9_HA.541.A.G	HA	SNPLOW	H7N9_HA	nonsynonymous	Arg181Gly	A	G	CTAAGTCATATAAAAATACA[A/G]GAAAAAGCCCAGCTCTAATA	102	0	0
Chicken_1_day 3	H7N9_HA.542.G.A	HA	SNPHIGH	H7N9_HA	nonsynonymous	Arg181Lys	G	A	TAAGTCATATAAAAATACAA[G/A]AAAAAGCCCAGCTCTAATAG	268	0	0
Chicken_2_day 3	H7N9_HA.542.G.A	HA	SNPHIGH	H7N9_HA	nonsynonymous	Arg181Lys	G	A	TAAGTCATATAAAAATACAA[G/A]AAAAAGCCCAGCTCTAATAG	154	0	0
Chicken_1_day 5	H7N9_HA.542.G.A	HA	SNPHIGH	H7N9_HA	nonsynonymous	Arg181Lys	G	A	TAAGTCATATAAAAATACAA[G/A]AAAAAGCCCAGCTCTAATAG	139	0	0
Chicken_2_day 5	H7N9_HA.542.G.A	HA	SNPHIGH	H7N9_HA	nonsynonymous	Arg181Lys	G	A	TAAGTCATATAAAAATACAA[G/A]AAAAAGCCCAGCTCTAATAG	427	0	0
Chicken_3_day 3	H7N9_HA.542.G.A	HA	SNPHIGH	H7N9_HA	nonsynonymous	Arg181Lys	G	A	TAAGTCATATAAAAATACAA[G/A]AAAAAGCCCAGCTCTAATAG	196	0	0
Chicken_3_day 5	H7N9_HA.542.G.A	HA	SNPHIGH	H7N9_HA	nonsynonymous	Arg181Lys	G	A	TAAGTCATATAAAAATACAA[G/A]AAAAAGCCCAGCTCTAATAG	102	0	0
Chicken_1_day 3	H7N9_HA.543.A.G	HA	SNPLOW	H7N9_HA	silent		A	G	AAGTCATATAAAAATACAAG[A/G]AAAAGCCCAGCTCTAATAGT	268	0	0
Chicken_2_day 3	H7N9_HA.543.A.G	HA	SNPLOW	H7N9_HA	silent		A	G	AAGTCATATAAAAATACAAG[A/G]AAAAGCCCAGCTCTAATAGT	154	0	0
Chicken_1_day 5	H7N9_HA.543.A.G	HA	SNPLOW	H7N9_HA	silent		A	G	AAGTCATATAAAAATACAAG[A/G]AAAAGCCCAGCTCTAATAGT	139	0	0
Chicken_2_day 5	H7N9_HA.543.A.G	HA	SNPLOW	H7N9_HA	silent		A	G	AAGTCATATAAAAATACAAG[A/G]AAAAGCCCAGCTCTAATAGT	429	0	0
Chicken_3_day 3	H7N9_HA.543.A.G	HA	SNPLOW	H7N9_HA	silent		A	G	AAGTCATATAAAAATACAAG[A/G]AAAAGCCCAGCTCTAATAGT	193	2	0.0102564
Chicken_3_day 5	H7N9_HA.543.A.G	HA	SNPLOW	H7N9_HA	silent		A	G	AAGTCATATAAAAATACAAG[A/G]AAAAGCCCAGCTCTAATAGT	103	0	0
Chicken_1_day 3	H7N9_HA.545.A.G	HA	SNPHIGH	H7N9_HA	nonsynonymous	Lys182Arg	A	G	GTCATATAAAAATACAAGAA[A/G]AAGCCCAGCTCTAATAGTAT	260	0	0
Chicken_2_day 3	H7N9_HA.545.A.G	HA	SNPHIGH	H7N9_HA	nonsynonymous	Lys182Arg	A	G	GTCATATAAAAATACAAGAA[A/G]AAGCCCAGCTCTAATAGTAT	149	0	0
Chicken_1_day 5	H7N9_HA.545.A.G	HA	SNPHIGH	H7N9_HA	nonsynonymous	Lys182Arg	A	G	GTCATATAAAAATACAAGAA[A/G]AAGCCCAGCTCTAATAGTAT	132	0	0
Chicken_2_day 5	H7N9_HA.545.A.G	HA	SNPHIGH	H7N9_HA	nonsynonymous	Lys182Arg	A	G	GTCATATAAAAATACAAGAA[A/G]AAGCCCAGCTCTAATAGTAT	420	0	0
Chicken_3_day 3	H7N9_HA.545.A.G	HA	SNPHIGH	H7N9_HA	nonsynonymous	Lys182Arg	A	G	GTCATATAAAAATACAAGAA[A/G]AAGCCCAGCTCTAATAGTAT	194	0	0
Chicken_3_day 5	H7N9_HA.545.A.G	HA	SNPHIGH	H7N9_HA	nonsynonymous	Lys182Arg	A	G	GTCATATAAAAATACAAGAA[A/G]AAGCCCAGCTCTAATAGTAT	103	0	0
Chicken_1_day 3	H7N9_HA.546.A.G	HA	SNPHIGH	H7N9_HA	silent		A	G	TCATATAAAAATACAAGAAA[A/G]AGCCCAGCTCTAATAGTATG	258	0	0
Chicken_2_day 3	H7N9_HA.546.A.G	HA	SNPHIGH	H7N9_HA	silent		A	G	TCATATAAAAATACAAGAAA[A/G]AGCCCAGCTCTAATAGTATG	146	0	0
Chicken_1_day 5	H7N9_HA.546.A.G	HA	SNPHIGH	H7N9_HA	silent		A	G	TCATATAAAAATACAAGAAA[A/G]AGCCCAGCTCTAATAGTATG	131	0	0
Chicken_2_day 5	H7N9_HA.546.A.G	HA	SNPHIGH	H7N9_HA	silent		A	G	TCATATAAAAATACAAGAAA[A/G]AGCCCAGCTCTAATAGTATG	419	0	0
Chicken_3_day 3	H7N9_HA.546.A.G	HA	SNPHIGH	H7N9_HA	silent		A	G	TCATATAAAAATACAAGAAA[A/G]AGCCCAGCTCTAATAGTATG	191	0	0
Chicken_3_day 5	H7N9_HA.546.A.G	HA	SNPHIGH	H7N9_HA	silent		A	G	TCATATAAAAATACAAGAAA[A/G]AGCCCAGCTCTAATAGTATG	102	0	0
Chicken_1_day 3	H7N9_HA.546.A.T	HA	SNPLOW	H7N9_HA	nonsynonymous	Lys182Asn	A	T	TCATATAAAAATACAAGAAA[A/T]AGCCCAGCTCTAATAGTATG	258	0	0
Chicken_2_day 3	H7N9_HA.546.A.T	HA	SNPLOW	H7N9_HA	nonsynonymous	Lys182Asn	A	T	TCATATAAAAATACAAGAAA[A/T]AGCCCAGCTCTAATAGTATG	146	0	0
Chicken_1_day 5	H7N9_HA.546.A.T	HA	SNPLOW	H7N9_HA	nonsynonymous	Lys182Asn	A	T	TCATATAAAAATACAAGAAA[A/T]AGCCCAGCTCTAATAGTATG	131	0	0
Chicken_2_day 5	H7N9_HA.546.A.T	HA	SNPLOW	H7N9_HA	nonsynonymous	Lys182Asn	A	T	TCATATAAAAATACAAGAAA[A/T]AGCCCAGCTCTAATAGTATG	419	0	0
Chicken_3_day 3	H7N9_HA.546.A.T	HA	SNPLOW	H7N9_HA	nonsynonymous	Lys182Asn	A	T	TCATATAAAAATACAAGAAA[A/T]AGCCCAGCTCTAATAGTATG	191	0	0
Chicken_3_day 5	H7N9_HA.546.A.T	HA	SNPLOW	H7N9_HA	nonsynonymous	Lys182Asn	A	T	TCATATAAAAATACAAGAAA[A/T]AGCCCAGCTCTAATAGTATG	102	0	0
Chicken_1_day 3	H7N9_HA.547.A.C	HA	SNPLOW	H7N9_HA	nonsynonymous	Ser183Arg	A	C	CATATAAAAATACAAGAAAA[A/C]GCCCAGCTCTAATAGTATGG	258	1	0.003861
Chicken_2_day 3	H7N9_HA.547.A.C	HA	SNPLOW	H7N9_HA	nonsynonymous	Ser183Arg	A	C	CATATAAAAATACAAGAAAA[A/C]GCCCAGCTCTAATAGTATGG	147	0	0
Chicken_1_day 5	H7N9_HA.547.A.C	HA	SNPLOW	H7N9_HA	nonsynonymous	Ser183Arg	A	C	CATATAAAAATACAAGAAAA[A/C]GCCCAGCTCTAATAGTATGG	130	0	0
Chicken_2_day 5	H7N9_HA.547.A.C	HA	SNPLOW	H7N9_HA	nonsynonymous	Ser183Arg	A	C	CATATAAAAATACAAGAAAA[A/C]GCCCAGCTCTAATAGTATGG	414	0	0
Chicken_3_day 3	H7N9_HA.547.A.C	HA	SNPLOW	H7N9_HA	nonsynonymous	Ser183Arg	A	C	CATATAAAAATACAAGAAAA[A/C]GCCCAGCTCTAATAGTATGG	189	0	0
Chicken_3_day 5	H7N9_HA.547.A.C	HA	SNPLOW	H7N9_HA	nonsynonymous	Ser183Arg	A	C	CATATAAAAATACAAGAAAA[A/C]GCCCAGCTCTAATAGTATGG	102	0	0
Chicken_1_day 3	H7N9_HA.547.A.G	HA	SNPHIGH	H7N9_HA	nonsynonymous	Ser183Gly	A	G	CATATAAAAATACAAGAAAA[A/G]GCCCAGCTCTAATAGTATGG	258	0	0
Chicken_2_day 3	H7N9_HA.547.A.G	HA	SNPHIGH	H7N9_HA	nonsynonymous	Ser183Gly	A	G	CATATAAAAATACAAGAAAA[A/G]GCCCAGCTCTAATAGTATGG	147	0	0
Chicken_1_day 5	H7N9_HA.547.A.G	HA	SNPHIGH	H7N9_HA	nonsynonymous	Ser183Gly	A	G	CATATAAAAATACAAGAAAA[A/G]GCCCAGCTCTAATAGTATGG	130	1	0.00763359
Chicken_2_day 5	H7N9_HA.547.A.G	HA	SNPHIGH	H7N9_HA	nonsynonymous	Ser183Gly	A	G	CATATAAAAATACAAGAAAA[A/G]GCCCAGCTCTAATAGTATGG	414	0	0
Chicken_3_day 3	H7N9_HA.547.A.G	HA	SNPHIGH	H7N9_HA	nonsynonymous	Ser183Gly	A	G	CATATAAAAATACAAGAAAA[A/G]GCCCAGCTCTAATAGTATGG	189	1	0.00526316
Chicken_3_day 5	H7N9_HA.547.A.G	HA	SNPHIGH	H7N9_HA	nonsynonymous	Ser183Gly	A	G	CATATAAAAATACAAGAAAA[A/G]GCCCAGCTCTAATAGTATGG	102	0	0
Chicken_1_day 3	H7N9_HA.548.G.T	HA	SNPLOW	H7N9_HA	nonsynonymous	Ser183Ile	G	T	ATATAAAAATACAAGAAAAA[G/T]CCCAGCTCTAATAGTATGGG	251	0	0
Chicken_2_day 3	H7N9_HA.548.G.T	HA	SNPLOW	H7N9_HA	nonsynonymous	Ser183Ile	G	T	ATATAAAAATACAAGAAAAA[G/T]CCCAGCTCTAATAGTATGGG	137	0	0
Chicken_1_day 5	H7N9_HA.548.G.T	HA	SNPLOW	H7N9_HA	nonsynonymous	Ser183Ile	G	T	ATATAAAAATACAAGAAAAA[G/T]CCCAGCTCTAATAGTATGGG	120	0	0
Chicken_2_day 5	H7N9_HA.548.G.T	HA	SNPLOW	H7N9_HA	nonsynonymous	Ser183Ile	G	T	ATATAAAAATACAAGAAAAA[G/T]CCCAGCTCTAATAGTATGGG	399	0	0
Chicken_3_day 3	H7N9_HA.548.G.T	HA	SNPLOW	H7N9_HA	nonsynonymous	Ser183Ile	G	T	ATATAAAAATACAAGAAAAA[G/T]CCCAGCTCTAATAGTATGGG	179	0	0
Chicken_3_day 5	H7N9_HA.548.G.T	HA	SNPLOW	H7N9_HA	nonsynonymous	Ser183Ile	G	T	ATATAAAAATACAAGAAAAA[G/T]CCCAGCTCTAATAGTATGGG	98	0	0
Chicken_1_day 3	H7N9_HA.551.C.T	HA	SNPHIGH	H7N9_HA	nonsynonymous	Pro184Leu	C	T	TAAAAATACAAGAAAAAGCC[C/T]AGCTCTAATAGTATGGGGGA	251	0	0
Chicken_2_day 3	H7N9_HA.551.C.T	HA	SNPHIGH	H7N9_HA	nonsynonymous	Pro184Leu	C	T	TAAAAATACAAGAAAAAGCC[C/T]AGCTCTAATAGTATGGGGGA	141	1	0.00704225
Chicken_1_day 5	H7N9_HA.551.C.T	HA	SNPHIGH	H7N9_HA	nonsynonymous	Pro184Leu	C	T	TAAAAATACAAGAAAAAGCC[C/T]AGCTCTAATAGTATGGGGGA	124	0	0
Chicken_2_day 5	H7N9_HA.551.C.T	HA	SNPHIGH	H7N9_HA	nonsynonymous	Pro184Leu	C	T	TAAAAATACAAGAAAAAGCC[C/T]AGCTCTAATAGTATGGGGGA	391	0	0
Chicken_3_day 3	H7N9_HA.551.C.T	HA	SNPHIGH	H7N9_HA	nonsynonymous	Pro184Leu	C	T	TAAAAATACAAGAAAAAGCC[C/T]AGCTCTAATAGTATGGGGGA	181	0	0
Chicken_3_day 5	H7N9_HA.551.C.T	HA	SNPHIGH	H7N9_HA	nonsynonymous	Pro184Leu	C	T	TAAAAATACAAGAAAAAGCC[C/T]AGCTCTAATAGTATGGGGGA	101	0	0
Chicken_1_day 3	H7N9_HA.552.A.C	HA	SNPLOW	H7N9_HA	silent		A	C	AAAAATACAAGAAAAAGCCC[A/C]GCTCTAATAGTATGGGGGAT	235	0	0
Chicken_2_day 3	H7N9_HA.552.A.C	HA	SNPLOW	H7N9_HA	silent		A	C	AAAAATACAAGAAAAAGCCC[A/C]GCTCTAATAGTATGGGGGAT	132	0	0
Chicken_1_day 5	H7N9_HA.552.A.C	HA	SNPLOW	H7N9_HA	silent		A	C	AAAAATACAAGAAAAAGCCC[A/C]GCTCTAATAGTATGGGGGAT	123	0	0
Chicken_2_day 5	H7N9_HA.552.A.C	HA	SNPLOW	H7N9_HA	silent		A	C	AAAAATACAAGAAAAAGCCC[A/C]GCTCTAATAGTATGGGGGAT	379	1	0.00263158
Chicken_3_day 3	H7N9_HA.552.A.C	HA	SNPLOW	H7N9_HA	silent		A	C	AAAAATACAAGAAAAAGCCC[A/C]GCTCTAATAGTATGGGGGAT	175	0	0
Chicken_3_day 5	H7N9_HA.552.A.C	HA	SNPLOW	H7N9_HA	silent		A	C	AAAAATACAAGAAAAAGCCC[A/C]GCTCTAATAGTATGGGGGAT	99	0	0
Chicken_1_day 3	H7N9_HA.552.A.G	HA	SNPLOW	H7N9_HA	silent		A	G	AAAAATACAAGAAAAAGCCC[A/G]GCTCTAATAGTATGGGGGAT	235	0	0
Chicken_2_day 3	H7N9_HA.552.A.G	HA	SNPLOW	H7N9_HA	silent		A	G	AAAAATACAAGAAAAAGCCC[A/G]GCTCTAATAGTATGGGGGAT	132	1	0.0075188
Chicken_1_day 5	H7N9_HA.552.A.G	HA	SNPLOW	H7N9_HA	silent		A	G	AAAAATACAAGAAAAAGCCC[A/G]GCTCTAATAGTATGGGGGAT	123	0	0
Chicken_2_day 5	H7N9_HA.552.A.G	HA	SNPLOW	H7N9_HA	silent		A	G	AAAAATACAAGAAAAAGCCC[A/G]GCTCTAATAGTATGGGGGAT	379	0	0
Chicken_3_day 3	H7N9_HA.552.A.G	HA	SNPLOW	H7N9_HA	silent		A	G	AAAAATACAAGAAAAAGCCC[A/G]GCTCTAATAGTATGGGGGAT	175	0	0
Chicken_3_day 5	H7N9_HA.552.A.G	HA	SNPLOW	H7N9_HA	silent		A	G	AAAAATACAAGAAAAAGCCC[A/G]GCTCTAATAGTATGGGGGAT	99	0	0
Chicken_1_day 3	H7N9_HA.555.T.C	HA	SNPHIGH	H7N9_HA	silent		T	C	AATACAAGAAAAAGCCCAGC[T/C]CTAATAGTATGGGGGATCCA	263	0	0
Chicken_2_day 3	H7N9_HA.555.T.C	HA	SNPHIGH	H7N9_HA	silent		T	C	AATACAAGAAAAAGCCCAGC[T/C]CTAATAGTATGGGGGATCCA	148	0	0
Chicken_1_day 5	H7N9_HA.555.T.C	HA	SNPHIGH	H7N9_HA	silent		T	C	AATACAAGAAAAAGCCCAGC[T/C]CTAATAGTATGGGGGATCCA	130	1	0.00763359
Chicken_2_day 5	H7N9_HA.555.T.C	HA	SNPHIGH	H7N9_HA	silent		T	C	AATACAAGAAAAAGCCCAGC[T/C]CTAATAGTATGGGGGATCCA	400	0	0
Chicken_3_day 3	H7N9_HA.555.T.C	HA	SNPHIGH	H7N9_HA	silent		T	C	AATACAAGAAAAAGCCCAGC[T/C]CTAATAGTATGGGGGATCCA	191	0	0
Chicken_3_day 5	H7N9_HA.555.T.C	HA	SNPHIGH	H7N9_HA	silent		T	C	AATACAAGAAAAAGCCCAGC[T/C]CTAATAGTATGGGGGATCCA	113	0	0
Chicken_1_day 3	H7N9_HA.559.A.G	HA	SNPLOW	H7N9_HA	nonsynonymous	Ile187Val	A	G	CAAGAAAAAGCCCAGCTCTA[A/G]TAGTATGGGGGATCCATCAT	266	0	0
Chicken_2_day 3	H7N9_HA.559.A.G	HA	SNPLOW	H7N9_HA	nonsynonymous	Ile187Val	A	G	CAAGAAAAAGCCCAGCTCTA[A/G]TAGTATGGGGGATCCATCAT	151	0	0
Chicken_1_day 5	H7N9_HA.559.A.G	HA	SNPLOW	H7N9_HA	nonsynonymous	Ile187Val	A	G	CAAGAAAAAGCCCAGCTCTA[A/G]TAGTATGGGGGATCCATCAT	131	0	0
Chicken_2_day 5	H7N9_HA.559.A.G	HA	SNPLOW	H7N9_HA	nonsynonymous	Ile187Val	A	G	CAAGAAAAAGCCCAGCTCTA[A/G]TAGTATGGGGGATCCATCAT	398	2	0.005
Chicken_3_day 3	H7N9_HA.559.A.G	HA	SNPLOW	H7N9_HA	nonsynonymous	Ile187Val	A	G	CAAGAAAAAGCCCAGCTCTA[A/G]TAGTATGGGGGATCCATCAT	195	0	0
Chicken_3_day 5	H7N9_HA.559.A.G	HA	SNPLOW	H7N9_HA	nonsynonymous	Ile187Val	A	G	CAAGAAAAAGCCCAGCTCTA[A/G]TAGTATGGGGGATCCATCAT	114	0	0
Chicken_1_day 3	H7N9_HA.561.A.G	HA	SNPHIGH	H7N9_HA	nonsynonymous	Ile187Met	A	G	AGAAAAAGCCCAGCTCTAAT[A/G]GTATGGGGGATCCATCATTC	248	0	0
Chicken_2_day 3	H7N9_HA.561.A.G	HA	SNPHIGH	H7N9_HA	nonsynonymous	Ile187Met	A	G	AGAAAAAGCCCAGCTCTAAT[A/G]GTATGGGGGATCCATCATTC	147	1	0.00675676
Chicken_1_day 5	H7N9_HA.561.A.G	HA	SNPHIGH	H7N9_HA	nonsynonymous	Ile187Met	A	G	AGAAAAAGCCCAGCTCTAAT[A/G]GTATGGGGGATCCATCATTC	125	0	0
Chicken_2_day 5	H7N9_HA.561.A.G	HA	SNPHIGH	H7N9_HA	nonsynonymous	Ile187Met	A	G	AGAAAAAGCCCAGCTCTAAT[A/G]GTATGGGGGATCCATCATTC	395	1	0.00252525
Chicken_3_day 3	H7N9_HA.561.A.G	HA	SNPHIGH	H7N9_HA	nonsynonymous	Ile187Met	A	G	AGAAAAAGCCCAGCTCTAAT[A/G]GTATGGGGGATCCATCATTC	188	0	0
Chicken_3_day 5	H7N9_HA.561.A.G	HA	SNPHIGH	H7N9_HA	nonsynonymous	Ile187Met	A	G	AGAAAAAGCCCAGCTCTAAT[A/G]GTATGGGGGATCCATCATTC	110	0	0
Chicken_1_day 3	H7N9_HA.562.G.A	HA	SNPHIGH	H7N9_HA	nonsynonymous	Val188Ile	G	A	GAAAAAGCCCAGCTCTAATA[G/A]TATGGGGGATCCATCATTCC	244	1	0.00408163
Chicken_2_day 3	H7N9_HA.562.G.A	HA	SNPHIGH	H7N9_HA	nonsynonymous	Val188Ile	G	A	GAAAAAGCCCAGCTCTAATA[G/A]TATGGGGGATCCATCATTCC	144	0	0
Chicken_1_day 5	H7N9_HA.562.G.A	HA	SNPHIGH	H7N9_HA	nonsynonymous	Val188Ile	G	A	GAAAAAGCCCAGCTCTAATA[G/A]TATGGGGGATCCATCATTCC	121	1	0.00819672
Chicken_2_day 5	H7N9_HA.562.G.A	HA	SNPHIGH	H7N9_HA	nonsynonymous	Val188Ile	G	A	GAAAAAGCCCAGCTCTAATA[G/A]TATGGGGGATCCATCATTCC	387	1	0.00257732
Chicken_3_day 3	H7N9_HA.562.G.A	HA	SNPHIGH	H7N9_HA	nonsynonymous	Val188Ile	G	A	GAAAAAGCCCAGCTCTAATA[G/A]TATGGGGGATCCATCATTCC	187	0	0
Chicken_3_day 5	H7N9_HA.562.G.A	HA	SNPHIGH	H7N9_HA	nonsynonymous	Val188Ile	G	A	GAAAAAGCCCAGCTCTAATA[G/A]TATGGGGGATCCATCATTCC	107	0	0
Chicken_1_day 3	H7N9_HA.564.A.G	HA	SNPHIGH	H7N9_HA	silent		A	G	AAAAGCCCAGCTCTAATAGT[A/G]TGGGGGATCCATCATTCCGT	242	0	0
Chicken_2_day 3	H7N9_HA.564.A.G	HA	SNPHIGH	H7N9_HA	silent		A	G	AAAAGCCCAGCTCTAATAGT[A/G]TGGGGGATCCATCATTCCGT	142	0	0
Chicken_1_day 5	H7N9_HA.564.A.G	HA	SNPHIGH	H7N9_HA	silent		A	G	AAAAGCCCAGCTCTAATAGT[A/G]TGGGGGATCCATCATTCCGT	121	0	0
Chicken_2_day 5	H7N9_HA.564.A.G	HA	SNPHIGH	H7N9_HA	silent		A	G	AAAAGCCCAGCTCTAATAGT[A/G]TGGGGGATCCATCATTCCGT	384	1	0.0025974
Chicken_3_day 3	H7N9_HA.564.A.G	HA	SNPHIGH	H7N9_HA	silent		A	G	AAAAGCCCAGCTCTAATAGT[A/G]TGGGGGATCCATCATTCCGT	185	1	0.00537634
Chicken_3_day 5	H7N9_HA.564.A.G	HA	SNPHIGH	H7N9_HA	silent		A	G	AAAAGCCCAGCTCTAATAGT[A/G]TGGGGGATCCATCATTCCGT	110	0	0
Chicken_1_day 3	H7N9_HA.569.G.A	HA	SNPHIGH	H7N9_HA	nonsynonymous	Gly190Glu	G	A	CCCAGCTCTAATAGTATGGG[G/A]GATCCATCATTCCGTATCAA	231	0	0
Chicken_2_day 3	H7N9_HA.569.G.A	HA	SNPHIGH	H7N9_HA	nonsynonymous	Gly190Glu	G	A	CCCAGCTCTAATAGTATGGG[G/A]GATCCATCATTCCGTATCAA	132	0	0
Chicken_1_day 5	H7N9_HA.569.G.A	HA	SNPHIGH	H7N9_HA	nonsynonymous	Gly190Glu	G	A	CCCAGCTCTAATAGTATGGG[G/A]GATCCATCATTCCGTATCAA	108	1	0.00917431
Chicken_2_day 5	H7N9_HA.569.G.A	HA	SNPHIGH	H7N9_HA	nonsynonymous	Gly190Glu	G	A	CCCAGCTCTAATAGTATGGG[G/A]GATCCATCATTCCGTATCAA	365	0	0
Chicken_3_day 3	H7N9_HA.569.G.A	HA	SNPHIGH	H7N9_HA	nonsynonymous	Gly190Glu	G	A	CCCAGCTCTAATAGTATGGG[G/A]GATCCATCATTCCGTATCAA	183	0	0
Chicken_3_day 5	H7N9_HA.569.G.A	HA	SNPHIGH	H7N9_HA	nonsynonymous	Gly190Glu	G	A	CCCAGCTCTAATAGTATGGG[G/A]GATCCATCATTCCGTATCAA	107	0	0
Chicken_1_day 3	H7N9_HA.570.G.A	HA	SNPLOW	H7N9_HA	silent		G	A	CCAGCTCTAATAGTATGGGG[G/A]ATCCATCATTCCGTATCAAC	231	1	0.00431034
Chicken_2_day 3	H7N9_HA.570.G.A	HA	SNPLOW	H7N9_HA	silent		G	A	CCAGCTCTAATAGTATGGGG[G/A]ATCCATCATTCCGTATCAAC	134	0	0
Chicken_1_day 5	H7N9_HA.570.G.A	HA	SNPLOW	H7N9_HA	silent		G	A	CCAGCTCTAATAGTATGGGG[G/A]ATCCATCATTCCGTATCAAC	107	0	0
Chicken_2_day 5	H7N9_HA.570.G.A	HA	SNPLOW	H7N9_HA	silent		G	A	CCAGCTCTAATAGTATGGGG[G/A]ATCCATCATTCCGTATCAAC	352	0	0
Chicken_3_day 3	H7N9_HA.570.G.A	HA	SNPLOW	H7N9_HA	silent		G	A	CCAGCTCTAATAGTATGGGG[G/A]ATCCATCATTCCGTATCAAC	185	0	0
Chicken_3_day 5	H7N9_HA.570.G.A	HA	SNPLOW	H7N9_HA	silent		G	A	CCAGCTCTAATAGTATGGGG[G/A]ATCCATCATTCCGTATCAAC	110	0	0
Chicken_1_day 3	H7N9_HA.571.A.G	HA	SNPLOW	H7N9_HA	nonsynonymous	Ile191Val	A	G	CAGCTCTAATAGTATGGGGG[A/G]TCCATCATTCCGTATCAACT	231	0	0
Chicken_2_day 3	H7N9_HA.571.A.G	HA	SNPLOW	H7N9_HA	nonsynonymous	Ile191Val	A	G	CAGCTCTAATAGTATGGGGG[A/G]TCCATCATTCCGTATCAACT	136	0	0
Chicken_1_day 5	H7N9_HA.571.A.G	HA	SNPLOW	H7N9_HA	nonsynonymous	Ile191Val	A	G	CAGCTCTAATAGTATGGGGG[A/G]TCCATCATTCCGTATCAACT	106	0	0
Chicken_2_day 5	H7N9_HA.571.A.G	HA	SNPLOW	H7N9_HA	nonsynonymous	Ile191Val	A	G	CAGCTCTAATAGTATGGGGG[A/G]TCCATCATTCCGTATCAACT	351	1	0.00284091
Chicken_3_day 3	H7N9_HA.571.A.G	HA	SNPLOW	H7N9_HA	nonsynonymous	Ile191Val	A	G	CAGCTCTAATAGTATGGGGG[A/G]TCCATCATTCCGTATCAACT	183	0	0
Chicken_3_day 5	H7N9_HA.571.A.G	HA	SNPLOW	H7N9_HA	nonsynonymous	Ile191Val	A	G	CAGCTCTAATAGTATGGGGG[A/G]TCCATCATTCCGTATCAACT	108	0	0
Chicken_1_day 3	H7N9_HA.572.T.C	HA	SNPHIGH	H7N9_HA	nonsynonymous	Ile191Thr	T	C	AGCTCTAATAGTATGGGGGA[T/C]CCATCATTCCGTATCAACTG	227	1	0.00438596
Chicken_2_day 3	H7N9_HA.572.T.C	HA	SNPHIGH	H7N9_HA	nonsynonymous	Ile191Thr	T	C	AGCTCTAATAGTATGGGGGA[T/C]CCATCATTCCGTATCAACTG	134	0	0
Chicken_1_day 5	H7N9_HA.572.T.C	HA	SNPHIGH	H7N9_HA	nonsynonymous	Ile191Thr	T	C	AGCTCTAATAGTATGGGGGA[T/C]CCATCATTCCGTATCAACTG	104	0	0
Chicken_2_day 5	H7N9_HA.572.T.C	HA	SNPHIGH	H7N9_HA	nonsynonymous	Ile191Thr	T	C	AGCTCTAATAGTATGGGGGA[T/C]CCATCATTCCGTATCAACTG	348	2	0.00571429
Chicken_3_day 3	H7N9_HA.572.T.C	HA	SNPHIGH	H7N9_HA	nonsynonymous	Ile191Thr	T	C	AGCTCTAATAGTATGGGGGA[T/C]CCATCATTCCGTATCAACTG	181	0	0
Chicken_3_day 5	H7N9_HA.572.T.C	HA	SNPHIGH	H7N9_HA	nonsynonymous	Ile191Thr	T	C	AGCTCTAATAGTATGGGGGA[T/C]CCATCATTCCGTATCAACTG	105	0	0
Chicken_1_day 3	H7N9_HA.573.C.T	HA	SNPHIGH	H7N9_HA	silent		C	T	GCTCTAATAGTATGGGGGAT[C/T]CATCATTCCGTATCAACTGC	231	0	0
Chicken_2_day 3	H7N9_HA.573.C.T	HA	SNPHIGH	H7N9_HA	silent		C	T	GCTCTAATAGTATGGGGGAT[C/T]CATCATTCCGTATCAACTGC	135	0	0
Chicken_1_day 5	H7N9_HA.573.C.T	HA	SNPHIGH	H7N9_HA	silent		C	T	GCTCTAATAGTATGGGGGAT[C/T]CATCATTCCGTATCAACTGC	108	0	0
Chicken_2_day 5	H7N9_HA.573.C.T	HA	SNPHIGH	H7N9_HA	silent		C	T	GCTCTAATAGTATGGGGGAT[C/T]CATCATTCCGTATCAACTGC	355	1	0.00280899
Chicken_3_day 3	H7N9_HA.573.C.T	HA	SNPHIGH	H7N9_HA	silent		C	T	GCTCTAATAGTATGGGGGAT[C/T]CATCATTCCGTATCAACTGC	184	0	0
Chicken_3_day 5	H7N9_HA.573.C.T	HA	SNPHIGH	H7N9_HA	silent		C	T	GCTCTAATAGTATGGGGGAT[C/T]CATCATTCCGTATCAACTGC	107	0	0
Chicken_1_day 3	H7N9_HA.575.A.G	HA	SNPLOW	H7N9_HA	nonsynonymous	His192Arg	A	G	TCTAATAGTATGGGGGATCC[A/G]TCATTCCGTATCAACTGCAG	234	0	0
Chicken_2_day 3	H7N9_HA.575.A.G	HA	SNPLOW	H7N9_HA	nonsynonymous	His192Arg	A	G	TCTAATAGTATGGGGGATCC[A/G]TCATTCCGTATCAACTGCAG	132	0	0
Chicken_1_day 5	H7N9_HA.575.A.G	HA	SNPLOW	H7N9_HA	nonsynonymous	His192Arg	A	G	TCTAATAGTATGGGGGATCC[A/G]TCATTCCGTATCAACTGCAG	113	0	0
Chicken_2_day 5	H7N9_HA.575.A.G	HA	SNPLOW	H7N9_HA	nonsynonymous	His192Arg	A	G	TCTAATAGTATGGGGGATCC[A/G]TCATTCCGTATCAACTGCAG	359	2	0.00554017
Chicken_3_day 3	H7N9_HA.575.A.G	HA	SNPLOW	H7N9_HA	nonsynonymous	His192Arg	A	G	TCTAATAGTATGGGGGATCC[A/G]TCATTCCGTATCAACTGCAG	187	0	0
Chicken_3_day 5	H7N9_HA.575.A.G	HA	SNPLOW	H7N9_HA	nonsynonymous	His192Arg	A	G	TCTAATAGTATGGGGGATCC[A/G]TCATTCCGTATCAACTGCAG	108	0	0
Chicken_1_day 3	H7N9_HA.576.T.C	HA	SNPLOW	H7N9_HA	silent		T	C	CTAATAGTATGGGGGATCCA[T/C]CATTCCGTATCAACTGCAGA	232	0	0
Chicken_2_day 3	H7N9_HA.576.T.C	HA	SNPLOW	H7N9_HA	silent		T	C	CTAATAGTATGGGGGATCCA[T/C]CATTCCGTATCAACTGCAGA	131	1	0.00757576
Chicken_1_day 5	H7N9_HA.576.T.C	HA	SNPLOW	H7N9_HA	silent		T	C	CTAATAGTATGGGGGATCCA[T/C]CATTCCGTATCAACTGCAGA	113	0	0
Chicken_2_day 5	H7N9_HA.576.T.C	HA	SNPLOW	H7N9_HA	silent		T	C	CTAATAGTATGGGGGATCCA[T/C]CATTCCGTATCAACTGCAGA	354	3	0.00840336
Chicken_3_day 3	H7N9_HA.576.T.C	HA	SNPLOW	H7N9_HA	silent		T	C	CTAATAGTATGGGGGATCCA[T/C]CATTCCGTATCAACTGCAGA	187	0	0
Chicken_3_day 5	H7N9_HA.576.T.C	HA	SNPLOW	H7N9_HA	silent		T	C	CTAATAGTATGGGGGATCCA[T/C]CATTCCGTATCAACTGCAGA	108	0	0
Chicken_1_day 3	H7N9_HA.577.C.A	HA	SNPLOW	H7N9_HA	nonsynonymous	His193Asn	C	A	TAATAGTATGGGGGATCCAT[C/A]ATTCCGTATCAACTGCAGAG	239	0	0
Chicken_2_day 3	H7N9_HA.577.C.A	HA	SNPLOW	H7N9_HA	nonsynonymous	His193Asn	C	A	TAATAGTATGGGGGATCCAT[C/A]ATTCCGTATCAACTGCAGAG	135	0	0
Chicken_1_day 5	H7N9_HA.577.C.A	HA	SNPLOW	H7N9_HA	nonsynonymous	His193Asn	C	A	TAATAGTATGGGGGATCCAT[C/A]ATTCCGTATCAACTGCAGAG	113	0	0
Chicken_2_day 5	H7N9_HA.577.C.A	HA	SNPLOW	H7N9_HA	nonsynonymous	His193Asn	C	A	TAATAGTATGGGGGATCCAT[C/A]ATTCCGTATCAACTGCAGAG	371	1	0.00268817
Chicken_3_day 3	H7N9_HA.577.C.A	HA	SNPLOW	H7N9_HA	nonsynonymous	His193Asn	C	A	TAATAGTATGGGGGATCCAT[C/A]ATTCCGTATCAACTGCAGAG	190	0	0
Chicken_3_day 5	H7N9_HA.577.C.A	HA	SNPLOW	H7N9_HA	nonsynonymous	His193Asn	C	A	TAATAGTATGGGGGATCCAT[C/A]ATTCCGTATCAACTGCAGAG	108	0	0
Chicken_1_day 3	H7N9_HA.579.T.C	HA	SNPLOW	H7N9_HA	silent		T	C	ATAGTATGGGGGATCCATCA[T/C]TCCGTATCAACTGCAGAGCA	251	0	0
Chicken_2_day 3	H7N9_HA.579.T.C	HA	SNPLOW	H7N9_HA	silent		T	C	ATAGTATGGGGGATCCATCA[T/C]TCCGTATCAACTGCAGAGCA	139	0	0
Chicken_1_day 5	H7N9_HA.579.T.C	HA	SNPLOW	H7N9_HA	silent		T	C	ATAGTATGGGGGATCCATCA[T/C]TCCGTATCAACTGCAGAGCA	119	0	0
Chicken_2_day 5	H7N9_HA.579.T.C	HA	SNPLOW	H7N9_HA	silent		T	C	ATAGTATGGGGGATCCATCA[T/C]TCCGTATCAACTGCAGAGCA	401	0	0
Chicken_3_day 3	H7N9_HA.579.T.C	HA	SNPLOW	H7N9_HA	silent		T	C	ATAGTATGGGGGATCCATCA[T/C]TCCGTATCAACTGCAGAGCA	194	0	0
Chicken_3_day 5	H7N9_HA.579.T.C	HA	SNPLOW	H7N9_HA	silent		T	C	ATAGTATGGGGGATCCATCA[T/C]TCCGTATCAACTGCAGAGCA	110	0	0
Chicken_1_day 3	H7N9_HA.580.T.C	HA	SNPLOW	H7N9_HA	nonsynonymous	Ser194Pro	T	C	TAGTATGGGGGATCCATCAT[T/C]CCGTATCAACTGCAGAGCAA	251	0	0
Chicken_2_day 3	H7N9_HA.580.T.C	HA	SNPLOW	H7N9_HA	nonsynonymous	Ser194Pro	T	C	TAGTATGGGGGATCCATCAT[T/C]CCGTATCAACTGCAGAGCAA	140	0	0
Chicken_1_day 5	H7N9_HA.580.T.C	HA	SNPLOW	H7N9_HA	nonsynonymous	Ser194Pro	T	C	TAGTATGGGGGATCCATCAT[T/C]CCGTATCAACTGCAGAGCAA	119	0	0
Chicken_2_day 5	H7N9_HA.580.T.C	HA	SNPLOW	H7N9_HA	nonsynonymous	Ser194Pro	T	C	TAGTATGGGGGATCCATCAT[T/C]CCGTATCAACTGCAGAGCAA	398	1	0.00250627
Chicken_3_day 3	H7N9_HA.580.T.C	HA	SNPLOW	H7N9_HA	nonsynonymous	Ser194Pro	T	C	TAGTATGGGGGATCCATCAT[T/C]CCGTATCAACTGCAGAGCAA	192	0	0
Chicken_3_day 5	H7N9_HA.580.T.C	HA	SNPLOW	H7N9_HA	nonsynonymous	Ser194Pro	T	C	TAGTATGGGGGATCCATCAT[T/C]CCGTATCAACTGCAGAGCAA	110	0	0
Chicken_1_day 3	H7N9_HA.582.C.A	HA	SNPHIGH	H7N9_HA	silent		C	A	GTATGGGGGATCCATCATTC[C/A]GTATCAACTGCAGAGCAAAC	251	0	0
Chicken_2_day 3	H7N9_HA.582.C.A	HA	SNPHIGH	H7N9_HA	silent		C	A	GTATGGGGGATCCATCATTC[C/A]GTATCAACTGCAGAGCAAAC	138	1	0.00719424
Chicken_1_day 5	H7N9_HA.582.C.A	HA	SNPHIGH	H7N9_HA	silent		C	A	GTATGGGGGATCCATCATTC[C/A]GTATCAACTGCAGAGCAAAC	118	0	0
Chicken_2_day 5	H7N9_HA.582.C.A	HA	SNPHIGH	H7N9_HA	silent		C	A	GTATGGGGGATCCATCATTC[C/A]GTATCAACTGCAGAGCAAAC	396	1	0.00251889
Chicken_3_day 3	H7N9_HA.582.C.A	HA	SNPHIGH	H7N9_HA	silent		C	A	GTATGGGGGATCCATCATTC[C/A]GTATCAACTGCAGAGCAAAC	195	0	0
Chicken_3_day 5	H7N9_HA.582.C.A	HA	SNPHIGH	H7N9_HA	silent		C	A	GTATGGGGGATCCATCATTC[C/A]GTATCAACTGCAGAGCAAAC	109	0	0
Chicken_1_day 3	H7N9_HA.584.T.C	HA	SNPLOW	H7N9_HA	nonsynonymous	Val195Ala	T	C	ATGGGGGATCCATCATTCCG[T/C]ATCAACTGCAGAGCAAACCA	247	0	0
Chicken_2_day 3	H7N9_HA.584.T.C	HA	SNPLOW	H7N9_HA	nonsynonymous	Val195Ala	T	C	ATGGGGGATCCATCATTCCG[T/C]ATCAACTGCAGAGCAAACCA	137	0	0
Chicken_1_day 5	H7N9_HA.584.T.C	HA	SNPLOW	H7N9_HA	nonsynonymous	Val195Ala	T	C	ATGGGGGATCCATCATTCCG[T/C]ATCAACTGCAGAGCAAACCA	115	0	0
Chicken_2_day 5	H7N9_HA.584.T.C	HA	SNPLOW	H7N9_HA	nonsynonymous	Val195Ala	T	C	ATGGGGGATCCATCATTCCG[T/C]ATCAACTGCAGAGCAAACCA	392	0	0
Chicken_3_day 3	H7N9_HA.584.T.C	HA	SNPLOW	H7N9_HA	nonsynonymous	Val195Ala	T	C	ATGGGGGATCCATCATTCCG[T/C]ATCAACTGCAGAGCAAACCA	192	1	0.00518135
Chicken_3_day 5	H7N9_HA.584.T.C	HA	SNPLOW	H7N9_HA	nonsynonymous	Val195Ala	T	C	ATGGGGGATCCATCATTCCG[T/C]ATCAACTGCAGAGCAAACCA	109	0	0
Chicken_1_day 3	H7N9_HA.586.T.C	HA	SNPLOW	H7N9_HA	nonsynonymous	Ser196Pro	T	C	GGGGGATCCATCATTCCGTA[T/C]CAACTGCAGAGCAAACCAAG	241	0	0
Chicken_2_day 3	H7N9_HA.586.T.C	HA	SNPLOW	H7N9_HA	nonsynonymous	Ser196Pro	T	C	GGGGGATCCATCATTCCGTA[T/C]CAACTGCAGAGCAAACCAAG	136	0	0
Chicken_1_day 5	H7N9_HA.586.T.C	HA	SNPLOW	H7N9_HA	nonsynonymous	Ser196Pro	T	C	GGGGGATCCATCATTCCGTA[T/C]CAACTGCAGAGCAAACCAAG	114	0	0
Chicken_2_day 5	H7N9_HA.586.T.C	HA	SNPLOW	H7N9_HA	nonsynonymous	Ser196Pro	T	C	GGGGGATCCATCATTCCGTA[T/C]CAACTGCAGAGCAAACCAAG	377	2	0.00527704
Chicken_3_day 3	H7N9_HA.586.T.C	HA	SNPLOW	H7N9_HA	nonsynonymous	Ser196Pro	T	C	GGGGGATCCATCATTCCGTA[T/C]CAACTGCAGAGCAAACCAAG	186	1	0.00534759
Chicken_3_day 5	H7N9_HA.586.T.C	HA	SNPLOW	H7N9_HA	nonsynonymous	Ser196Pro	T	C	GGGGGATCCATCATTCCGTA[T/C]CAACTGCAGAGCAAACCAAG	106	0	0
Chicken_1_day 3	H7N9_HA.588.A.G	HA	SNPLOW	H7N9_HA	silent		A	G	GGGATCCATCATTCCGTATC[A/G]ACTGCAGAGCAAACCAAGCT	233	0	0
Chicken_2_day 3	H7N9_HA.588.A.G	HA	SNPLOW	H7N9_HA	silent		A	G	GGGATCCATCATTCCGTATC[A/G]ACTGCAGAGCAAACCAAGCT	129	0	0
Chicken_1_day 5	H7N9_HA.588.A.G	HA	SNPLOW	H7N9_HA	silent		A	G	GGGATCCATCATTCCGTATC[A/G]ACTGCAGAGCAAACCAAGCT	108	0	0
Chicken_2_day 5	H7N9_HA.588.A.G	HA	SNPLOW	H7N9_HA	silent		A	G	GGGATCCATCATTCCGTATC[A/G]ACTGCAGAGCAAACCAAGCT	365	0	0
Chicken_3_day 3	H7N9_HA.588.A.G	HA	SNPLOW	H7N9_HA	silent		A	G	GGGATCCATCATTCCGTATC[A/G]ACTGCAGAGCAAACCAAGCT	180	0	0
Chicken_3_day 5	H7N9_HA.588.A.G	HA	SNPLOW	H7N9_HA	silent		A	G	GGGATCCATCATTCCGTATC[A/G]ACTGCAGAGCAAACCAAGCT	104	0	0
Chicken_1_day 3	H7N9_HA.591.T.C	HA	SNPHIGH	H7N9_HA	silent		T	C	ATCCATCATTCCGTATCAAC[T/C]GCAGAGCAAACCAAGCTATA	238	0	0
Chicken_2_day 3	H7N9_HA.591.T.C	HA	SNPHIGH	H7N9_HA	silent		T	C	ATCCATCATTCCGTATCAAC[T/C]GCAGAGCAAACCAAGCTATA	134	0	0
Chicken_1_day 5	H7N9_HA.591.T.C	HA	SNPHIGH	H7N9_HA	silent		T	C	ATCCATCATTCCGTATCAAC[T/C]GCAGAGCAAACCAAGCTATA	107	0	0
Chicken_2_day 5	H7N9_HA.591.T.C	HA	SNPHIGH	H7N9_HA	silent		T	C	ATCCATCATTCCGTATCAAC[T/C]GCAGAGCAAACCAAGCTATA	369	0	0
Chicken_3_day 3	H7N9_HA.591.T.C	HA	SNPHIGH	H7N9_HA	silent		T	C	ATCCATCATTCCGTATCAAC[T/C]GCAGAGCAAACCAAGCTATA	182	0	0
Chicken_3_day 5	H7N9_HA.591.T.C	HA	SNPHIGH	H7N9_HA	silent		T	C	ATCCATCATTCCGTATCAAC[T/C]GCAGAGCAAACCAAGCTATA	105	0	0
Chicken_1_day 3	H7N9_HA.594.A.G	HA	SNPHIGH	H7N9_HA	silent		A	G	CATCATTCCGTATCAACTGC[A/G]GAGCAAACCAAGCTATATGG	240	0	0
Chicken_2_day 3	H7N9_HA.594.A.G	HA	SNPHIGH	H7N9_HA	silent		A	G	CATCATTCCGTATCAACTGC[A/G]GAGCAAACCAAGCTATATGG	141	0	0
Chicken_1_day 5	H7N9_HA.594.A.G	HA	SNPHIGH	H7N9_HA	silent		A	G	CATCATTCCGTATCAACTGC[A/G]GAGCAAACCAAGCTATATGG	112	0	0
Chicken_2_day 5	H7N9_HA.594.A.G	HA	SNPHIGH	H7N9_HA	silent		A	G	CATCATTCCGTATCAACTGC[A/G]GAGCAAACCAAGCTATATGG	369	0	0
Chicken_3_day 3	H7N9_HA.594.A.G	HA	SNPHIGH	H7N9_HA	silent		A	G	CATCATTCCGTATCAACTGC[A/G]GAGCAAACCAAGCTATATGG	184	0	0
Chicken_3_day 5	H7N9_HA.594.A.G	HA	SNPHIGH	H7N9_HA	silent		A	G	CATCATTCCGTATCAACTGC[A/G]GAGCAAACCAAGCTATATGG	108	0	0
Chicken_1_day 3	H7N9_HA.596.A.G	HA	SNPLOW	H7N9_HA	nonsynonymous	Glu199Gly	A	G	TCATTCCGTATCAACTGCAG[A/G]GCAAACCAAGCTATATGGGA	241	0	0
Chicken_2_day 3	H7N9_HA.596.A.G	HA	SNPLOW	H7N9_HA	nonsynonymous	Glu199Gly	A	G	TCATTCCGTATCAACTGCAG[A/G]GCAAACCAAGCTATATGGGA	141	0	0
Chicken_1_day 5	H7N9_HA.596.A.G	HA	SNPLOW	H7N9_HA	nonsynonymous	Glu199Gly	A	G	TCATTCCGTATCAACTGCAG[A/G]GCAAACCAAGCTATATGGGA	110	0	0
Chicken_2_day 5	H7N9_HA.596.A.G	HA	SNPLOW	H7N9_HA	nonsynonymous	Glu199Gly	A	G	TCATTCCGTATCAACTGCAG[A/G]GCAAACCAAGCTATATGGGA	366	0	0
Chicken_3_day 3	H7N9_HA.596.A.G	HA	SNPLOW	H7N9_HA	nonsynonymous	Glu199Gly	A	G	TCATTCCGTATCAACTGCAG[A/G]GCAAACCAAGCTATATGGGA	184	0	0
Chicken_3_day 5	H7N9_HA.596.A.G	HA	SNPLOW	H7N9_HA	nonsynonymous	Glu199Gly	A	G	TCATTCCGTATCAACTGCAG[A/G]GCAAACCAAGCTATATGGGA	106	0	0
Chicken_1_day 3	H7N9_HA.597.G.A	HA	SNPHIGH	H7N9_HA	silent		G	A	CATTCCGTATCAACTGCAGA[G/A]CAAACCAAGCTATATGGGAG	232	1	0.00429185
Chicken_2_day 3	H7N9_HA.597.G.A	HA	SNPHIGH	H7N9_HA	silent		G	A	CATTCCGTATCAACTGCAGA[G/A]CAAACCAAGCTATATGGGAG	134	0	0
Chicken_1_day 5	H7N9_HA.597.G.A	HA	SNPHIGH	H7N9_HA	silent		G	A	CATTCCGTATCAACTGCAGA[G/A]CAAACCAAGCTATATGGGAG	102	0	0
Chicken_2_day 5	H7N9_HA.597.G.A	HA	SNPHIGH	H7N9_HA	silent		G	A	CATTCCGTATCAACTGCAGA[G/A]CAAACCAAGCTATATGGGAG	353	0	0
Chicken_3_day 3	H7N9_HA.597.G.A	HA	SNPHIGH	H7N9_HA	silent		G	A	CATTCCGTATCAACTGCAGA[G/A]CAAACCAAGCTATATGGGAG	179	0	0
Chicken_3_day 5	H7N9_HA.597.G.A	HA	SNPHIGH	H7N9_HA	silent		G	A	CATTCCGTATCAACTGCAGA[G/A]CAAACCAAGCTATATGGGAG	105	0	0
Chicken_1_day 3	H7N9_HA.598.C.T	HA	SNPHIGH	H7N9_HA	nonsynonymous	Gln200end	C	T	ATTCCGTATCAACTGCAGAG[C/T]AAACCAAGCTATATGGGAGT	241	0	0
Chicken_2_day 3	H7N9_HA.598.C.T	HA	SNPHIGH	H7N9_HA	nonsynonymous	Gln200end	C	T	ATTCCGTATCAACTGCAGAG[C/T]AAACCAAGCTATATGGGAGT	140	0	0
Chicken_1_day 5	H7N9_HA.598.C.T	HA	SNPHIGH	H7N9_HA	nonsynonymous	Gln200end	C	T	ATTCCGTATCAACTGCAGAG[C/T]AAACCAAGCTATATGGGAGT	108	0	0
Chicken_2_day 5	H7N9_HA.598.C.T	HA	SNPHIGH	H7N9_HA	nonsynonymous	Gln200end	C	T	ATTCCGTATCAACTGCAGAG[C/T]AAACCAAGCTATATGGGAGT	366	1	0.0027248
Chicken_3_day 3	H7N9_HA.598.C.T	HA	SNPHIGH	H7N9_HA	nonsynonymous	Gln200end	C	T	ATTCCGTATCAACTGCAGAG[C/T]AAACCAAGCTATATGGGAGT	180	2	0.010989
Chicken_3_day 5	H7N9_HA.598.C.T	HA	SNPHIGH	H7N9_HA	nonsynonymous	Gln200end	C	T	ATTCCGTATCAACTGCAGAG[C/T]AAACCAAGCTATATGGGAGT	104	1	0.00952381
Chicken_1_day 3	H7N9_HA.599.A.G	HA	SNPHIGH	H7N9_HA	nonsynonymous	Gln200Arg	A	G	TTCCGTATCAACTGCAGAGC[A/G]AACCAAGCTATATGGGAGTG	241	0	0
Chicken_2_day 3	H7N9_HA.599.A.G	HA	SNPHIGH	H7N9_HA	nonsynonymous	Gln200Arg	A	G	TTCCGTATCAACTGCAGAGC[A/G]AACCAAGCTATATGGGAGTG	141	0	0
Chicken_1_day 5	H7N9_HA.599.A.G	HA	SNPHIGH	H7N9_HA	nonsynonymous	Gln200Arg	A	G	TTCCGTATCAACTGCAGAGC[A/G]AACCAAGCTATATGGGAGTG	108	0	0
Chicken_2_day 5	H7N9_HA.599.A.G	HA	SNPHIGH	H7N9_HA	nonsynonymous	Gln200Arg	A	G	TTCCGTATCAACTGCAGAGC[A/G]AACCAAGCTATATGGGAGTG	367	0	0
Chicken_3_day 3	H7N9_HA.599.A.G	HA	SNPHIGH	H7N9_HA	nonsynonymous	Gln200Arg	A	G	TTCCGTATCAACTGCAGAGC[A/G]AACCAAGCTATATGGGAGTG	183	0	0
Chicken_3_day 5	H7N9_HA.599.A.G	HA	SNPHIGH	H7N9_HA	nonsynonymous	Gln200Arg	A	G	TTCCGTATCAACTGCAGAGC[A/G]AACCAAGCTATATGGGAGTG	107	0	0
Chicken_1_day 3	H7N9_HA.600.A.G	HA	SNPHIGH	H7N9_HA	silent		A	G	TCCGTATCAACTGCAGAGCA[A/G]ACCAAGCTATATGGGAGTGG	239	0	0
Chicken_2_day 3	H7N9_HA.600.A.G	HA	SNPHIGH	H7N9_HA	silent		A	G	TCCGTATCAACTGCAGAGCA[A/G]ACCAAGCTATATGGGAGTGG	141	0	0
Chicken_1_day 5	H7N9_HA.600.A.G	HA	SNPHIGH	H7N9_HA	silent		A	G	TCCGTATCAACTGCAGAGCA[A/G]ACCAAGCTATATGGGAGTGG	109	0	0
Chicken_2_day 5	H7N9_HA.600.A.G	HA	SNPHIGH	H7N9_HA	silent		A	G	TCCGTATCAACTGCAGAGCA[A/G]ACCAAGCTATATGGGAGTGG	366	0	0
Chicken_3_day 3	H7N9_HA.600.A.G	HA	SNPHIGH	H7N9_HA	silent		A	G	TCCGTATCAACTGCAGAGCA[A/G]ACCAAGCTATATGGGAGTGG	183	2	0.0108108
Chicken_3_day 5	H7N9_HA.600.A.G	HA	SNPHIGH	H7N9_HA	silent		A	G	TCCGTATCAACTGCAGAGCA[A/G]ACCAAGCTATATGGGAGTGG	106	0	0
Chicken_1_day 3	H7N9_HA.601.A.G	HA	SNPLOW	H7N9_HA	nonsynonymous	Thr201Ala	A	G	CCGTATCAACTGCAGAGCAA[A/G]CCAAGCTATATGGGAGTGGA	236	1	0.00421941
Chicken_2_day 3	H7N9_HA.601.A.G	HA	SNPLOW	H7N9_HA	nonsynonymous	Thr201Ala	A	G	CCGTATCAACTGCAGAGCAA[A/G]CCAAGCTATATGGGAGTGGA	138	1	0.00719424
Chicken_1_day 5	H7N9_HA.601.A.G	HA	SNPLOW	H7N9_HA	nonsynonymous	Thr201Ala	A	G	CCGTATCAACTGCAGAGCAA[A/G]CCAAGCTATATGGGAGTGGA	108	0	0
Chicken_2_day 5	H7N9_HA.601.A.G	HA	SNPLOW	H7N9_HA	nonsynonymous	Thr201Ala	A	G	CCGTATCAACTGCAGAGCAA[A/G]CCAAGCTATATGGGAGTGGA	364	3	0.00817439
Chicken_3_day 3	H7N9_HA.601.A.G	HA	SNPLOW	H7N9_HA	nonsynonymous	Thr201Ala	A	G	CCGTATCAACTGCAGAGCAA[A/G]CCAAGCTATATGGGAGTGGA	184	0	0
Chicken_3_day 5	H7N9_HA.601.A.G	HA	SNPLOW	H7N9_HA	nonsynonymous	Thr201Ala	A	G	CCGTATCAACTGCAGAGCAA[A/G]CCAAGCTATATGGGAGTGGA	104	0	0
Chicken_1_day 3	H7N9_HA.603.C.A	HA	SNPLOW	H7N9_HA	silent		C	A	GTATCAACTGCAGAGCAAAC[C/A]AAGCTATATGGGAGTGGAAA	225	0	0
Chicken_2_day 3	H7N9_HA.603.C.A	HA	SNPLOW	H7N9_HA	silent		C	A	GTATCAACTGCAGAGCAAAC[C/A]AAGCTATATGGGAGTGGAAA	128	0	0
Chicken_1_day 5	H7N9_HA.603.C.A	HA	SNPLOW	H7N9_HA	silent		C	A	GTATCAACTGCAGAGCAAAC[C/A]AAGCTATATGGGAGTGGAAA	98	0	0
Chicken_2_day 5	H7N9_HA.603.C.A	HA	SNPLOW	H7N9_HA	silent		C	A	GTATCAACTGCAGAGCAAAC[C/A]AAGCTATATGGGAGTGGAAA	350	3	0.00849858
Chicken_3_day 3	H7N9_HA.603.C.A	HA	SNPLOW	H7N9_HA	silent		C	A	GTATCAACTGCAGAGCAAAC[C/A]AAGCTATATGGGAGTGGAAA	178	3	0.0165746
Chicken_3_day 5	H7N9_HA.603.C.A	HA	SNPLOW	H7N9_HA	silent		C	A	GTATCAACTGCAGAGCAAAC[C/A]AAGCTATATGGGAGTGGAAA	98	0	0
Chicken_1_day 3	H7N9_HA.604.A.G	HA	SNPLOW	H7N9_HA	nonsynonymous	Lys202Glu	A	G	TATCAACTGCAGAGCAAACC[A/G]AGCTATATGGGAGTGGAAAC	227	0	0
Chicken_2_day 3	H7N9_HA.604.A.G	HA	SNPLOW	H7N9_HA	nonsynonymous	Lys202Glu	A	G	TATCAACTGCAGAGCAAACC[A/G]AGCTATATGGGAGTGGAAAC	129	0	0
Chicken_1_day 5	H7N9_HA.604.A.G	HA	SNPLOW	H7N9_HA	nonsynonymous	Lys202Glu	A	G	TATCAACTGCAGAGCAAACC[A/G]AGCTATATGGGAGTGGAAAC	97	0	0
Chicken_2_day 5	H7N9_HA.604.A.G	HA	SNPLOW	H7N9_HA	nonsynonymous	Lys202Glu	A	G	TATCAACTGCAGAGCAAACC[A/G]AGCTATATGGGAGTGGAAAC	356	0	0
Chicken_3_day 3	H7N9_HA.604.A.G	HA	SNPLOW	H7N9_HA	nonsynonymous	Lys202Glu	A	G	TATCAACTGCAGAGCAAACC[A/G]AGCTATATGGGAGTGGAAAC	176	0	0
Chicken_3_day 5	H7N9_HA.604.A.G	HA	SNPLOW	H7N9_HA	nonsynonymous	Lys202Glu	A	G	TATCAACTGCAGAGCAAACC[A/G]AGCTATATGGGAGTGGAAAC	100	0	0
Chicken_1_day 3	H7N9_HA.605.A.G	HA	SNPHIGH	H7N9_HA	nonsynonymous	Lys202Arg	A	G	ATCAACTGCAGAGCAAACCA[A/G]GCTATATGGGAGTGGAAACA	222	0	0
Chicken_2_day 3	H7N9_HA.605.A.G	HA	SNPHIGH	H7N9_HA	nonsynonymous	Lys202Arg	A	G	ATCAACTGCAGAGCAAACCA[A/G]GCTATATGGGAGTGGAAACA	126	0	0
Chicken_1_day 5	H7N9_HA.605.A.G	HA	SNPHIGH	H7N9_HA	nonsynonymous	Lys202Arg	A	G	ATCAACTGCAGAGCAAACCA[A/G]GCTATATGGGAGTGGAAACA	93	0	0
Chicken_2_day 5	H7N9_HA.605.A.G	HA	SNPHIGH	H7N9_HA	nonsynonymous	Lys202Arg	A	G	ATCAACTGCAGAGCAAACCA[A/G]GCTATATGGGAGTGGAAACA	354	0	0
Chicken_3_day 3	H7N9_HA.605.A.G	HA	SNPHIGH	H7N9_HA	nonsynonymous	Lys202Arg	A	G	ATCAACTGCAGAGCAAACCA[A/G]GCTATATGGGAGTGGAAACA	170	0	0
Chicken_3_day 5	H7N9_HA.605.A.G	HA	SNPHIGH	H7N9_HA	nonsynonymous	Lys202Arg	A	G	ATCAACTGCAGAGCAAACCA[A/G]GCTATATGGGAGTGGAAACA	97	0	0
Chicken_1_day 3	H7N9_HA.607.C.G	HA	SNPLOW	H7N9_HA	nonsynonymous	Leu203Val	C	G	CAACTGCAGAGCAAACCAAG[C/G]TATATGGGAGTGGAAACAAA	224	0	0
Chicken_2_day 3	H7N9_HA.607.C.G	HA	SNPLOW	H7N9_HA	nonsynonymous	Leu203Val	C	G	CAACTGCAGAGCAAACCAAG[C/G]TATATGGGAGTGGAAACAAA	131	0	0
Chicken_1_day 5	H7N9_HA.607.C.G	HA	SNPLOW	H7N9_HA	nonsynonymous	Leu203Val	C	G	CAACTGCAGAGCAAACCAAG[C/G]TATATGGGAGTGGAAACAAA	99	0	0
Chicken_2_day 5	H7N9_HA.607.C.G	HA	SNPLOW	H7N9_HA	nonsynonymous	Leu203Val	C	G	CAACTGCAGAGCAAACCAAG[C/G]TATATGGGAGTGGAAACAAA	367	0	0
Chicken_3_day 3	H7N9_HA.607.C.G	HA	SNPLOW	H7N9_HA	nonsynonymous	Leu203Val	C	G	CAACTGCAGAGCAAACCAAG[C/G]TATATGGGAGTGGAAACAAA	179	0	0
Chicken_3_day 5	H7N9_HA.607.C.G	HA	SNPLOW	H7N9_HA	nonsynonymous	Leu203Val	C	G	CAACTGCAGAGCAAACCAAG[C/G]TATATGGGAGTGGAAACAAA	99	0	0
Chicken_1_day 3	H7N9_HA.607.C.T	HA	SNPHIGH	H7N9_HA	silent		C	T	CAACTGCAGAGCAAACCAAG[C/T]TATATGGGAGTGGAAACAAA	224	0	0
Chicken_2_day 3	H7N9_HA.607.C.T	HA	SNPHIGH	H7N9_HA	silent		C	T	CAACTGCAGAGCAAACCAAG[C/T]TATATGGGAGTGGAAACAAA	131	0	0
Chicken_1_day 5	H7N9_HA.607.C.T	HA	SNPHIGH	H7N9_HA	silent		C	T	CAACTGCAGAGCAAACCAAG[C/T]TATATGGGAGTGGAAACAAA	99	0	0
Chicken_2_day 5	H7N9_HA.607.C.T	HA	SNPHIGH	H7N9_HA	silent		C	T	CAACTGCAGAGCAAACCAAG[C/T]TATATGGGAGTGGAAACAAA	367	0	0
Chicken_3_day 3	H7N9_HA.607.C.T	HA	SNPHIGH	H7N9_HA	silent		C	T	CAACTGCAGAGCAAACCAAG[C/T]TATATGGGAGTGGAAACAAA	179	0	0
Chicken_3_day 5	H7N9_HA.607.C.T	HA	SNPHIGH	H7N9_HA	silent		C	T	CAACTGCAGAGCAAACCAAG[C/T]TATATGGGAGTGGAAACAAA	99	0	0
Chicken_1_day 3	H7N9_HA.608.T.C	HA	SNPLOW	H7N9_HA	nonsynonymous	Leu203Pro	T	C	AACTGCAGAGCAAACCAAGC[T/C]ATATGGGAGTGGAAACAAAC	229	0	0
Chicken_2_day 3	H7N9_HA.608.T.C	HA	SNPLOW	H7N9_HA	nonsynonymous	Leu203Pro	T	C	AACTGCAGAGCAAACCAAGC[T/C]ATATGGGAGTGGAAACAAAC	134	0	0
Chicken_1_day 5	H7N9_HA.608.T.C	HA	SNPLOW	H7N9_HA	nonsynonymous	Leu203Pro	T	C	AACTGCAGAGCAAACCAAGC[T/C]ATATGGGAGTGGAAACAAAC	102	0	0
Chicken_2_day 5	H7N9_HA.608.T.C	HA	SNPLOW	H7N9_HA	nonsynonymous	Leu203Pro	T	C	AACTGCAGAGCAAACCAAGC[T/C]ATATGGGAGTGGAAACAAAC	377	0	0
Chicken_3_day 3	H7N9_HA.608.T.C	HA	SNPLOW	H7N9_HA	nonsynonymous	Leu203Pro	T	C	AACTGCAGAGCAAACCAAGC[T/C]ATATGGGAGTGGAAACAAAC	182	0	0
Chicken_3_day 5	H7N9_HA.608.T.C	HA	SNPLOW	H7N9_HA	nonsynonymous	Leu203Pro	T	C	AACTGCAGAGCAAACCAAGC[T/C]ATATGGGAGTGGAAACAAAC	102	0	0
Chicken_1_day 3	H7N9_HA.610.T.C	HA	SNPLOW	H7N9_HA	nonsynonymous	Tyr204His	T	C	CTGCAGAGCAAACCAAGCTA[T/C]ATGGGAGTGGAAACAAACTG	229	1	0.00434783
Chicken_2_day 3	H7N9_HA.610.T.C	HA	SNPLOW	H7N9_HA	nonsynonymous	Tyr204His	T	C	CTGCAGAGCAAACCAAGCTA[T/C]ATGGGAGTGGAAACAAACTG	134	0	0
Chicken_1_day 5	H7N9_HA.610.T.C	HA	SNPLOW	H7N9_HA	nonsynonymous	Tyr204His	T	C	CTGCAGAGCAAACCAAGCTA[T/C]ATGGGAGTGGAAACAAACTG	104	0	0
Chicken_2_day 5	H7N9_HA.610.T.C	HA	SNPLOW	H7N9_HA	nonsynonymous	Tyr204His	T	C	CTGCAGAGCAAACCAAGCTA[T/C]ATGGGAGTGGAAACAAACTG	381	0	0
Chicken_3_day 3	H7N9_HA.610.T.C	HA	SNPLOW	H7N9_HA	nonsynonymous	Tyr204His	T	C	CTGCAGAGCAAACCAAGCTA[T/C]ATGGGAGTGGAAACAAACTG	184	0	0
Chicken_3_day 5	H7N9_HA.610.T.C	HA	SNPLOW	H7N9_HA	nonsynonymous	Tyr204His	T	C	CTGCAGAGCAAACCAAGCTA[T/C]ATGGGAGTGGAAACAAACTG	102	0	0
Chicken_1_day 3	H7N9_HA.612.T.C	HA	SNPLOW	H7N9_HA	silent		T	C	GCAGAGCAAACCAAGCTATA[T/C]GGGAGTGGAAACAAACTGGT	230	0	0
Chicken_2_day 3	H7N9_HA.612.T.C	HA	SNPLOW	H7N9_HA	silent		T	C	GCAGAGCAAACCAAGCTATA[T/C]GGGAGTGGAAACAAACTGGT	133	0	0
Chicken_1_day 5	H7N9_HA.612.T.C	HA	SNPLOW	H7N9_HA	silent		T	C	GCAGAGCAAACCAAGCTATA[T/C]GGGAGTGGAAACAAACTGGT	102	0	0
Chicken_2_day 5	H7N9_HA.612.T.C	HA	SNPLOW	H7N9_HA	silent		T	C	GCAGAGCAAACCAAGCTATA[T/C]GGGAGTGGAAACAAACTGGT	382	0	0
Chicken_3_day 3	H7N9_HA.612.T.C	HA	SNPLOW	H7N9_HA	silent		T	C	GCAGAGCAAACCAAGCTATA[T/C]GGGAGTGGAAACAAACTGGT	187	0	0
Chicken_3_day 5	H7N9_HA.612.T.C	HA	SNPLOW	H7N9_HA	silent		T	C	GCAGAGCAAACCAAGCTATA[T/C]GGGAGTGGAAACAAACTGGT	101	0	0
Chicken_1_day 3	H7N9_HA.613.G.A	HA	SNPHIGH	H7N9_HA	nonsynonymous	Gly205Arg	G	A	CAGAGCAAACCAAGCTATAT[G/A]GGAGTGGAAACAAACTGGTG	228	0	0
Chicken_2_day 3	H7N9_HA.613.G.A	HA	SNPHIGH	H7N9_HA	nonsynonymous	Gly205Arg	G	A	CAGAGCAAACCAAGCTATAT[G/A]GGAGTGGAAACAAACTGGTG	131	0	0
Chicken_1_day 5	H7N9_HA.613.G.A	HA	SNPHIGH	H7N9_HA	nonsynonymous	Gly205Arg	G	A	CAGAGCAAACCAAGCTATAT[G/A]GGAGTGGAAACAAACTGGTG	102	0	0
Chicken_2_day 5	H7N9_HA.613.G.A	HA	SNPHIGH	H7N9_HA	nonsynonymous	Gly205Arg	G	A	CAGAGCAAACCAAGCTATAT[G/A]GGAGTGGAAACAAACTGGTG	381	0	0
Chicken_3_day 3	H7N9_HA.613.G.A	HA	SNPHIGH	H7N9_HA	nonsynonymous	Gly205Arg	G	A	CAGAGCAAACCAAGCTATAT[G/A]GGAGTGGAAACAAACTGGTG	187	0	0
Chicken_3_day 5	H7N9_HA.613.G.A	HA	SNPHIGH	H7N9_HA	nonsynonymous	Gly205Arg	G	A	CAGAGCAAACCAAGCTATAT[G/A]GGAGTGGAAACAAACTGGTG	100	0	0
Chicken_1_day 3	H7N9_HA.616.A.G	HA	SNPHIGH	H7N9_HA	nonsynonymous	Ser206Gly	A	G	AGCAAACCAAGCTATATGGG[A/G]GTGGAAACAAACTGGTGACA	223	0	0
Chicken_2_day 3	H7N9_HA.616.A.G	HA	SNPHIGH	H7N9_HA	nonsynonymous	Ser206Gly	A	G	AGCAAACCAAGCTATATGGG[A/G]GTGGAAACAAACTGGTGACA	129	0	0
Chicken_1_day 5	H7N9_HA.616.A.G	HA	SNPHIGH	H7N9_HA	nonsynonymous	Ser206Gly	A	G	AGCAAACCAAGCTATATGGG[A/G]GTGGAAACAAACTGGTGACA	98	0	0
Chicken_2_day 5	H7N9_HA.616.A.G	HA	SNPHIGH	H7N9_HA	nonsynonymous	Ser206Gly	A	G	AGCAAACCAAGCTATATGGG[A/G]GTGGAAACAAACTGGTGACA	373	3	0.00797872
Chicken_3_day 3	H7N9_HA.616.A.G	HA	SNPHIGH	H7N9_HA	nonsynonymous	Ser206Gly	A	G	AGCAAACCAAGCTATATGGG[A/G]GTGGAAACAAACTGGTGACA	181	0	0
Chicken_3_day 5	H7N9_HA.616.A.G	HA	SNPHIGH	H7N9_HA	nonsynonymous	Ser206Gly	A	G	AGCAAACCAAGCTATATGGG[A/G]GTGGAAACAAACTGGTGACA	97	0	0
Chicken_1_day 3	H7N9_HA.618.T.A	HA	SNPLOW	H7N9_HA	nonsynonymous	Ser206Arg	T	A	CAAACCAAGCTATATGGGAG[T/A]GGAAACAAACTGGTGACAGT	209	0	0
Chicken_2_day 3	H7N9_HA.618.T.A	HA	SNPLOW	H7N9_HA	nonsynonymous	Ser206Arg	T	A	CAAACCAAGCTATATGGGAG[T/A]GGAAACAAACTGGTGACAGT	123	0	0
Chicken_1_day 5	H7N9_HA.618.T.A	HA	SNPLOW	H7N9_HA	nonsynonymous	Ser206Arg	T	A	CAAACCAAGCTATATGGGAG[T/A]GGAAACAAACTGGTGACAGT	89	0	0
Chicken_2_day 5	H7N9_HA.618.T.A	HA	SNPLOW	H7N9_HA	nonsynonymous	Ser206Arg	T	A	CAAACCAAGCTATATGGGAG[T/A]GGAAACAAACTGGTGACAGT	361	1	0.00276243
Chicken_3_day 3	H7N9_HA.618.T.A	HA	SNPLOW	H7N9_HA	nonsynonymous	Ser206Arg	T	A	CAAACCAAGCTATATGGGAG[T/A]GGAAACAAACTGGTGACAGT	178	0	0
Chicken_3_day 5	H7N9_HA.618.T.A	HA	SNPLOW	H7N9_HA	nonsynonymous	Ser206Arg	T	A	CAAACCAAGCTATATGGGAG[T/A]GGAAACAAACTGGTGACAGT	91	0	0
Chicken_1_day 3	H7N9_HA.618.T.C	HA	SNPHIGH	H7N9_HA	silent		T	C	CAAACCAAGCTATATGGGAG[T/C]GGAAACAAACTGGTGACAGT	209	0	0
Chicken_2_day 3	H7N9_HA.618.T.C	HA	SNPHIGH	H7N9_HA	silent		T	C	CAAACCAAGCTATATGGGAG[T/C]GGAAACAAACTGGTGACAGT	123	0	0
Chicken_1_day 5	H7N9_HA.618.T.C	HA	SNPHIGH	H7N9_HA	silent		T	C	CAAACCAAGCTATATGGGAG[T/C]GGAAACAAACTGGTGACAGT	89	0	0
Chicken_2_day 5	H7N9_HA.618.T.C	HA	SNPHIGH	H7N9_HA	silent		T	C	CAAACCAAGCTATATGGGAG[T/C]GGAAACAAACTGGTGACAGT	361	0	0
Chicken_3_day 3	H7N9_HA.618.T.C	HA	SNPHIGH	H7N9_HA	silent		T	C	CAAACCAAGCTATATGGGAG[T/C]GGAAACAAACTGGTGACAGT	178	0	0
Chicken_3_day 5	H7N9_HA.618.T.C	HA	SNPHIGH	H7N9_HA	silent		T	C	CAAACCAAGCTATATGGGAG[T/C]GGAAACAAACTGGTGACAGT	91	0	0
Chicken_1_day 3	H7N9_HA.620.G.A	HA	SNPHIGH	H7N9_HA	nonsynonymous	Gly207Glu	G	A	AACCAAGCTATATGGGAGTG[G/A]AAACAAACTGGTGACAGTTG	214	0	0
Chicken_2_day 3	H7N9_HA.620.G.A	HA	SNPHIGH	H7N9_HA	nonsynonymous	Gly207Glu	G	A	AACCAAGCTATATGGGAGTG[G/A]AAACAAACTGGTGACAGTTG	122	0	0
Chicken_1_day 5	H7N9_HA.620.G.A	HA	SNPHIGH	H7N9_HA	nonsynonymous	Gly207Glu	G	A	AACCAAGCTATATGGGAGTG[G/A]AAACAAACTGGTGACAGTTG	89	0	0
Chicken_2_day 5	H7N9_HA.620.G.A	HA	SNPHIGH	H7N9_HA	nonsynonymous	Gly207Glu	G	A	AACCAAGCTATATGGGAGTG[G/A]AAACAAACTGGTGACAGTTG	369	0	0
Chicken_3_day 3	H7N9_HA.620.G.A	HA	SNPHIGH	H7N9_HA	nonsynonymous	Gly207Glu	G	A	AACCAAGCTATATGGGAGTG[G/A]AAACAAACTGGTGACAGTTG	179	0	0
Chicken_3_day 5	H7N9_HA.620.G.A	HA	SNPHIGH	H7N9_HA	nonsynonymous	Gly207Glu	G	A	AACCAAGCTATATGGGAGTG[G/A]AAACAAACTGGTGACAGTTG	94	0	0
Chicken_1_day 3	H7N9_HA.621.A.G	HA	SNPHIGH	H7N9_HA	silent		A	G	ACCAAGCTATATGGGAGTGG[A/G]AACAAACTGGTGACAGTTGG	220	0	0
Chicken_2_day 3	H7N9_HA.621.A.G	HA	SNPHIGH	H7N9_HA	silent		A	G	ACCAAGCTATATGGGAGTGG[A/G]AACAAACTGGTGACAGTTGG	130	0	0
Chicken_1_day 5	H7N9_HA.621.A.G	HA	SNPHIGH	H7N9_HA	silent		A	G	ACCAAGCTATATGGGAGTGG[A/G]AACAAACTGGTGACAGTTGG	94	0	0
Chicken_2_day 5	H7N9_HA.621.A.G	HA	SNPHIGH	H7N9_HA	silent		A	G	ACCAAGCTATATGGGAGTGG[A/G]AACAAACTGGTGACAGTTGG	379	0	0
Chicken_3_day 3	H7N9_HA.621.A.G	HA	SNPHIGH	H7N9_HA	silent		A	G	ACCAAGCTATATGGGAGTGG[A/G]AACAAACTGGTGACAGTTGG	186	0	0
Chicken_3_day 5	H7N9_HA.621.A.G	HA	SNPHIGH	H7N9_HA	silent		A	G	ACCAAGCTATATGGGAGTGG[A/G]AACAAACTGGTGACAGTTGG	96	0	0
Chicken_1_day 3	H7N9_HA.622.A.G	HA	SNPHIGH	H7N9_HA	nonsynonymous	Asn208Asp	A	G	CCAAGCTATATGGGAGTGGA[A/G]ACAAACTGGTGACAGTTGGG	215	7	0.0315315
Chicken_2_day 3	H7N9_HA.622.A.G	HA	SNPHIGH	H7N9_HA	nonsynonymous	Asn208Asp	A	G	CCAAGCTATATGGGAGTGGA[A/G]ACAAACTGGTGACAGTTGGG	110	17	0.133858
Chicken_1_day 5	H7N9_HA.622.A.G	HA	SNPHIGH	H7N9_HA	nonsynonymous	Asn208Asp	A	G	CCAAGCTATATGGGAGTGGA[A/G]ACAAACTGGTGACAGTTGGG	92	1	0.0107527
Chicken_2_day 5	H7N9_HA.622.A.G	HA	SNPHIGH	H7N9_HA	nonsynonymous	Asn208Asp	A	G	CCAAGCTATATGGGAGTGGA[A/G]ACAAACTGGTGACAGTTGGG	377	2	0.00527704
Chicken_3_day 3	H7N9_HA.622.A.G	HA	SNPHIGH	H7N9_HA	nonsynonymous	Asn208Asp	A	G	CCAAGCTATATGGGAGTGGA[A/G]ACAAACTGGTGACAGTTGGG	186	0	0
Chicken_3_day 5	H7N9_HA.622.A.G	HA	SNPHIGH	H7N9_HA	nonsynonymous	Asn208Asp	A	G	CCAAGCTATATGGGAGTGGA[A/G]ACAAACTGGTGACAGTTGGG	96	0	0
Chicken_1_day 3	H7N9_HA.623.A.G	HA	SNPHIGH	H7N9_HA	nonsynonymous	Asn208Ser	A	G	CAAGCTATATGGGAGTGGAA[A/G]CAAACTGGTGACAGTTGGGA	220	1	0.00452489
Chicken_2_day 3	H7N9_HA.623.A.G	HA	SNPHIGH	H7N9_HA	nonsynonymous	Asn208Ser	A	G	CAAGCTATATGGGAGTGGAA[A/G]CAAACTGGTGACAGTTGGGA	128	1	0.00775194
Chicken_1_day 5	H7N9_HA.623.A.G	HA	SNPHIGH	H7N9_HA	nonsynonymous	Asn208Ser	A	G	CAAGCTATATGGGAGTGGAA[A/G]CAAACTGGTGACAGTTGGGA	90	0	0
Chicken_2_day 5	H7N9_HA.623.A.G	HA	SNPHIGH	H7N9_HA	nonsynonymous	Asn208Ser	A	G	CAAGCTATATGGGAGTGGAA[A/G]CAAACTGGTGACAGTTGGGA	377	0	0
Chicken_3_day 3	H7N9_HA.623.A.G	HA	SNPHIGH	H7N9_HA	nonsynonymous	Asn208Ser	A	G	CAAGCTATATGGGAGTGGAA[A/G]CAAACTGGTGACAGTTGGGA	186	0	0
Chicken_3_day 5	H7N9_HA.623.A.G	HA	SNPHIGH	H7N9_HA	nonsynonymous	Asn208Ser	A	G	CAAGCTATATGGGAGTGGAA[A/G]CAAACTGGTGACAGTTGGGA	96	0	0
Chicken_1_day 3	H7N9_HA.624.C.T	HA	SNPHIGH	H7N9_HA	silent		C	T	AAGCTATATGGGAGTGGAAA[C/T]AAACTGGTGACAGTTGGGAG	221	0	0
Chicken_2_day 3	H7N9_HA.624.C.T	HA	SNPHIGH	H7N9_HA	silent		C	T	AAGCTATATGGGAGTGGAAA[C/T]AAACTGGTGACAGTTGGGAG	127	0	0
Chicken_1_day 5	H7N9_HA.624.C.T	HA	SNPHIGH	H7N9_HA	silent		C	T	AAGCTATATGGGAGTGGAAA[C/T]AAACTGGTGACAGTTGGGAG	92	0	0
Chicken_2_day 5	H7N9_HA.624.C.T	HA	SNPHIGH	H7N9_HA	silent		C	T	AAGCTATATGGGAGTGGAAA[C/T]AAACTGGTGACAGTTGGGAG	379	0	0
Chicken_3_day 3	H7N9_HA.624.C.T	HA	SNPHIGH	H7N9_HA	silent		C	T	AAGCTATATGGGAGTGGAAA[C/T]AAACTGGTGACAGTTGGGAG	187	0	0
Chicken_3_day 5	H7N9_HA.624.C.T	HA	SNPHIGH	H7N9_HA	silent		C	T	AAGCTATATGGGAGTGGAAA[C/T]AAACTGGTGACAGTTGGGAG	97	0	0
Chicken_1_day 3	H7N9_HA.627.A.G	HA	SNPLOW	H7N9_HA	silent		A	G	CTATATGGGAGTGGAAACAA[A/G]CTGGTGACAGTTGGGAGTTC	211	0	0
Chicken_2_day 3	H7N9_HA.627.A.G	HA	SNPLOW	H7N9_HA	silent		A	G	CTATATGGGAGTGGAAACAA[A/G]CTGGTGACAGTTGGGAGTTC	125	0	0
Chicken_1_day 5	H7N9_HA.627.A.G	HA	SNPLOW	H7N9_HA	silent		A	G	CTATATGGGAGTGGAAACAA[A/G]CTGGTGACAGTTGGGAGTTC	89	0	0
Chicken_2_day 5	H7N9_HA.627.A.G	HA	SNPLOW	H7N9_HA	silent		A	G	CTATATGGGAGTGGAAACAA[A/G]CTGGTGACAGTTGGGAGTTC	376	0	0
Chicken_3_day 3	H7N9_HA.627.A.G	HA	SNPLOW	H7N9_HA	silent		A	G	CTATATGGGAGTGGAAACAA[A/G]CTGGTGACAGTTGGGAGTTC	185	1	0.00537634
Chicken_3_day 5	H7N9_HA.627.A.G	HA	SNPLOW	H7N9_HA	silent		A	G	CTATATGGGAGTGGAAACAA[A/G]CTGGTGACAGTTGGGAGTTC	93	0	0
Chicken_1_day 3	H7N9_HA.628.C.T	HA	SNPLOW	H7N9_HA	silent		C	T	TATATGGGAGTGGAAACAAA[C/T]TGGTGACAGTTGGGAGTTCT	199	0	0
Chicken_2_day 3	H7N9_HA.628.C.T	HA	SNPLOW	H7N9_HA	silent		C	T	TATATGGGAGTGGAAACAAA[C/T]TGGTGACAGTTGGGAGTTCT	124	0	0
Chicken_1_day 5	H7N9_HA.628.C.T	HA	SNPLOW	H7N9_HA	silent		C	T	TATATGGGAGTGGAAACAAA[C/T]TGGTGACAGTTGGGAGTTCT	83	0	0
Chicken_2_day 5	H7N9_HA.628.C.T	HA	SNPLOW	H7N9_HA	silent		C	T	TATATGGGAGTGGAAACAAA[C/T]TGGTGACAGTTGGGAGTTCT	378	0	0
Chicken_3_day 3	H7N9_HA.628.C.T	HA	SNPLOW	H7N9_HA	silent		C	T	TATATGGGAGTGGAAACAAA[C/T]TGGTGACAGTTGGGAGTTCT	179	0	0
Chicken_3_day 5	H7N9_HA.628.C.T	HA	SNPLOW	H7N9_HA	silent		C	T	TATATGGGAGTGGAAACAAA[C/T]TGGTGACAGTTGGGAGTTCT	82	0	0
Chicken_1_day 3	H7N9_HA.629.T.C	HA	SNPHIGH	H7N9_HA	nonsynonymous	Leu210Pro	T	C	ATATGGGAGTGGAAACAAAC[T/C]GGTGACAGTTGGGAGTTCTA	201	0	0
Chicken_2_day 3	H7N9_HA.629.T.C	HA	SNPHIGH	H7N9_HA	nonsynonymous	Leu210Pro	T	C	ATATGGGAGTGGAAACAAAC[T/C]GGTGACAGTTGGGAGTTCTA	124	0	0
Chicken_1_day 5	H7N9_HA.629.T.C	HA	SNPHIGH	H7N9_HA	nonsynonymous	Leu210Pro	T	C	ATATGGGAGTGGAAACAAAC[T/C]GGTGACAGTTGGGAGTTCTA	85	0	0
Chicken_2_day 5	H7N9_HA.629.T.C	HA	SNPHIGH	H7N9_HA	nonsynonymous	Leu210Pro	T	C	ATATGGGAGTGGAAACAAAC[T/C]GGTGACAGTTGGGAGTTCTA	378	0	0
Chicken_3_day 3	H7N9_HA.629.T.C	HA	SNPHIGH	H7N9_HA	nonsynonymous	Leu210Pro	T	C	ATATGGGAGTGGAAACAAAC[T/C]GGTGACAGTTGGGAGTTCTA	182	0	0
Chicken_3_day 5	H7N9_HA.629.T.C	HA	SNPHIGH	H7N9_HA	nonsynonymous	Leu210Pro	T	C	ATATGGGAGTGGAAACAAAC[T/C]GGTGACAGTTGGGAGTTCTA	85	0	0
Chicken_1_day 3	H7N9_HA.630.G.A	HA	SNPHIGH	H7N9_HA	silent		G	A	TATGGGAGTGGAAACAAACT[G/A]GTGACAGTTGGGAGTTCTAA	201	0	0
[truncated: 81,665 more rows]
