# Supplementary material for: Mammalian adaptation of influenza A(H7N9) virus is limited by a narrow genetic bottleneck
Source: Nat Commun. 2015 Apr 8;6:6553. doi: 10.1038/ncomms7553 (PMC4403340; doi:10.1038/ncomms7553)
Supplement: Supplementary Datatset 2 — Synonymous and non-synonymous mutations detected in ferret isolates [file ncomms7553-s3.xlsx]

## Sheet: Ferrets
Specimen	Variant	GeneName	SJQuality	Segment	Class	AAChange	ReferenceAllele	MutantAllele	Flanking	Reference_count	Variant_count	Variation_frequency
Round 2-Ferret_D1- Day 2	H7N9_HA.17.T.C	HA	SNPLOW	H7N9_HA	nonsynonymous	Leu6Pro	T	C	ATGAACACTCAAATCC[T/C]GGTATTCGCTCTGATTGCGA	13	0	0
Round 2-Ferret_D2- Day 2	H7N9_HA.17.T.C	HA	SNPLOW	H7N9_HA	nonsynonymous	Leu6Pro	T	C	ATGAACACTCAAATCC[T/C]GGTATTCGCTCTGATTGCGA	74	0	0
Round 2-Ferret_D3- Day 2	H7N9_HA.17.T.C	HA	SNPLOW	H7N9_HA	nonsynonymous	Leu6Pro	T	C	ATGAACACTCAAATCC[T/C]GGTATTCGCTCTGATTGCGA	55	0	0
Round 2-Ferret_D2- Day 4	H7N9_HA.17.T.C	HA	SNPLOW	H7N9_HA	nonsynonymous	Leu6Pro	T	C	ATGAACACTCAAATCC[T/C]GGTATTCGCTCTGATTGCGA	137	0	0
Round 2-Ferret_D3- Day 4	H7N9_HA.17.T.C	HA	SNPLOW	H7N9_HA	nonsynonymous	Leu6Pro	T	C	ATGAACACTCAAATCC[T/C]GGTATTCGCTCTGATTGCGA	85	0	0
Parental	H7N9_HA.17.T.C	HA	SNPLOW	H7N9_HA	nonsynonymous	Leu6Pro	T	C	ATGAACACTCAAATCC[T/C]GGTATTCGCTCTGATTGCGA	36	0	0
Round 1_Ferret_DC2_Day 6	H7N9_HA.17.T.C	HA	SNPLOW	H7N9_HA	nonsynonymous	Leu6Pro	T	C	ATGAACACTCAAATCC[T/C]GGTATTCGCTCTGATTGCGA	258	0	0
Round 1_Ferret_DC4_Day 6	H7N9_HA.17.T.C	HA	SNPLOW	H7N9_HA	nonsynonymous	Leu6Pro	T	C	ATGAACACTCAAATCC[T/C]GGTATTCGCTCTGATTGCGA	84	0	0
Round 1_Ferret_AC4_Day 8	H7N9_HA.17.T.C	HA	SNPLOW	H7N9_HA	nonsynonymous	Leu6Pro	T	C	ATGAACACTCAAATCC[T/C]GGTATTCGCTCTGATTGCGA	134	0	0
Round 1_Ferret_DC4_Day 8	H7N9_HA.17.T.C	HA	SNPLOW	H7N9_HA	nonsynonymous	Leu6Pro	T	C	ATGAACACTCAAATCC[T/C]GGTATTCGCTCTGATTGCGA	281	0	0
Round 1_Ferret_D1_day 1	H7N9_HA.17.T.C	HA	SNPLOW	H7N9_HA	nonsynonymous	Leu6Pro	T	C	ATGAACACTCAAATCC[T/C]GGTATTCGCTCTGATTGCGA	416	0	0
Round 1_Ferret_D2_Day 1	H7N9_HA.17.T.C	HA	SNPLOW	H7N9_HA	nonsynonymous	Leu6Pro	T	C	ATGAACACTCAAATCC[T/C]GGTATTCGCTCTGATTGCGA	370	1	0.00269542
Round 1_Ferret_D3_Day 1	H7N9_HA.17.T.C	HA	SNPLOW	H7N9_HA	nonsynonymous	Leu6Pro	T	C	ATGAACACTCAAATCC[T/C]GGTATTCGCTCTGATTGCGA	103	0	0
Round 1_Ferret_D4_Day 1	H7N9_HA.17.T.C	HA	SNPLOW	H7N9_HA	nonsynonymous	Leu6Pro	T	C	ATGAACACTCAAATCC[T/C]GGTATTCGCTCTGATTGCGA	100	0	0
Round 1_Ferret_D1_Day 4	H7N9_HA.17.T.C	HA	SNPLOW	H7N9_HA	nonsynonymous	Leu6Pro	T	C	ATGAACACTCAAATCC[T/C]GGTATTCGCTCTGATTGCGA	156	0	0
Round 1_Ferret_D3_Day 4	H7N9_HA.17.T.C	HA	SNPLOW	H7N9_HA	nonsynonymous	Leu6Pro	T	C	ATGAACACTCAAATCC[T/C]GGTATTCGCTCTGATTGCGA	142	0	0
Round 1_Ferret_D4_Day 4	H7N9_HA.17.T.C	HA	SNPLOW	H7N9_HA	nonsynonymous	Leu6Pro	T	C	ATGAACACTCAAATCC[T/C]GGTATTCGCTCTGATTGCGA	239	0	0
Round 1_Ferret_DC1_Day 6	H7N9_HA.17.T.C	HA	SNPLOW	H7N9_HA	nonsynonymous	Leu6Pro	T	C	ATGAACACTCAAATCC[T/C]GGTATTCGCTCTGATTGCGA	137	0	0
Round 2-Ferret_D1- Day 2	H7N9_HA.26.C.T	HA	SNPLOW	H7N9_HA	nonsynonymous	Ala9Val	C	T	CACTCAAATCCTGGTATTCG[C/T]TCTGATTGCGATCATTCCAA	15	0	0
Round 2-Ferret_D2- Day 2	H7N9_HA.26.C.T	HA	SNPLOW	H7N9_HA	nonsynonymous	Ala9Val	C	T	CACTCAAATCCTGGTATTCG[C/T]TCTGATTGCGATCATTCCAA	76	0	0
Round 2-Ferret_D3- Day 2	H7N9_HA.26.C.T	HA	SNPLOW	H7N9_HA	nonsynonymous	Ala9Val	C	T	CACTCAAATCCTGGTATTCG[C/T]TCTGATTGCGATCATTCCAA	59	0	0
Round 2-Ferret_D2- Day 4	H7N9_HA.26.C.T	HA	SNPLOW	H7N9_HA	nonsynonymous	Ala9Val	C	T	CACTCAAATCCTGGTATTCG[C/T]TCTGATTGCGATCATTCCAA	149	0	0
Round 2-Ferret_D3- Day 4	H7N9_HA.26.C.T	HA	SNPLOW	H7N9_HA	nonsynonymous	Ala9Val	C	T	CACTCAAATCCTGGTATTCG[C/T]TCTGATTGCGATCATTCCAA	97	0	0
Parental	H7N9_HA.26.C.T	HA	SNPLOW	H7N9_HA	nonsynonymous	Ala9Val	C	T	CACTCAAATCCTGGTATTCG[C/T]TCTGATTGCGATCATTCCAA	39	0	0
Round 1_Ferret_DC2_Day 6	H7N9_HA.26.C.T	HA	SNPLOW	H7N9_HA	nonsynonymous	Ala9Val	C	T	CACTCAAATCCTGGTATTCG[C/T]TCTGATTGCGATCATTCCAA	286	0	0
Round 1_Ferret_DC4_Day 6	H7N9_HA.26.C.T	HA	SNPLOW	H7N9_HA	nonsynonymous	Ala9Val	C	T	CACTCAAATCCTGGTATTCG[C/T]TCTGATTGCGATCATTCCAA	91	0	0
Round 1_Ferret_AC4_Day 8	H7N9_HA.26.C.T	HA	SNPLOW	H7N9_HA	nonsynonymous	Ala9Val	C	T	CACTCAAATCCTGGTATTCG[C/T]TCTGATTGCGATCATTCCAA	152	0	0
Round 1_Ferret_DC4_Day 8	H7N9_HA.26.C.T	HA	SNPLOW	H7N9_HA	nonsynonymous	Ala9Val	C	T	CACTCAAATCCTGGTATTCG[C/T]TCTGATTGCGATCATTCCAA	319	2	0.00623053
Round 1_Ferret_D1_day 1	H7N9_HA.26.C.T	HA	SNPLOW	H7N9_HA	nonsynonymous	Ala9Val	C	T	CACTCAAATCCTGGTATTCG[C/T]TCTGATTGCGATCATTCCAA	486	1	0.00205339
Round 1_Ferret_D2_Day 1	H7N9_HA.26.C.T	HA	SNPLOW	H7N9_HA	nonsynonymous	Ala9Val	C	T	CACTCAAATCCTGGTATTCG[C/T]TCTGATTGCGATCATTCCAA	396	1	0.00251889
Round 1_Ferret_D3_Day 1	H7N9_HA.26.C.T	HA	SNPLOW	H7N9_HA	nonsynonymous	Ala9Val	C	T	CACTCAAATCCTGGTATTCG[C/T]TCTGATTGCGATCATTCCAA	112	0	0
Round 1_Ferret_D4_Day 1	H7N9_HA.26.C.T	HA	SNPLOW	H7N9_HA	nonsynonymous	Ala9Val	C	T	CACTCAAATCCTGGTATTCG[C/T]TCTGATTGCGATCATTCCAA	111	2	0.0176991
Round 1_Ferret_D1_Day 4	H7N9_HA.26.C.T	HA	SNPLOW	H7N9_HA	nonsynonymous	Ala9Val	C	T	CACTCAAATCCTGGTATTCG[C/T]TCTGATTGCGATCATTCCAA	174	0	0
Round 1_Ferret_D3_Day 4	H7N9_HA.26.C.T	HA	SNPLOW	H7N9_HA	nonsynonymous	Ala9Val	C	T	CACTCAAATCCTGGTATTCG[C/T]TCTGATTGCGATCATTCCAA	151	0	0
Round 1_Ferret_D4_Day 4	H7N9_HA.26.C.T	HA	SNPLOW	H7N9_HA	nonsynonymous	Ala9Val	C	T	CACTCAAATCCTGGTATTCG[C/T]TCTGATTGCGATCATTCCAA	263	1	0.00378788
Round 1_Ferret_DC1_Day 6	H7N9_HA.26.C.T	HA	SNPLOW	H7N9_HA	nonsynonymous	Ala9Val	C	T	CACTCAAATCCTGGTATTCG[C/T]TCTGATTGCGATCATTCCAA	156	0	0
Round 2-Ferret_D1- Day 2	H7N9_HA.32.T.C	HA	SNPHIGH	H7N9_HA	nonsynonymous	Ile11Thr	T	C	AATCCTGGTATTCGCTCTGA[T/C]TGCGATCATTCCAACAAATG	15	0	0
Round 2-Ferret_D2- Day 2	H7N9_HA.32.T.C	HA	SNPHIGH	H7N9_HA	nonsynonymous	Ile11Thr	T	C	AATCCTGGTATTCGCTCTGA[T/C]TGCGATCATTCCAACAAATG	78	0	0
Round 2-Ferret_D3- Day 2	H7N9_HA.32.T.C	HA	SNPHIGH	H7N9_HA	nonsynonymous	Ile11Thr	T	C	AATCCTGGTATTCGCTCTGA[T/C]TGCGATCATTCCAACAAATG	59	0	0
Round 2-Ferret_D2- Day 4	H7N9_HA.32.T.C	HA	SNPHIGH	H7N9_HA	nonsynonymous	Ile11Thr	T	C	AATCCTGGTATTCGCTCTGA[T/C]TGCGATCATTCCAACAAATG	153	0	0
Round 2-Ferret_D3- Day 4	H7N9_HA.32.T.C	HA	SNPHIGH	H7N9_HA	nonsynonymous	Ile11Thr	T	C	AATCCTGGTATTCGCTCTGA[T/C]TGCGATCATTCCAACAAATG	100	0	0
Parental	H7N9_HA.32.T.C	HA	SNPHIGH	H7N9_HA	nonsynonymous	Ile11Thr	T	C	AATCCTGGTATTCGCTCTGA[T/C]TGCGATCATTCCAACAAATG	41	0	0
Round 1_Ferret_DC2_Day 6	H7N9_HA.32.T.C	HA	SNPHIGH	H7N9_HA	nonsynonymous	Ile11Thr	T	C	AATCCTGGTATTCGCTCTGA[T/C]TGCGATCATTCCAACAAATG	304	1	0.00327869
Round 1_Ferret_DC4_Day 6	H7N9_HA.32.T.C	HA	SNPHIGH	H7N9_HA	nonsynonymous	Ile11Thr	T	C	AATCCTGGTATTCGCTCTGA[T/C]TGCGATCATTCCAACAAATG	94	2	0.0208333
Round 1_Ferret_AC4_Day 8	H7N9_HA.32.T.C	HA	SNPHIGH	H7N9_HA	nonsynonymous	Ile11Thr	T	C	AATCCTGGTATTCGCTCTGA[T/C]TGCGATCATTCCAACAAATG	160	1	0.00621118
Round 1_Ferret_DC4_Day 8	H7N9_HA.32.T.C	HA	SNPHIGH	H7N9_HA	nonsynonymous	Ile11Thr	T	C	AATCCTGGTATTCGCTCTGA[T/C]TGCGATCATTCCAACAAATG	337	0	0
Round 1_Ferret_D1_day 1	H7N9_HA.32.T.C	HA	SNPHIGH	H7N9_HA	nonsynonymous	Ile11Thr	T	C	AATCCTGGTATTCGCTCTGA[T/C]TGCGATCATTCCAACAAATG	525	2	0.00379507
Round 1_Ferret_D2_Day 1	H7N9_HA.32.T.C	HA	SNPHIGH	H7N9_HA	nonsynonymous	Ile11Thr	T	C	AATCCTGGTATTCGCTCTGA[T/C]TGCGATCATTCCAACAAATG	408	0	0
Round 1_Ferret_D3_Day 1	H7N9_HA.32.T.C	HA	SNPHIGH	H7N9_HA	nonsynonymous	Ile11Thr	T	C	AATCCTGGTATTCGCTCTGA[T/C]TGCGATCATTCCAACAAATG	113	0	0
Round 1_Ferret_D4_Day 1	H7N9_HA.32.T.C	HA	SNPHIGH	H7N9_HA	nonsynonymous	Ile11Thr	T	C	AATCCTGGTATTCGCTCTGA[T/C]TGCGATCATTCCAACAAATG	115	0	0
Round 1_Ferret_D1_Day 4	H7N9_HA.32.T.C	HA	SNPHIGH	H7N9_HA	nonsynonymous	Ile11Thr	T	C	AATCCTGGTATTCGCTCTGA[T/C]TGCGATCATTCCAACAAATG	189	1	0.00526316
Round 1_Ferret_D3_Day 4	H7N9_HA.32.T.C	HA	SNPHIGH	H7N9_HA	nonsynonymous	Ile11Thr	T	C	AATCCTGGTATTCGCTCTGA[T/C]TGCGATCATTCCAACAAATG	155	0	0
Round 1_Ferret_D4_Day 4	H7N9_HA.32.T.C	HA	SNPHIGH	H7N9_HA	nonsynonymous	Ile11Thr	T	C	AATCCTGGTATTCGCTCTGA[T/C]TGCGATCATTCCAACAAATG	269	2	0.00738007
Round 1_Ferret_DC1_Day 6	H7N9_HA.32.T.C	HA	SNPHIGH	H7N9_HA	nonsynonymous	Ile11Thr	T	C	AATCCTGGTATTCGCTCTGA[T/C]TGCGATCATTCCAACAAATG	172	3	0.0171429
Round 2-Ferret_D1- Day 2	H7N9_HA.33.T.C	HA	SNPLOW	H7N9_HA	silent		T	C	ATCCTGGTATTCGCTCTGAT[T/C]GCGATCATTCCAACAAATGC	16	0	0
Round 2-Ferret_D2- Day 2	H7N9_HA.33.T.C	HA	SNPLOW	H7N9_HA	silent		T	C	ATCCTGGTATTCGCTCTGAT[T/C]GCGATCATTCCAACAAATGC	78	0	0
Round 2-Ferret_D3- Day 2	H7N9_HA.33.T.C	HA	SNPLOW	H7N9_HA	silent		T	C	ATCCTGGTATTCGCTCTGAT[T/C]GCGATCATTCCAACAAATGC	58	0	0
Round 2-Ferret_D2- Day 4	H7N9_HA.33.T.C	HA	SNPLOW	H7N9_HA	silent		T	C	ATCCTGGTATTCGCTCTGAT[T/C]GCGATCATTCCAACAAATGC	153	0	0
Round 2-Ferret_D3- Day 4	H7N9_HA.33.T.C	HA	SNPLOW	H7N9_HA	silent		T	C	ATCCTGGTATTCGCTCTGAT[T/C]GCGATCATTCCAACAAATGC	103	0	0
Parental	H7N9_HA.33.T.C	HA	SNPLOW	H7N9_HA	silent		T	C	ATCCTGGTATTCGCTCTGAT[T/C]GCGATCATTCCAACAAATGC	41	0	0
Round 1_Ferret_DC2_Day 6	H7N9_HA.33.T.C	HA	SNPLOW	H7N9_HA	silent		T	C	ATCCTGGTATTCGCTCTGAT[T/C]GCGATCATTCCAACAAATGC	304	0	0
Round 1_Ferret_DC4_Day 6	H7N9_HA.33.T.C	HA	SNPLOW	H7N9_HA	silent		T	C	ATCCTGGTATTCGCTCTGAT[T/C]GCGATCATTCCAACAAATGC	95	1	0.0104167
Round 1_Ferret_AC4_Day 8	H7N9_HA.33.T.C	HA	SNPLOW	H7N9_HA	silent		T	C	ATCCTGGTATTCGCTCTGAT[T/C]GCGATCATTCCAACAAATGC	162	0	0
Round 1_Ferret_DC4_Day 8	H7N9_HA.33.T.C	HA	SNPLOW	H7N9_HA	silent		T	C	ATCCTGGTATTCGCTCTGAT[T/C]GCGATCATTCCAACAAATGC	340	0	0
Round 1_Ferret_D1_day 1	H7N9_HA.33.T.C	HA	SNPLOW	H7N9_HA	silent		T	C	ATCCTGGTATTCGCTCTGAT[T/C]GCGATCATTCCAACAAATGC	530	0	0
Round 1_Ferret_D2_Day 1	H7N9_HA.33.T.C	HA	SNPLOW	H7N9_HA	silent		T	C	ATCCTGGTATTCGCTCTGAT[T/C]GCGATCATTCCAACAAATGC	406	2	0.00490196
Round 1_Ferret_D3_Day 1	H7N9_HA.33.T.C	HA	SNPLOW	H7N9_HA	silent		T	C	ATCCTGGTATTCGCTCTGAT[T/C]GCGATCATTCCAACAAATGC	114	0	0
Round 1_Ferret_D4_Day 1	H7N9_HA.33.T.C	HA	SNPLOW	H7N9_HA	silent		T	C	ATCCTGGTATTCGCTCTGAT[T/C]GCGATCATTCCAACAAATGC	114	1	0.00869565
Round 1_Ferret_D1_Day 4	H7N9_HA.33.T.C	HA	SNPLOW	H7N9_HA	silent		T	C	ATCCTGGTATTCGCTCTGAT[T/C]GCGATCATTCCAACAAATGC	189	0	0
Round 1_Ferret_D3_Day 4	H7N9_HA.33.T.C	HA	SNPLOW	H7N9_HA	silent		T	C	ATCCTGGTATTCGCTCTGAT[T/C]GCGATCATTCCAACAAATGC	154	1	0.00645161
Round 1_Ferret_D4_Day 4	H7N9_HA.33.T.C	HA	SNPLOW	H7N9_HA	silent		T	C	ATCCTGGTATTCGCTCTGAT[T/C]GCGATCATTCCAACAAATGC	272	0	0
Round 1_Ferret_DC1_Day 6	H7N9_HA.33.T.C	HA	SNPLOW	H7N9_HA	silent		T	C	ATCCTGGTATTCGCTCTGAT[T/C]GCGATCATTCCAACAAATGC	175	0	0
Round 2-Ferret_D1- Day 2	H7N9_HA.35.C.T	HA	SNPHIGH	H7N9_HA	nonsynonymous	Ala12Val	C	T	CCTGGTATTCGCTCTGATTG[C/T]GATCATTCCAACAAATGCAG	16	0	0
Round 2-Ferret_D2- Day 2	H7N9_HA.35.C.T	HA	SNPHIGH	H7N9_HA	nonsynonymous	Ala12Val	C	T	CCTGGTATTCGCTCTGATTG[C/T]GATCATTCCAACAAATGCAG	78	0	0
Round 2-Ferret_D3- Day 2	H7N9_HA.35.C.T	HA	SNPHIGH	H7N9_HA	nonsynonymous	Ala12Val	C	T	CCTGGTATTCGCTCTGATTG[C/T]GATCATTCCAACAAATGCAG	59	0	0
Round 2-Ferret_D2- Day 4	H7N9_HA.35.C.T	HA	SNPHIGH	H7N9_HA	nonsynonymous	Ala12Val	C	T	CCTGGTATTCGCTCTGATTG[C/T]GATCATTCCAACAAATGCAG	152	0	0
Round 2-Ferret_D3- Day 4	H7N9_HA.35.C.T	HA	SNPHIGH	H7N9_HA	nonsynonymous	Ala12Val	C	T	CCTGGTATTCGCTCTGATTG[C/T]GATCATTCCAACAAATGCAG	103	0	0
Parental	H7N9_HA.35.C.T	HA	SNPHIGH	H7N9_HA	nonsynonymous	Ala12Val	C	T	CCTGGTATTCGCTCTGATTG[C/T]GATCATTCCAACAAATGCAG	42	0	0
Round 1_Ferret_DC2_Day 6	H7N9_HA.35.C.T	HA	SNPHIGH	H7N9_HA	nonsynonymous	Ala12Val	C	T	CCTGGTATTCGCTCTGATTG[C/T]GATCATTCCAACAAATGCAG	303	3	0.00980392
Round 1_Ferret_DC4_Day 6	H7N9_HA.35.C.T	HA	SNPHIGH	H7N9_HA	nonsynonymous	Ala12Val	C	T	CCTGGTATTCGCTCTGATTG[C/T]GATCATTCCAACAAATGCAG	96	0	0
Round 1_Ferret_AC4_Day 8	H7N9_HA.35.C.T	HA	SNPHIGH	H7N9_HA	nonsynonymous	Ala12Val	C	T	CCTGGTATTCGCTCTGATTG[C/T]GATCATTCCAACAAATGCAG	162	0	0
Round 1_Ferret_DC4_Day 8	H7N9_HA.35.C.T	HA	SNPHIGH	H7N9_HA	nonsynonymous	Ala12Val	C	T	CCTGGTATTCGCTCTGATTG[C/T]GATCATTCCAACAAATGCAG	339	2	0.0058651
Round 1_Ferret_D1_day 1	H7N9_HA.35.C.T	HA	SNPHIGH	H7N9_HA	nonsynonymous	Ala12Val	C	T	CCTGGTATTCGCTCTGATTG[C/T]GATCATTCCAACAAATGCAG	533	0	0
Round 1_Ferret_D2_Day 1	H7N9_HA.35.C.T	HA	SNPHIGH	H7N9_HA	nonsynonymous	Ala12Val	C	T	CCTGGTATTCGCTCTGATTG[C/T]GATCATTCCAACAAATGCAG	405	4	0.00977995
Round 1_Ferret_D3_Day 1	H7N9_HA.35.C.T	HA	SNPHIGH	H7N9_HA	nonsynonymous	Ala12Val	C	T	CCTGGTATTCGCTCTGATTG[C/T]GATCATTCCAACAAATGCAG	111	2	0.0176991
Round 1_Ferret_D4_Day 1	H7N9_HA.35.C.T	HA	SNPHIGH	H7N9_HA	nonsynonymous	Ala12Val	C	T	CCTGGTATTCGCTCTGATTG[C/T]GATCATTCCAACAAATGCAG	114	1	0.00869565
Round 1_Ferret_D1_Day 4	H7N9_HA.35.C.T	HA	SNPHIGH	H7N9_HA	nonsynonymous	Ala12Val	C	T	CCTGGTATTCGCTCTGATTG[C/T]GATCATTCCAACAAATGCAG	186	0	0
Round 1_Ferret_D3_Day 4	H7N9_HA.35.C.T	HA	SNPHIGH	H7N9_HA	nonsynonymous	Ala12Val	C	T	CCTGGTATTCGCTCTGATTG[C/T]GATCATTCCAACAAATGCAG	154	1	0.00645161
Round 1_Ferret_D4_Day 4	H7N9_HA.35.C.T	HA	SNPHIGH	H7N9_HA	nonsynonymous	Ala12Val	C	T	CCTGGTATTCGCTCTGATTG[C/T]GATCATTCCAACAAATGCAG	268	4	0.0147059
Round 1_Ferret_DC1_Day 6	H7N9_HA.35.C.T	HA	SNPHIGH	H7N9_HA	nonsynonymous	Ala12Val	C	T	CCTGGTATTCGCTCTGATTG[C/T]GATCATTCCAACAAATGCAG	175	0	0
Round 2-Ferret_D1- Day 2	H7N9_HA.39.C.G	HA	SNPHIGH	H7N9_HA	nonsynonymous	Ile13Met	C	G	GTATTCGCTCTGATTGCGAT[C/G]ATTCCAACAAATGCAGACAA	16	0	0
Round 2-Ferret_D2- Day 2	H7N9_HA.39.C.G	HA	SNPHIGH	H7N9_HA	nonsynonymous	Ile13Met	C	G	GTATTCGCTCTGATTGCGAT[C/G]ATTCCAACAAATGCAGACAA	80	0	0
Round 2-Ferret_D3- Day 2	H7N9_HA.39.C.G	HA	SNPHIGH	H7N9_HA	nonsynonymous	Ile13Met	C	G	GTATTCGCTCTGATTGCGAT[C/G]ATTCCAACAAATGCAGACAA	59	0	0
Round 2-Ferret_D2- Day 4	H7N9_HA.39.C.G	HA	SNPHIGH	H7N9_HA	nonsynonymous	Ile13Met	C	G	GTATTCGCTCTGATTGCGAT[C/G]ATTCCAACAAATGCAGACAA	152	0	0
Round 2-Ferret_D3- Day 4	H7N9_HA.39.C.G	HA	SNPHIGH	H7N9_HA	nonsynonymous	Ile13Met	C	G	GTATTCGCTCTGATTGCGAT[C/G]ATTCCAACAAATGCAGACAA	104	0	0
Parental	H7N9_HA.39.C.G	HA	SNPHIGH	H7N9_HA	nonsynonymous	Ile13Met	C	G	GTATTCGCTCTGATTGCGAT[C/G]ATTCCAACAAATGCAGACAA	42	0	0
Round 1_Ferret_DC2_Day 6	H7N9_HA.39.C.G	HA	SNPHIGH	H7N9_HA	nonsynonymous	Ile13Met	C	G	GTATTCGCTCTGATTGCGAT[C/G]ATTCCAACAAATGCAGACAA	309	0	0
Round 1_Ferret_DC4_Day 6	H7N9_HA.39.C.G	HA	SNPHIGH	H7N9_HA	nonsynonymous	Ile13Met	C	G	GTATTCGCTCTGATTGCGAT[C/G]ATTCCAACAAATGCAGACAA	94	0	0
Round 1_Ferret_AC4_Day 8	H7N9_HA.39.C.G	HA	SNPHIGH	H7N9_HA	nonsynonymous	Ile13Met	C	G	GTATTCGCTCTGATTGCGAT[C/G]ATTCCAACAAATGCAGACAA	162	0	0
Round 1_Ferret_DC4_Day 8	H7N9_HA.39.C.G	HA	SNPHIGH	H7N9_HA	nonsynonymous	Ile13Met	C	G	GTATTCGCTCTGATTGCGAT[C/G]ATTCCAACAAATGCAGACAA	341	3	0.00872093
Round 1_Ferret_D1_day 1	H7N9_HA.39.C.G	HA	SNPHIGH	H7N9_HA	nonsynonymous	Ile13Met	C	G	GTATTCGCTCTGATTGCGAT[C/G]ATTCCAACAAATGCAGACAA	539	0	0
Round 1_Ferret_D2_Day 1	H7N9_HA.39.C.G	HA	SNPHIGH	H7N9_HA	nonsynonymous	Ile13Met	C	G	GTATTCGCTCTGATTGCGAT[C/G]ATTCCAACAAATGCAGACAA	406	0	0
Round 1_Ferret_D3_Day 1	H7N9_HA.39.C.G	HA	SNPHIGH	H7N9_HA	nonsynonymous	Ile13Met	C	G	GTATTCGCTCTGATTGCGAT[C/G]ATTCCAACAAATGCAGACAA	112	0	0
Round 1_Ferret_D4_Day 1	H7N9_HA.39.C.G	HA	SNPHIGH	H7N9_HA	nonsynonymous	Ile13Met	C	G	GTATTCGCTCTGATTGCGAT[C/G]ATTCCAACAAATGCAGACAA	114	0	0
Round 1_Ferret_D1_Day 4	H7N9_HA.39.C.G	HA	SNPHIGH	H7N9_HA	nonsynonymous	Ile13Met	C	G	GTATTCGCTCTGATTGCGAT[C/G]ATTCCAACAAATGCAGACAA	192	0	0
Round 1_Ferret_D3_Day 4	H7N9_HA.39.C.G	HA	SNPHIGH	H7N9_HA	nonsynonymous	Ile13Met	C	G	GTATTCGCTCTGATTGCGAT[C/G]ATTCCAACAAATGCAGACAA	152	0	0
Round 1_Ferret_D4_Day 4	H7N9_HA.39.C.G	HA	SNPHIGH	H7N9_HA	nonsynonymous	Ile13Met	C	G	GTATTCGCTCTGATTGCGAT[C/G]ATTCCAACAAATGCAGACAA	273	0	0
Round 1_Ferret_DC1_Day 6	H7N9_HA.39.C.G	HA	SNPHIGH	H7N9_HA	nonsynonymous	Ile13Met	C	G	GTATTCGCTCTGATTGCGAT[C/G]ATTCCAACAAATGCAGACAA	179	0	0
Round 2-Ferret_D1- Day 2	H7N9_HA.42.T.C	HA	SNPHIGH	H7N9_HA	silent		T	C	TTCGCTCTGATTGCGATCAT[T/C]CCAACAAATGCAGACAAAAT	17	0	0
Round 2-Ferret_D2- Day 2	H7N9_HA.42.T.C	HA	SNPHIGH	H7N9_HA	silent		T	C	TTCGCTCTGATTGCGATCAT[T/C]CCAACAAATGCAGACAAAAT	83	0	0
Round 2-Ferret_D3- Day 2	H7N9_HA.42.T.C	HA	SNPHIGH	H7N9_HA	silent		T	C	TTCGCTCTGATTGCGATCAT[T/C]CCAACAAATGCAGACAAAAT	60	0	0
Round 2-Ferret_D2- Day 4	H7N9_HA.42.T.C	HA	SNPHIGH	H7N9_HA	silent		T	C	TTCGCTCTGATTGCGATCAT[T/C]CCAACAAATGCAGACAAAAT	159	0	0
Round 2-Ferret_D3- Day 4	H7N9_HA.42.T.C	HA	SNPHIGH	H7N9_HA	silent		T	C	TTCGCTCTGATTGCGATCAT[T/C]CCAACAAATGCAGACAAAAT	109	0	0
Parental	H7N9_HA.42.T.C	HA	SNPHIGH	H7N9_HA	silent		T	C	TTCGCTCTGATTGCGATCAT[T/C]CCAACAAATGCAGACAAAAT	43	0	0
Round 1_Ferret_DC2_Day 6	H7N9_HA.42.T.C	HA	SNPHIGH	H7N9_HA	silent		T	C	TTCGCTCTGATTGCGATCAT[T/C]CCAACAAATGCAGACAAAAT	316	2	0.00628931
Round 1_Ferret_DC4_Day 6	H7N9_HA.42.T.C	HA	SNPHIGH	H7N9_HA	silent		T	C	TTCGCTCTGATTGCGATCAT[T/C]CCAACAAATGCAGACAAAAT	95	0	0
Round 1_Ferret_AC4_Day 8	H7N9_HA.42.T.C	HA	SNPHIGH	H7N9_HA	silent		T	C	TTCGCTCTGATTGCGATCAT[T/C]CCAACAAATGCAGACAAAAT	173	0	0
Round 1_Ferret_DC4_Day 8	H7N9_HA.42.T.C	HA	SNPHIGH	H7N9_HA	silent		T	C	TTCGCTCTGATTGCGATCAT[T/C]CCAACAAATGCAGACAAAAT	365	0	0
Round 1_Ferret_D1_day 1	H7N9_HA.42.T.C	HA	SNPHIGH	H7N9_HA	silent		T	C	TTCGCTCTGATTGCGATCAT[T/C]CCAACAAATGCAGACAAAAT	565	5	0.00877193
Round 1_Ferret_D2_Day 1	H7N9_HA.42.T.C	HA	SNPHIGH	H7N9_HA	silent		T	C	TTCGCTCTGATTGCGATCAT[T/C]CCAACAAATGCAGACAAAAT	419	0	0
Round 1_Ferret_D3_Day 1	H7N9_HA.42.T.C	HA	SNPHIGH	H7N9_HA	silent		T	C	TTCGCTCTGATTGCGATCAT[T/C]CCAACAAATGCAGACAAAAT	116	0	0
Round 1_Ferret_D4_Day 1	H7N9_HA.42.T.C	HA	SNPHIGH	H7N9_HA	silent		T	C	TTCGCTCTGATTGCGATCAT[T/C]CCAACAAATGCAGACAAAAT	117	0	0
Round 1_Ferret_D1_Day 4	H7N9_HA.42.T.C	HA	SNPHIGH	H7N9_HA	silent		T	C	TTCGCTCTGATTGCGATCAT[T/C]CCAACAAATGCAGACAAAAT	196	0	0
Round 1_Ferret_D3_Day 4	H7N9_HA.42.T.C	HA	SNPHIGH	H7N9_HA	silent		T	C	TTCGCTCTGATTGCGATCAT[T/C]CCAACAAATGCAGACAAAAT	161	0	0
Round 1_Ferret_D4_Day 4	H7N9_HA.42.T.C	HA	SNPHIGH	H7N9_HA	silent		T	C	TTCGCTCTGATTGCGATCAT[T/C]CCAACAAATGCAGACAAAAT	284	0	0
Round 1_Ferret_DC1_Day 6	H7N9_HA.42.T.C	HA	SNPHIGH	H7N9_HA	silent		T	C	TTCGCTCTGATTGCGATCAT[T/C]CCAACAAATGCAGACAAAAT	188	1	0.00529101
Round 2-Ferret_D1- Day 2	H7N9_HA.43.C.T	HA	SNPLOW	H7N9_HA	nonsynonymous	Pro15Ser	C	T	TCGCTCTGATTGCGATCATT[C/T]CAACAAATGCAGACAAAATC	15	0	0
Round 2-Ferret_D2- Day 2	H7N9_HA.43.C.T	HA	SNPLOW	H7N9_HA	nonsynonymous	Pro15Ser	C	T	TCGCTCTGATTGCGATCATT[C/T]CAACAAATGCAGACAAAATC	83	0	0
Round 2-Ferret_D3- Day 2	H7N9_HA.43.C.T	HA	SNPLOW	H7N9_HA	nonsynonymous	Pro15Ser	C	T	TCGCTCTGATTGCGATCATT[C/T]CAACAAATGCAGACAAAATC	60	0	0
Round 2-Ferret_D2- Day 4	H7N9_HA.43.C.T	HA	SNPLOW	H7N9_HA	nonsynonymous	Pro15Ser	C	T	TCGCTCTGATTGCGATCATT[C/T]CAACAAATGCAGACAAAATC	159	0	0
Round 2-Ferret_D3- Day 4	H7N9_HA.43.C.T	HA	SNPLOW	H7N9_HA	nonsynonymous	Pro15Ser	C	T	TCGCTCTGATTGCGATCATT[C/T]CAACAAATGCAGACAAAATC	108	0	0
Parental	H7N9_HA.43.C.T	HA	SNPLOW	H7N9_HA	nonsynonymous	Pro15Ser	C	T	TCGCTCTGATTGCGATCATT[C/T]CAACAAATGCAGACAAAATC	42	0	0
Round 1_Ferret_DC2_Day 6	H7N9_HA.43.C.T	HA	SNPLOW	H7N9_HA	nonsynonymous	Pro15Ser	C	T	TCGCTCTGATTGCGATCATT[C/T]CAACAAATGCAGACAAAATC	319	0	0
Round 1_Ferret_DC4_Day 6	H7N9_HA.43.C.T	HA	SNPLOW	H7N9_HA	nonsynonymous	Pro15Ser	C	T	TCGCTCTGATTGCGATCATT[C/T]CAACAAATGCAGACAAAATC	94	1	0.0105263
Round 1_Ferret_AC4_Day 8	H7N9_HA.43.C.T	HA	SNPLOW	H7N9_HA	nonsynonymous	Pro15Ser	C	T	TCGCTCTGATTGCGATCATT[C/T]CAACAAATGCAGACAAAATC	173	0	0
Round 1_Ferret_DC4_Day 8	H7N9_HA.43.C.T	HA	SNPLOW	H7N9_HA	nonsynonymous	Pro15Ser	C	T	TCGCTCTGATTGCGATCATT[C/T]CAACAAATGCAGACAAAATC	364	0	0
Round 1_Ferret_D1_day 1	H7N9_HA.43.C.T	HA	SNPLOW	H7N9_HA	nonsynonymous	Pro15Ser	C	T	TCGCTCTGATTGCGATCATT[C/T]CAACAAATGCAGACAAAATC	566	0	0
Round 1_Ferret_D2_Day 1	H7N9_HA.43.C.T	HA	SNPLOW	H7N9_HA	nonsynonymous	Pro15Ser	C	T	TCGCTCTGATTGCGATCATT[C/T]CAACAAATGCAGACAAAATC	419	2	0.00475059
Round 1_Ferret_D3_Day 1	H7N9_HA.43.C.T	HA	SNPLOW	H7N9_HA	nonsynonymous	Pro15Ser	C	T	TCGCTCTGATTGCGATCATT[C/T]CAACAAATGCAGACAAAATC	115	0	0
Round 1_Ferret_D4_Day 1	H7N9_HA.43.C.T	HA	SNPLOW	H7N9_HA	nonsynonymous	Pro15Ser	C	T	TCGCTCTGATTGCGATCATT[C/T]CAACAAATGCAGACAAAATC	117	0	0
Round 1_Ferret_D1_Day 4	H7N9_HA.43.C.T	HA	SNPLOW	H7N9_HA	nonsynonymous	Pro15Ser	C	T	TCGCTCTGATTGCGATCATT[C/T]CAACAAATGCAGACAAAATC	194	0	0
Round 1_Ferret_D3_Day 4	H7N9_HA.43.C.T	HA	SNPLOW	H7N9_HA	nonsynonymous	Pro15Ser	C	T	TCGCTCTGATTGCGATCATT[C/T]CAACAAATGCAGACAAAATC	161	0	0
Round 1_Ferret_D4_Day 4	H7N9_HA.43.C.T	HA	SNPLOW	H7N9_HA	nonsynonymous	Pro15Ser	C	T	TCGCTCTGATTGCGATCATT[C/T]CAACAAATGCAGACAAAATC	284	1	0.00350877
Round 1_Ferret_DC1_Day 6	H7N9_HA.43.C.T	HA	SNPLOW	H7N9_HA	nonsynonymous	Pro15Ser	C	T	TCGCTCTGATTGCGATCATT[C/T]CAACAAATGCAGACAAAATC	186	0	0
Round 2-Ferret_D1- Day 2	H7N9_HA.45.A.G	HA	SNPLOW	H7N9_HA	silent		A	G	GCTCTGATTGCGATCATTCC[A/G]ACAAATGCAGACAAAATCTG	17	0	0
Round 2-Ferret_D2- Day 2	H7N9_HA.45.A.G	HA	SNPLOW	H7N9_HA	silent		A	G	GCTCTGATTGCGATCATTCC[A/G]ACAAATGCAGACAAAATCTG	83	0	0
Round 2-Ferret_D3- Day 2	H7N9_HA.45.A.G	HA	SNPLOW	H7N9_HA	silent		A	G	GCTCTGATTGCGATCATTCC[A/G]ACAAATGCAGACAAAATCTG	60	0	0
Round 2-Ferret_D2- Day 4	H7N9_HA.45.A.G	HA	SNPLOW	H7N9_HA	silent		A	G	GCTCTGATTGCGATCATTCC[A/G]ACAAATGCAGACAAAATCTG	160	0	0
Round 2-Ferret_D3- Day 4	H7N9_HA.45.A.G	HA	SNPLOW	H7N9_HA	silent		A	G	GCTCTGATTGCGATCATTCC[A/G]ACAAATGCAGACAAAATCTG	108	2	0.0181818
Parental	H7N9_HA.45.A.G	HA	SNPLOW	H7N9_HA	silent		A	G	GCTCTGATTGCGATCATTCC[A/G]ACAAATGCAGACAAAATCTG	43	0	0
Round 1_Ferret_DC2_Day 6	H7N9_HA.45.A.G	HA	SNPLOW	H7N9_HA	silent		A	G	GCTCTGATTGCGATCATTCC[A/G]ACAAATGCAGACAAAATCTG	321	1	0.00310559
Round 1_Ferret_DC4_Day 6	H7N9_HA.45.A.G	HA	SNPLOW	H7N9_HA	silent		A	G	GCTCTGATTGCGATCATTCC[A/G]ACAAATGCAGACAAAATCTG	95	1	0.0104167
Round 1_Ferret_AC4_Day 8	H7N9_HA.45.A.G	HA	SNPLOW	H7N9_HA	silent		A	G	GCTCTGATTGCGATCATTCC[A/G]ACAAATGCAGACAAAATCTG	174	0	0
Round 1_Ferret_DC4_Day 8	H7N9_HA.45.A.G	HA	SNPLOW	H7N9_HA	silent		A	G	GCTCTGATTGCGATCATTCC[A/G]ACAAATGCAGACAAAATCTG	368	2	0.00540541
Round 1_Ferret_D1_day 1	H7N9_HA.45.A.G	HA	SNPLOW	H7N9_HA	silent		A	G	GCTCTGATTGCGATCATTCC[A/G]ACAAATGCAGACAAAATCTG	583	2	0.0034188
Round 1_Ferret_D2_Day 1	H7N9_HA.45.A.G	HA	SNPLOW	H7N9_HA	silent		A	G	GCTCTGATTGCGATCATTCC[A/G]ACAAATGCAGACAAAATCTG	425	1	0.00234742
Round 1_Ferret_D3_Day 1	H7N9_HA.45.A.G	HA	SNPLOW	H7N9_HA	silent		A	G	GCTCTGATTGCGATCATTCC[A/G]ACAAATGCAGACAAAATCTG	117	0	0
Round 1_Ferret_D4_Day 1	H7N9_HA.45.A.G	HA	SNPLOW	H7N9_HA	silent		A	G	GCTCTGATTGCGATCATTCC[A/G]ACAAATGCAGACAAAATCTG	118	0	0
Round 1_Ferret_D1_Day 4	H7N9_HA.45.A.G	HA	SNPLOW	H7N9_HA	silent		A	G	GCTCTGATTGCGATCATTCC[A/G]ACAAATGCAGACAAAATCTG	201	0	0
Round 1_Ferret_D3_Day 4	H7N9_HA.45.A.G	HA	SNPLOW	H7N9_HA	silent		A	G	GCTCTGATTGCGATCATTCC[A/G]ACAAATGCAGACAAAATCTG	161	0	0
Round 1_Ferret_D4_Day 4	H7N9_HA.45.A.G	HA	SNPLOW	H7N9_HA	silent		A	G	GCTCTGATTGCGATCATTCC[A/G]ACAAATGCAGACAAAATCTG	286	0	0
Round 1_Ferret_DC1_Day 6	H7N9_HA.45.A.G	HA	SNPLOW	H7N9_HA	silent		A	G	GCTCTGATTGCGATCATTCC[A/G]ACAAATGCAGACAAAATCTG	193	0	0
Round 2-Ferret_D1- Day 2	H7N9_HA.58.A.G	HA	SNPHIGH	H7N9_HA	nonsynonymous	Lys20Glu	A	G	TCATTCCAACAAATGCAGAC[A/G]AAATCTGCCTCGGACATCAT	17	0	0
Round 2-Ferret_D2- Day 2	H7N9_HA.58.A.G	HA	SNPHIGH	H7N9_HA	nonsynonymous	Lys20Glu	A	G	TCATTCCAACAAATGCAGAC[A/G]AAATCTGCCTCGGACATCAT	83	0	0
Round 2-Ferret_D3- Day 2	H7N9_HA.58.A.G	HA	SNPHIGH	H7N9_HA	nonsynonymous	Lys20Glu	A	G	TCATTCCAACAAATGCAGAC[A/G]AAATCTGCCTCGGACATCAT	60	0	0
Round 2-Ferret_D2- Day 4	H7N9_HA.58.A.G	HA	SNPHIGH	H7N9_HA	nonsynonymous	Lys20Glu	A	G	TCATTCCAACAAATGCAGAC[A/G]AAATCTGCCTCGGACATCAT	162	0	0
Round 2-Ferret_D3- Day 4	H7N9_HA.58.A.G	HA	SNPHIGH	H7N9_HA	nonsynonymous	Lys20Glu	A	G	TCATTCCAACAAATGCAGAC[A/G]AAATCTGCCTCGGACATCAT	120	0	0
Parental	H7N9_HA.58.A.G	HA	SNPHIGH	H7N9_HA	nonsynonymous	Lys20Glu	A	G	TCATTCCAACAAATGCAGAC[A/G]AAATCTGCCTCGGACATCAT	49	0	0
Round 1_Ferret_DC2_Day 6	H7N9_HA.58.A.G	HA	SNPHIGH	H7N9_HA	nonsynonymous	Lys20Glu	A	G	TCATTCCAACAAATGCAGAC[A/G]AAATCTGCCTCGGACATCAT	328	0	0
Round 1_Ferret_DC4_Day 6	H7N9_HA.58.A.G	HA	SNPHIGH	H7N9_HA	nonsynonymous	Lys20Glu	A	G	TCATTCCAACAAATGCAGAC[A/G]AAATCTGCCTCGGACATCAT	101	0	0
Round 1_Ferret_AC4_Day 8	H7N9_HA.58.A.G	HA	SNPHIGH	H7N9_HA	nonsynonymous	Lys20Glu	A	G	TCATTCCAACAAATGCAGAC[A/G]AAATCTGCCTCGGACATCAT	186	0	0
Round 1_Ferret_DC4_Day 8	H7N9_HA.58.A.G	HA	SNPHIGH	H7N9_HA	nonsynonymous	Lys20Glu	A	G	TCATTCCAACAAATGCAGAC[A/G]AAATCTGCCTCGGACATCAT	392	0	0
Round 1_Ferret_D1_day 1	H7N9_HA.58.A.G	HA	SNPHIGH	H7N9_HA	nonsynonymous	Lys20Glu	A	G	TCATTCCAACAAATGCAGAC[A/G]AAATCTGCCTCGGACATCAT	617	1	0.00161812
Round 1_Ferret_D2_Day 1	H7N9_HA.58.A.G	HA	SNPHIGH	H7N9_HA	nonsynonymous	Lys20Glu	A	G	TCATTCCAACAAATGCAGAC[A/G]AAATCTGCCTCGGACATCAT	432	3	0.00689655
Round 1_Ferret_D3_Day 1	H7N9_HA.58.A.G	HA	SNPHIGH	H7N9_HA	nonsynonymous	Lys20Glu	A	G	TCATTCCAACAAATGCAGAC[A/G]AAATCTGCCTCGGACATCAT	116	0	0
Round 1_Ferret_D4_Day 1	H7N9_HA.58.A.G	HA	SNPHIGH	H7N9_HA	nonsynonymous	Lys20Glu	A	G	TCATTCCAACAAATGCAGAC[A/G]AAATCTGCCTCGGACATCAT	120	0	0
Round 1_Ferret_D1_Day 4	H7N9_HA.58.A.G	HA	SNPHIGH	H7N9_HA	nonsynonymous	Lys20Glu	A	G	TCATTCCAACAAATGCAGAC[A/G]AAATCTGCCTCGGACATCAT	204	0	0
Round 1_Ferret_D3_Day 4	H7N9_HA.58.A.G	HA	SNPHIGH	H7N9_HA	nonsynonymous	Lys20Glu	A	G	TCATTCCAACAAATGCAGAC[A/G]AAATCTGCCTCGGACATCAT	165	0	0
Round 1_Ferret_D4_Day 4	H7N9_HA.58.A.G	HA	SNPHIGH	H7N9_HA	nonsynonymous	Lys20Glu	A	G	TCATTCCAACAAATGCAGAC[A/G]AAATCTGCCTCGGACATCAT	300	0	0
Round 1_Ferret_DC1_Day 6	H7N9_HA.58.A.G	HA	SNPHIGH	H7N9_HA	nonsynonymous	Lys20Glu	A	G	TCATTCCAACAAATGCAGAC[A/G]AAATCTGCCTCGGACATCAT	199	0	0
Round 2-Ferret_D1- Day 2	H7N9_HA.61.A.G	HA	SNPLOW	H7N9_HA	nonsynonymous	Ile21Val	A	G	TTCCAACAAATGCAGACAAA[A/G]TCTGCCTCGGACATCATGCC	18	0	0
Round 2-Ferret_D2- Day 2	H7N9_HA.61.A.G	HA	SNPLOW	H7N9_HA	nonsynonymous	Ile21Val	A	G	TTCCAACAAATGCAGACAAA[A/G]TCTGCCTCGGACATCATGCC	85	0	0
Round 2-Ferret_D3- Day 2	H7N9_HA.61.A.G	HA	SNPLOW	H7N9_HA	nonsynonymous	Ile21Val	A	G	TTCCAACAAATGCAGACAAA[A/G]TCTGCCTCGGACATCATGCC	63	1	0.015625
Round 2-Ferret_D2- Day 4	H7N9_HA.61.A.G	HA	SNPLOW	H7N9_HA	nonsynonymous	Ile21Val	A	G	TTCCAACAAATGCAGACAAA[A/G]TCTGCCTCGGACATCATGCC	171	0	0
Round 2-Ferret_D3- Day 4	H7N9_HA.61.A.G	HA	SNPLOW	H7N9_HA	nonsynonymous	Ile21Val	A	G	TTCCAACAAATGCAGACAAA[A/G]TCTGCCTCGGACATCATGCC	125	0	0
Parental	H7N9_HA.61.A.G	HA	SNPLOW	H7N9_HA	nonsynonymous	Ile21Val	A	G	TTCCAACAAATGCAGACAAA[A/G]TCTGCCTCGGACATCATGCC	53	0	0
Round 1_Ferret_DC2_Day 6	H7N9_HA.61.A.G	HA	SNPLOW	H7N9_HA	nonsynonymous	Ile21Val	A	G	TTCCAACAAATGCAGACAAA[A/G]TCTGCCTCGGACATCATGCC	342	0	0
Round 1_Ferret_DC4_Day 6	H7N9_HA.61.A.G	HA	SNPLOW	H7N9_HA	nonsynonymous	Ile21Val	A	G	TTCCAACAAATGCAGACAAA[A/G]TCTGCCTCGGACATCATGCC	103	0	0
Round 1_Ferret_AC4_Day 8	H7N9_HA.61.A.G	HA	SNPLOW	H7N9_HA	nonsynonymous	Ile21Val	A	G	TTCCAACAAATGCAGACAAA[A/G]TCTGCCTCGGACATCATGCC	198	0	0
Round 1_Ferret_DC4_Day 8	H7N9_HA.61.A.G	HA	SNPLOW	H7N9_HA	nonsynonymous	Ile21Val	A	G	TTCCAACAAATGCAGACAAA[A/G]TCTGCCTCGGACATCATGCC	403	1	0.00247525
Round 1_Ferret_D1_day 1	H7N9_HA.61.A.G	HA	SNPLOW	H7N9_HA	nonsynonymous	Ile21Val	A	G	TTCCAACAAATGCAGACAAA[A/G]TCTGCCTCGGACATCATGCC	660	2	0.00302115
Round 1_Ferret_D2_Day 1	H7N9_HA.61.A.G	HA	SNPLOW	H7N9_HA	nonsynonymous	Ile21Val	A	G	TTCCAACAAATGCAGACAAA[A/G]TCTGCCTCGGACATCATGCC	498	0	0
Round 1_Ferret_D3_Day 1	H7N9_HA.61.A.G	HA	SNPLOW	H7N9_HA	nonsynonymous	Ile21Val	A	G	TTCCAACAAATGCAGACAAA[A/G]TCTGCCTCGGACATCATGCC	126	0	0
Round 1_Ferret_D4_Day 1	H7N9_HA.61.A.G	HA	SNPLOW	H7N9_HA	nonsynonymous	Ile21Val	A	G	TTCCAACAAATGCAGACAAA[A/G]TCTGCCTCGGACATCATGCC	142	0	0
Round 1_Ferret_D1_Day 4	H7N9_HA.61.A.G	HA	SNPLOW	H7N9_HA	nonsynonymous	Ile21Val	A	G	TTCCAACAAATGCAGACAAA[A/G]TCTGCCTCGGACATCATGCC	209	0	0
Round 1_Ferret_D3_Day 4	H7N9_HA.61.A.G	HA	SNPLOW	H7N9_HA	nonsynonymous	Ile21Val	A	G	TTCCAACAAATGCAGACAAA[A/G]TCTGCCTCGGACATCATGCC	169	0	0
Round 1_Ferret_D4_Day 4	H7N9_HA.61.A.G	HA	SNPLOW	H7N9_HA	nonsynonymous	Ile21Val	A	G	TTCCAACAAATGCAGACAAA[A/G]TCTGCCTCGGACATCATGCC	316	0	0
Round 1_Ferret_DC1_Day 6	H7N9_HA.61.A.G	HA	SNPLOW	H7N9_HA	nonsynonymous	Ile21Val	A	G	TTCCAACAAATGCAGACAAA[A/G]TCTGCCTCGGACATCATGCC	206	0	0
Round 2-Ferret_D1- Day 2	H7N9_HA.63.C.T	HA	SNPHIGH	H7N9_HA	silent		C	T	CCAACAAATGCAGACAAAAT[C/T]TGCCTCGGACATCATGCCGT	18	0	0
Round 2-Ferret_D2- Day 2	H7N9_HA.63.C.T	HA	SNPHIGH	H7N9_HA	silent		C	T	CCAACAAATGCAGACAAAAT[C/T]TGCCTCGGACATCATGCCGT	85	0	0
Round 2-Ferret_D3- Day 2	H7N9_HA.63.C.T	HA	SNPHIGH	H7N9_HA	silent		C	T	CCAACAAATGCAGACAAAAT[C/T]TGCCTCGGACATCATGCCGT	65	0	0
Round 2-Ferret_D2- Day 4	H7N9_HA.63.C.T	HA	SNPHIGH	H7N9_HA	silent		C	T	CCAACAAATGCAGACAAAAT[C/T]TGCCTCGGACATCATGCCGT	171	0	0
Round 2-Ferret_D3- Day 4	H7N9_HA.63.C.T	HA	SNPHIGH	H7N9_HA	silent		C	T	CCAACAAATGCAGACAAAAT[C/T]TGCCTCGGACATCATGCCGT	126	0	0
Parental	H7N9_HA.63.C.T	HA	SNPHIGH	H7N9_HA	silent		C	T	CCAACAAATGCAGACAAAAT[C/T]TGCCTCGGACATCATGCCGT	54	0	0
Round 1_Ferret_DC2_Day 6	H7N9_HA.63.C.T	HA	SNPHIGH	H7N9_HA	silent		C	T	CCAACAAATGCAGACAAAAT[C/T]TGCCTCGGACATCATGCCGT	342	0	0
Round 1_Ferret_DC4_Day 6	H7N9_HA.63.C.T	HA	SNPHIGH	H7N9_HA	silent		C	T	CCAACAAATGCAGACAAAAT[C/T]TGCCTCGGACATCATGCCGT	103	0	0
Round 1_Ferret_AC4_Day 8	H7N9_HA.63.C.T	HA	SNPHIGH	H7N9_HA	silent		C	T	CCAACAAATGCAGACAAAAT[C/T]TGCCTCGGACATCATGCCGT	199	0	0
Round 1_Ferret_DC4_Day 8	H7N9_HA.63.C.T	HA	SNPHIGH	H7N9_HA	silent		C	T	CCAACAAATGCAGACAAAAT[C/T]TGCCTCGGACATCATGCCGT	400	0	0
Round 1_Ferret_D1_day 1	H7N9_HA.63.C.T	HA	SNPHIGH	H7N9_HA	silent		C	T	CCAACAAATGCAGACAAAAT[C/T]TGCCTCGGACATCATGCCGT	655	3	0.00455927
Round 1_Ferret_D2_Day 1	H7N9_HA.63.C.T	HA	SNPHIGH	H7N9_HA	silent		C	T	CCAACAAATGCAGACAAAAT[C/T]TGCCTCGGACATCATGCCGT	498	0	0
Round 1_Ferret_D3_Day 1	H7N9_HA.63.C.T	HA	SNPHIGH	H7N9_HA	silent		C	T	CCAACAAATGCAGACAAAAT[C/T]TGCCTCGGACATCATGCCGT	126	0	0
Round 1_Ferret_D4_Day 1	H7N9_HA.63.C.T	HA	SNPHIGH	H7N9_HA	silent		C	T	CCAACAAATGCAGACAAAAT[C/T]TGCCTCGGACATCATGCCGT	144	0	0
Round 1_Ferret_D1_Day 4	H7N9_HA.63.C.T	HA	SNPHIGH	H7N9_HA	silent		C	T	CCAACAAATGCAGACAAAAT[C/T]TGCCTCGGACATCATGCCGT	209	0	0
Round 1_Ferret_D3_Day 4	H7N9_HA.63.C.T	HA	SNPHIGH	H7N9_HA	silent		C	T	CCAACAAATGCAGACAAAAT[C/T]TGCCTCGGACATCATGCCGT	169	0	0
Round 1_Ferret_D4_Day 4	H7N9_HA.63.C.T	HA	SNPHIGH	H7N9_HA	silent		C	T	CCAACAAATGCAGACAAAAT[C/T]TGCCTCGGACATCATGCCGT	317	0	0
Round 1_Ferret_DC1_Day 6	H7N9_HA.63.C.T	HA	SNPHIGH	H7N9_HA	silent		C	T	CCAACAAATGCAGACAAAAT[C/T]TGCCTCGGACATCATGCCGT	204	1	0.00487805
Round 2-Ferret_D1- Day 2	H7N9_HA.68.T.C	HA	SNPLOW	H7N9_HA	nonsynonymous	Leu23Pro	T	C	AAATGCAGACAAAATCTGCC[T/C]CGGACATCATGCCGTGTCAA	18	0	0
Round 2-Ferret_D2- Day 2	H7N9_HA.68.T.C	HA	SNPLOW	H7N9_HA	nonsynonymous	Leu23Pro	T	C	AAATGCAGACAAAATCTGCC[T/C]CGGACATCATGCCGTGTCAA	85	0	0
Round 2-Ferret_D3- Day 2	H7N9_HA.68.T.C	HA	SNPLOW	H7N9_HA	nonsynonymous	Leu23Pro	T	C	AAATGCAGACAAAATCTGCC[T/C]CGGACATCATGCCGTGTCAA	65	0	0
Round 2-Ferret_D2- Day 4	H7N9_HA.68.T.C	HA	SNPLOW	H7N9_HA	nonsynonymous	Leu23Pro	T	C	AAATGCAGACAAAATCTGCC[T/C]CGGACATCATGCCGTGTCAA	170	0	0
Round 2-Ferret_D3- Day 4	H7N9_HA.68.T.C	HA	SNPLOW	H7N9_HA	nonsynonymous	Leu23Pro	T	C	AAATGCAGACAAAATCTGCC[T/C]CGGACATCATGCCGTGTCAA	130	0	0
Parental	H7N9_HA.68.T.C	HA	SNPLOW	H7N9_HA	nonsynonymous	Leu23Pro	T	C	AAATGCAGACAAAATCTGCC[T/C]CGGACATCATGCCGTGTCAA	54	0	0
Round 1_Ferret_DC2_Day 6	H7N9_HA.68.T.C	HA	SNPLOW	H7N9_HA	nonsynonymous	Leu23Pro	T	C	AAATGCAGACAAAATCTGCC[T/C]CGGACATCATGCCGTGTCAA	346	0	0
Round 1_Ferret_DC4_Day 6	H7N9_HA.68.T.C	HA	SNPLOW	H7N9_HA	nonsynonymous	Leu23Pro	T	C	AAATGCAGACAAAATCTGCC[T/C]CGGACATCATGCCGTGTCAA	101	0	0
Round 1_Ferret_AC4_Day 8	H7N9_HA.68.T.C	HA	SNPLOW	H7N9_HA	nonsynonymous	Leu23Pro	T	C	AAATGCAGACAAAATCTGCC[T/C]CGGACATCATGCCGTGTCAA	200	0	0
Round 1_Ferret_DC4_Day 8	H7N9_HA.68.T.C	HA	SNPLOW	H7N9_HA	nonsynonymous	Leu23Pro	T	C	AAATGCAGACAAAATCTGCC[T/C]CGGACATCATGCCGTGTCAA	416	1	0.00239808
Round 1_Ferret_D1_day 1	H7N9_HA.68.T.C	HA	SNPLOW	H7N9_HA	nonsynonymous	Leu23Pro	T	C	AAATGCAGACAAAATCTGCC[T/C]CGGACATCATGCCGTGTCAA	685	1	0.00145773
Round 1_Ferret_D2_Day 1	H7N9_HA.68.T.C	HA	SNPLOW	H7N9_HA	nonsynonymous	Leu23Pro	T	C	AAATGCAGACAAAATCTGCC[T/C]CGGACATCATGCCGTGTCAA	505	0	0
Round 1_Ferret_D3_Day 1	H7N9_HA.68.T.C	HA	SNPLOW	H7N9_HA	nonsynonymous	Leu23Pro	T	C	AAATGCAGACAAAATCTGCC[T/C]CGGACATCATGCCGTGTCAA	126	0	0
Round 1_Ferret_D4_Day 1	H7N9_HA.68.T.C	HA	SNPLOW	H7N9_HA	nonsynonymous	Leu23Pro	T	C	AAATGCAGACAAAATCTGCC[T/C]CGGACATCATGCCGTGTCAA	145	0	0
Round 1_Ferret_D1_Day 4	H7N9_HA.68.T.C	HA	SNPLOW	H7N9_HA	nonsynonymous	Leu23Pro	T	C	AAATGCAGACAAAATCTGCC[T/C]CGGACATCATGCCGTGTCAA	217	0	0
Round 1_Ferret_D3_Day 4	H7N9_HA.68.T.C	HA	SNPLOW	H7N9_HA	nonsynonymous	Leu23Pro	T	C	AAATGCAGACAAAATCTGCC[T/C]CGGACATCATGCCGTGTCAA	173	0	0
Round 1_Ferret_D4_Day 4	H7N9_HA.68.T.C	HA	SNPLOW	H7N9_HA	nonsynonymous	Leu23Pro	T	C	AAATGCAGACAAAATCTGCC[T/C]CGGACATCATGCCGTGTCAA	322	0	0
Round 1_Ferret_DC1_Day 6	H7N9_HA.68.T.C	HA	SNPLOW	H7N9_HA	nonsynonymous	Leu23Pro	T	C	AAATGCAGACAAAATCTGCC[T/C]CGGACATCATGCCGTGTCAA	205	0	0
Round 2-Ferret_D1- Day 2	H7N9_HA.71.G.A	HA	SNPLOW	H7N9_HA	nonsynonymous	Gly24Glu	G	A	TGCAGACAAAATCTGCCTCG[G/A]ACATCATGCCGTGTCAAACG	17	0	0
Round 2-Ferret_D2- Day 2	H7N9_HA.71.G.A	HA	SNPLOW	H7N9_HA	nonsynonymous	Gly24Glu	G	A	TGCAGACAAAATCTGCCTCG[G/A]ACATCATGCCGTGTCAAACG	85	0	0
Round 2-Ferret_D3- Day 2	H7N9_HA.71.G.A	HA	SNPLOW	H7N9_HA	nonsynonymous	Gly24Glu	G	A	TGCAGACAAAATCTGCCTCG[G/A]ACATCATGCCGTGTCAAACG	65	0	0
Round 2-Ferret_D2- Day 4	H7N9_HA.71.G.A	HA	SNPLOW	H7N9_HA	nonsynonymous	Gly24Glu	G	A	TGCAGACAAAATCTGCCTCG[G/A]ACATCATGCCGTGTCAAACG	170	0	0
Round 2-Ferret_D3- Day 4	H7N9_HA.71.G.A	HA	SNPLOW	H7N9_HA	nonsynonymous	Gly24Glu	G	A	TGCAGACAAAATCTGCCTCG[G/A]ACATCATGCCGTGTCAAACG	128	0	0
Parental	H7N9_HA.71.G.A	HA	SNPLOW	H7N9_HA	nonsynonymous	Gly24Glu	G	A	TGCAGACAAAATCTGCCTCG[G/A]ACATCATGCCGTGTCAAACG	55	0	0
Round 1_Ferret_DC2_Day 6	H7N9_HA.71.G.A	HA	SNPLOW	H7N9_HA	nonsynonymous	Gly24Glu	G	A	TGCAGACAAAATCTGCCTCG[G/A]ACATCATGCCGTGTCAAACG	348	0	0
Round 1_Ferret_DC4_Day 6	H7N9_HA.71.G.A	HA	SNPLOW	H7N9_HA	nonsynonymous	Gly24Glu	G	A	TGCAGACAAAATCTGCCTCG[G/A]ACATCATGCCGTGTCAAACG	103	0	0
Round 1_Ferret_AC4_Day 8	H7N9_HA.71.G.A	HA	SNPLOW	H7N9_HA	nonsynonymous	Gly24Glu	G	A	TGCAGACAAAATCTGCCTCG[G/A]ACATCATGCCGTGTCAAACG	200	0	0
Round 1_Ferret_DC4_Day 8	H7N9_HA.71.G.A	HA	SNPLOW	H7N9_HA	nonsynonymous	Gly24Glu	G	A	TGCAGACAAAATCTGCCTCG[G/A]ACATCATGCCGTGTCAAACG	411	2	0.00484262
Round 1_Ferret_D1_day 1	H7N9_HA.71.G.A	HA	SNPLOW	H7N9_HA	nonsynonymous	Gly24Glu	G	A	TGCAGACAAAATCTGCCTCG[G/A]ACATCATGCCGTGTCAAACG	688	0	0
Round 1_Ferret_D2_Day 1	H7N9_HA.71.G.A	HA	SNPLOW	H7N9_HA	nonsynonymous	Gly24Glu	G	A	TGCAGACAAAATCTGCCTCG[G/A]ACATCATGCCGTGTCAAACG	504	0	0
Round 1_Ferret_D3_Day 1	H7N9_HA.71.G.A	HA	SNPLOW	H7N9_HA	nonsynonymous	Gly24Glu	G	A	TGCAGACAAAATCTGCCTCG[G/A]ACATCATGCCGTGTCAAACG	114	0	0
Round 1_Ferret_D4_Day 1	H7N9_HA.71.G.A	HA	SNPLOW	H7N9_HA	nonsynonymous	Gly24Glu	G	A	TGCAGACAAAATCTGCCTCG[G/A]ACATCATGCCGTGTCAAACG	144	0	0
Round 1_Ferret_D1_Day 4	H7N9_HA.71.G.A	HA	SNPLOW	H7N9_HA	nonsynonymous	Gly24Glu	G	A	TGCAGACAAAATCTGCCTCG[G/A]ACATCATGCCGTGTCAAACG	216	0	0
Round 1_Ferret_D3_Day 4	H7N9_HA.71.G.A	HA	SNPLOW	H7N9_HA	nonsynonymous	Gly24Glu	G	A	TGCAGACAAAATCTGCCTCG[G/A]ACATCATGCCGTGTCAAACG	169	0	0
Round 1_Ferret_D4_Day 4	H7N9_HA.71.G.A	HA	SNPLOW	H7N9_HA	nonsynonymous	Gly24Glu	G	A	TGCAGACAAAATCTGCCTCG[G/A]ACATCATGCCGTGTCAAACG	320	0	0
Round 1_Ferret_DC1_Day 6	H7N9_HA.71.G.A	HA	SNPLOW	H7N9_HA	nonsynonymous	Gly24Glu	G	A	TGCAGACAAAATCTGCCTCG[G/A]ACATCATGCCGTGTCAAACG	207	0	0
Round 2-Ferret_D1- Day 2	H7N9_HA.72.A.G	HA	SNPLOW	H7N9_HA	silent		A	G	GCAGACAAAATCTGCCTCGG[A/G]CATCATGCCGTGTCAAACGG	17	0	0
Round 2-Ferret_D2- Day 2	H7N9_HA.72.A.G	HA	SNPLOW	H7N9_HA	silent		A	G	GCAGACAAAATCTGCCTCGG[A/G]CATCATGCCGTGTCAAACGG	84	1	0.0117647
Round 2-Ferret_D3- Day 2	H7N9_HA.72.A.G	HA	SNPLOW	H7N9_HA	silent		A	G	GCAGACAAAATCTGCCTCGG[A/G]CATCATGCCGTGTCAAACGG	65	0	0
Round 2-Ferret_D2- Day 4	H7N9_HA.72.A.G	HA	SNPLOW	H7N9_HA	silent		A	G	GCAGACAAAATCTGCCTCGG[A/G]CATCATGCCGTGTCAAACGG	173	0	0
Round 2-Ferret_D3- Day 4	H7N9_HA.72.A.G	HA	SNPLOW	H7N9_HA	silent		A	G	GCAGACAAAATCTGCCTCGG[A/G]CATCATGCCGTGTCAAACGG	129	0	0
Parental	H7N9_HA.72.A.G	HA	SNPLOW	H7N9_HA	silent		A	G	GCAGACAAAATCTGCCTCGG[A/G]CATCATGCCGTGTCAAACGG	61	0	0
Round 1_Ferret_DC2_Day 6	H7N9_HA.72.A.G	HA	SNPLOW	H7N9_HA	silent		A	G	GCAGACAAAATCTGCCTCGG[A/G]CATCATGCCGTGTCAAACGG	350	0	0
Round 1_Ferret_DC4_Day 6	H7N9_HA.72.A.G	HA	SNPLOW	H7N9_HA	silent		A	G	GCAGACAAAATCTGCCTCGG[A/G]CATCATGCCGTGTCAAACGG	104	0	0
Round 1_Ferret_AC4_Day 8	H7N9_HA.72.A.G	HA	SNPLOW	H7N9_HA	silent		A	G	GCAGACAAAATCTGCCTCGG[A/G]CATCATGCCGTGTCAAACGG	204	0	0
Round 1_Ferret_DC4_Day 8	H7N9_HA.72.A.G	HA	SNPLOW	H7N9_HA	silent		A	G	GCAGACAAAATCTGCCTCGG[A/G]CATCATGCCGTGTCAAACGG	422	0	0
Round 1_Ferret_D1_day 1	H7N9_HA.72.A.G	HA	SNPLOW	H7N9_HA	silent		A	G	GCAGACAAAATCTGCCTCGG[A/G]CATCATGCCGTGTCAAACGG	701	1	0.0014245
Round 1_Ferret_D2_Day 1	H7N9_HA.72.A.G	HA	SNPLOW	H7N9_HA	silent		A	G	GCAGACAAAATCTGCCTCGG[A/G]CATCATGCCGTGTCAAACGG	504	2	0.00395257
Round 1_Ferret_D3_Day 1	H7N9_HA.72.A.G	HA	SNPLOW	H7N9_HA	silent		A	G	GCAGACAAAATCTGCCTCGG[A/G]CATCATGCCGTGTCAAACGG	123	0	0
Round 1_Ferret_D4_Day 1	H7N9_HA.72.A.G	HA	SNPLOW	H7N9_HA	silent		A	G	GCAGACAAAATCTGCCTCGG[A/G]CATCATGCCGTGTCAAACGG	146	0	0
Round 1_Ferret_D1_Day 4	H7N9_HA.72.A.G	HA	SNPLOW	H7N9_HA	silent		A	G	GCAGACAAAATCTGCCTCGG[A/G]CATCATGCCGTGTCAAACGG	215	1	0.00462963
Round 1_Ferret_D3_Day 4	H7N9_HA.72.A.G	HA	SNPLOW	H7N9_HA	silent		A	G	GCAGACAAAATCTGCCTCGG[A/G]CATCATGCCGTGTCAAACGG	173	0	0
Round 1_Ferret_D4_Day 4	H7N9_HA.72.A.G	HA	SNPLOW	H7N9_HA	silent		A	G	GCAGACAAAATCTGCCTCGG[A/G]CATCATGCCGTGTCAAACGG	322	2	0.00617284
Round 1_Ferret_DC1_Day 6	H7N9_HA.72.A.G	HA	SNPLOW	H7N9_HA	silent		A	G	GCAGACAAAATCTGCCTCGG[A/G]CATCATGCCGTGTCAAACGG	210	0	0
Round 2-Ferret_D1- Day 2	H7N9_HA.75.T.C	HA	SNPHIGH	H7N9_HA	silent		T	C	GACAAAATCTGCCTCGGACA[T/C]CATGCCGTGTCAAACGGAAC	18	0	0
Round 2-Ferret_D2- Day 2	H7N9_HA.75.T.C	HA	SNPHIGH	H7N9_HA	silent		T	C	GACAAAATCTGCCTCGGACA[T/C]CATGCCGTGTCAAACGGAAC	84	0	0
Round 2-Ferret_D3- Day 2	H7N9_HA.75.T.C	HA	SNPHIGH	H7N9_HA	silent		T	C	GACAAAATCTGCCTCGGACA[T/C]CATGCCGTGTCAAACGGAAC	67	0	0
Round 2-Ferret_D2- Day 4	H7N9_HA.75.T.C	HA	SNPHIGH	H7N9_HA	silent		T	C	GACAAAATCTGCCTCGGACA[T/C]CATGCCGTGTCAAACGGAAC	175	2	0.0112994
Round 2-Ferret_D3- Day 4	H7N9_HA.75.T.C	HA	SNPHIGH	H7N9_HA	silent		T	C	GACAAAATCTGCCTCGGACA[T/C]CATGCCGTGTCAAACGGAAC	132	0	0
Parental	H7N9_HA.75.T.C	HA	SNPHIGH	H7N9_HA	silent		T	C	GACAAAATCTGCCTCGGACA[T/C]CATGCCGTGTCAAACGGAAC	63	0	0
Round 1_Ferret_DC2_Day 6	H7N9_HA.75.T.C	HA	SNPHIGH	H7N9_HA	silent		T	C	GACAAAATCTGCCTCGGACA[T/C]CATGCCGTGTCAAACGGAAC	361	2	0.00550964
Round 1_Ferret_DC4_Day 6	H7N9_HA.75.T.C	HA	SNPHIGH	H7N9_HA	silent		T	C	GACAAAATCTGCCTCGGACA[T/C]CATGCCGTGTCAAACGGAAC	104	1	0.00952381
Round 1_Ferret_AC4_Day 8	H7N9_HA.75.T.C	HA	SNPHIGH	H7N9_HA	silent		T	C	GACAAAATCTGCCTCGGACA[T/C]CATGCCGTGTCAAACGGAAC	222	0	0
Round 1_Ferret_DC4_Day 8	H7N9_HA.75.T.C	HA	SNPHIGH	H7N9_HA	silent		T	C	GACAAAATCTGCCTCGGACA[T/C]CATGCCGTGTCAAACGGAAC	445	1	0.00224215
Round 1_Ferret_D1_day 1	H7N9_HA.75.T.C	HA	SNPHIGH	H7N9_HA	silent		T	C	GACAAAATCTGCCTCGGACA[T/C]CATGCCGTGTCAAACGGAAC	743	3	0.00402145
Round 1_Ferret_D2_Day 1	H7N9_HA.75.T.C	HA	SNPHIGH	H7N9_HA	silent		T	C	GACAAAATCTGCCTCGGACA[T/C]CATGCCGTGTCAAACGGAAC	522	1	0.00191205
Round 1_Ferret_D3_Day 1	H7N9_HA.75.T.C	HA	SNPHIGH	H7N9_HA	silent		T	C	GACAAAATCTGCCTCGGACA[T/C]CATGCCGTGTCAAACGGAAC	128	2	0.0153846
Round 1_Ferret_D4_Day 1	H7N9_HA.75.T.C	HA	SNPHIGH	H7N9_HA	silent		T	C	GACAAAATCTGCCTCGGACA[T/C]CATGCCGTGTCAAACGGAAC	152	0	0
Round 1_Ferret_D1_Day 4	H7N9_HA.75.T.C	HA	SNPHIGH	H7N9_HA	silent		T	C	GACAAAATCTGCCTCGGACA[T/C]CATGCCGTGTCAAACGGAAC	226	12	0.0504202
Round 1_Ferret_D3_Day 4	H7N9_HA.75.T.C	HA	SNPHIGH	H7N9_HA	silent		T	C	GACAAAATCTGCCTCGGACA[T/C]CATGCCGTGTCAAACGGAAC	179	1	0.00555556
Round 1_Ferret_D4_Day 4	H7N9_HA.75.T.C	HA	SNPHIGH	H7N9_HA	silent		T	C	GACAAAATCTGCCTCGGACA[T/C]CATGCCGTGTCAAACGGAAC	337	0	0
Round 1_Ferret_DC1_Day 6	H7N9_HA.75.T.C	HA	SNPHIGH	H7N9_HA	silent		T	C	GACAAAATCTGCCTCGGACA[T/C]CATGCCGTGTCAAACGGAAC	224	0	0
Round 2-Ferret_D1- Day 2	H7N9_HA.77.A.G	HA	SNPLOW	H7N9_HA	nonsynonymous	His26Arg	A	G	CAAAATCTGCCTCGGACATC[A/G]TGCCGTGTCAAACGGAACCA	17	0	0
Round 2-Ferret_D2- Day 2	H7N9_HA.77.A.G	HA	SNPLOW	H7N9_HA	nonsynonymous	His26Arg	A	G	CAAAATCTGCCTCGGACATC[A/G]TGCCGTGTCAAACGGAACCA	84	0	0
Round 2-Ferret_D3- Day 2	H7N9_HA.77.A.G	HA	SNPLOW	H7N9_HA	nonsynonymous	His26Arg	A	G	CAAAATCTGCCTCGGACATC[A/G]TGCCGTGTCAAACGGAACCA	67	0	0
Round 2-Ferret_D2- Day 4	H7N9_HA.77.A.G	HA	SNPLOW	H7N9_HA	nonsynonymous	His26Arg	A	G	CAAAATCTGCCTCGGACATC[A/G]TGCCGTGTCAAACGGAACCA	178	0	0
Round 2-Ferret_D3- Day 4	H7N9_HA.77.A.G	HA	SNPLOW	H7N9_HA	nonsynonymous	His26Arg	A	G	CAAAATCTGCCTCGGACATC[A/G]TGCCGTGTCAAACGGAACCA	135	0	0
Parental	H7N9_HA.77.A.G	HA	SNPLOW	H7N9_HA	nonsynonymous	His26Arg	A	G	CAAAATCTGCCTCGGACATC[A/G]TGCCGTGTCAAACGGAACCA	64	0	0
Round 1_Ferret_DC2_Day 6	H7N9_HA.77.A.G	HA	SNPLOW	H7N9_HA	nonsynonymous	His26Arg	A	G	CAAAATCTGCCTCGGACATC[A/G]TGCCGTGTCAAACGGAACCA	363	0	0
Round 1_Ferret_DC4_Day 6	H7N9_HA.77.A.G	HA	SNPLOW	H7N9_HA	nonsynonymous	His26Arg	A	G	CAAAATCTGCCTCGGACATC[A/G]TGCCGTGTCAAACGGAACCA	105	0	0
Round 1_Ferret_AC4_Day 8	H7N9_HA.77.A.G	HA	SNPLOW	H7N9_HA	nonsynonymous	His26Arg	A	G	CAAAATCTGCCTCGGACATC[A/G]TGCCGTGTCAAACGGAACCA	224	0	0
Round 1_Ferret_DC4_Day 8	H7N9_HA.77.A.G	HA	SNPLOW	H7N9_HA	nonsynonymous	His26Arg	A	G	CAAAATCTGCCTCGGACATC[A/G]TGCCGTGTCAAACGGAACCA	448	2	0.00444444
Round 1_Ferret_D1_day 1	H7N9_HA.77.A.G	HA	SNPLOW	H7N9_HA	nonsynonymous	His26Arg	A	G	CAAAATCTGCCTCGGACATC[A/G]TGCCGTGTCAAACGGAACCA	749	1	0.00133333
Round 1_Ferret_D2_Day 1	H7N9_HA.77.A.G	HA	SNPLOW	H7N9_HA	nonsynonymous	His26Arg	A	G	CAAAATCTGCCTCGGACATC[A/G]TGCCGTGTCAAACGGAACCA	524	1	0.00190476
Round 1_Ferret_D3_Day 1	H7N9_HA.77.A.G	HA	SNPLOW	H7N9_HA	nonsynonymous	His26Arg	A	G	CAAAATCTGCCTCGGACATC[A/G]TGCCGTGTCAAACGGAACCA	129	1	0.00769231
Round 1_Ferret_D4_Day 1	H7N9_HA.77.A.G	HA	SNPLOW	H7N9_HA	nonsynonymous	His26Arg	A	G	CAAAATCTGCCTCGGACATC[A/G]TGCCGTGTCAAACGGAACCA	153	0	0
Round 1_Ferret_D1_Day 4	H7N9_HA.77.A.G	HA	SNPLOW	H7N9_HA	nonsynonymous	His26Arg	A	G	CAAAATCTGCCTCGGACATC[A/G]TGCCGTGTCAAACGGAACCA	253	0	0
Round 1_Ferret_D3_Day 4	H7N9_HA.77.A.G	HA	SNPLOW	H7N9_HA	nonsynonymous	His26Arg	A	G	CAAAATCTGCCTCGGACATC[A/G]TGCCGTGTCAAACGGAACCA	182	0	0
Round 1_Ferret_D4_Day 4	H7N9_HA.77.A.G	HA	SNPLOW	H7N9_HA	nonsynonymous	His26Arg	A	G	CAAAATCTGCCTCGGACATC[A/G]TGCCGTGTCAAACGGAACCA	338	0	0
Round 1_Ferret_DC1_Day 6	H7N9_HA.77.A.G	HA	SNPLOW	H7N9_HA	nonsynonymous	His26Arg	A	G	CAAAATCTGCCTCGGACATC[A/G]TGCCGTGTCAAACGGAACCA	224	0	0
Round 2-Ferret_D1- Day 2	H7N9_HA.80.C.T	HA	SNPLOW	H7N9_HA	nonsynonymous	Ala27Val	C	T	AATCTGCCTCGGACATCATG[C/T]CGTGTCAAACGGAACCAAAG	16	0	0
Round 2-Ferret_D2- Day 2	H7N9_HA.80.C.T	HA	SNPLOW	H7N9_HA	nonsynonymous	Ala27Val	C	T	AATCTGCCTCGGACATCATG[C/T]CGTGTCAAACGGAACCAAAG	85	0	0
Round 2-Ferret_D3- Day 2	H7N9_HA.80.C.T	HA	SNPLOW	H7N9_HA	nonsynonymous	Ala27Val	C	T	AATCTGCCTCGGACATCATG[C/T]CGTGTCAAACGGAACCAAAG	68	0	0
Round 2-Ferret_D2- Day 4	H7N9_HA.80.C.T	HA	SNPLOW	H7N9_HA	nonsynonymous	Ala27Val	C	T	AATCTGCCTCGGACATCATG[C/T]CGTGTCAAACGGAACCAAAG	176	0	0
Round 2-Ferret_D3- Day 4	H7N9_HA.80.C.T	HA	SNPLOW	H7N9_HA	nonsynonymous	Ala27Val	C	T	AATCTGCCTCGGACATCATG[C/T]CGTGTCAAACGGAACCAAAG	136	0	0
Parental	H7N9_HA.80.C.T	HA	SNPLOW	H7N9_HA	nonsynonymous	Ala27Val	C	T	AATCTGCCTCGGACATCATG[C/T]CGTGTCAAACGGAACCAAAG	66	0	0
Round 1_Ferret_DC2_Day 6	H7N9_HA.80.C.T	HA	SNPLOW	H7N9_HA	nonsynonymous	Ala27Val	C	T	AATCTGCCTCGGACATCATG[C/T]CGTGTCAAACGGAACCAAAG	364	1	0.00273973
Round 1_Ferret_DC4_Day 6	H7N9_HA.80.C.T	HA	SNPLOW	H7N9_HA	nonsynonymous	Ala27Val	C	T	AATCTGCCTCGGACATCATG[C/T]CGTGTCAAACGGAACCAAAG	107	1	0.00925926
Round 1_Ferret_AC4_Day 8	H7N9_HA.80.C.T	HA	SNPLOW	H7N9_HA	nonsynonymous	Ala27Val	C	T	AATCTGCCTCGGACATCATG[C/T]CGTGTCAAACGGAACCAAAG	228	0	0
Round 1_Ferret_DC4_Day 8	H7N9_HA.80.C.T	HA	SNPLOW	H7N9_HA	nonsynonymous	Ala27Val	C	T	AATCTGCCTCGGACATCATG[C/T]CGTGTCAAACGGAACCAAAG	455	0	0
Round 1_Ferret_D1_day 1	H7N9_HA.80.C.T	HA	SNPLOW	H7N9_HA	nonsynonymous	Ala27Val	C	T	AATCTGCCTCGGACATCATG[C/T]CGTGTCAAACGGAACCAAAG	761	0	0
Round 1_Ferret_D2_Day 1	H7N9_HA.80.C.T	HA	SNPLOW	H7N9_HA	nonsynonymous	Ala27Val	C	T	AATCTGCCTCGGACATCATG[C/T]CGTGTCAAACGGAACCAAAG	525	0	0
Round 1_Ferret_D3_Day 1	H7N9_HA.80.C.T	HA	SNPLOW	H7N9_HA	nonsynonymous	Ala27Val	C	T	AATCTGCCTCGGACATCATG[C/T]CGTGTCAAACGGAACCAAAG	131	0	0
Round 1_Ferret_D4_Day 1	H7N9_HA.80.C.T	HA	SNPLOW	H7N9_HA	nonsynonymous	Ala27Val	C	T	AATCTGCCTCGGACATCATG[C/T]CGTGTCAAACGGAACCAAAG	152	2	0.012987
Round 1_Ferret_D1_Day 4	H7N9_HA.80.C.T	HA	SNPLOW	H7N9_HA	nonsynonymous	Ala27Val	C	T	AATCTGCCTCGGACATCATG[C/T]CGTGTCAAACGGAACCAAAG	255	0	0
Round 1_Ferret_D3_Day 4	H7N9_HA.80.C.T	HA	SNPLOW	H7N9_HA	nonsynonymous	Ala27Val	C	T	AATCTGCCTCGGACATCATG[C/T]CGTGTCAAACGGAACCAAAG	181	1	0.00549451
Round 1_Ferret_D4_Day 4	H7N9_HA.80.C.T	HA	SNPLOW	H7N9_HA	nonsynonymous	Ala27Val	C	T	AATCTGCCTCGGACATCATG[C/T]CGTGTCAAACGGAACCAAAG	341	0	0
Round 1_Ferret_DC1_Day 6	H7N9_HA.80.C.T	HA	SNPLOW	H7N9_HA	nonsynonymous	Ala27Val	C	T	AATCTGCCTCGGACATCATG[C/T]CGTGTCAAACGGAACCAAAG	227	0	0
Round 2-Ferret_D1- Day 2	H7N9_HA.83.T.C	HA	SNPHIGH	H7N9_HA	nonsynonymous	Val28Ala	T	C	CTGCCTCGGACATCATGCCG[T/C]GTCAAACGGAACCAAAGTAA	13	1	0.0714286
Round 2-Ferret_D2- Day 2	H7N9_HA.83.T.C	HA	SNPHIGH	H7N9_HA	nonsynonymous	Val28Ala	T	C	CTGCCTCGGACATCATGCCG[T/C]GTCAAACGGAACCAAAGTAA	85	0	0
Round 2-Ferret_D3- Day 2	H7N9_HA.83.T.C	HA	SNPHIGH	H7N9_HA	nonsynonymous	Val28Ala	T	C	CTGCCTCGGACATCATGCCG[T/C]GTCAAACGGAACCAAAGTAA	67	1	0.0147059
Round 2-Ferret_D2- Day 4	H7N9_HA.83.T.C	HA	SNPHIGH	H7N9_HA	nonsynonymous	Val28Ala	T	C	CTGCCTCGGACATCATGCCG[T/C]GTCAAACGGAACCAAAGTAA	174	1	0.00571429
Round 2-Ferret_D3- Day 4	H7N9_HA.83.T.C	HA	SNPHIGH	H7N9_HA	nonsynonymous	Val28Ala	T	C	CTGCCTCGGACATCATGCCG[T/C]GTCAAACGGAACCAAAGTAA	138	0	0
Parental	H7N9_HA.83.T.C	HA	SNPHIGH	H7N9_HA	nonsynonymous	Val28Ala	T	C	CTGCCTCGGACATCATGCCG[T/C]GTCAAACGGAACCAAAGTAA	66	0	0
Round 1_Ferret_DC2_Day 6	H7N9_HA.83.T.C	HA	SNPHIGH	H7N9_HA	nonsynonymous	Val28Ala	T	C	CTGCCTCGGACATCATGCCG[T/C]GTCAAACGGAACCAAAGTAA	362	1	0.00275482
Round 1_Ferret_DC4_Day 6	H7N9_HA.83.T.C	HA	SNPHIGH	H7N9_HA	nonsynonymous	Val28Ala	T	C	CTGCCTCGGACATCATGCCG[T/C]GTCAAACGGAACCAAAGTAA	107	0	0
Round 1_Ferret_AC4_Day 8	H7N9_HA.83.T.C	HA	SNPHIGH	H7N9_HA	nonsynonymous	Val28Ala	T	C	CTGCCTCGGACATCATGCCG[T/C]GTCAAACGGAACCAAAGTAA	234	3	0.0126582
Round 1_Ferret_DC4_Day 8	H7N9_HA.83.T.C	HA	SNPHIGH	H7N9_HA	nonsynonymous	Val28Ala	T	C	CTGCCTCGGACATCATGCCG[T/C]GTCAAACGGAACCAAAGTAA	452	3	0.00659341
Round 1_Ferret_D1_day 1	H7N9_HA.83.T.C	HA	SNPHIGH	H7N9_HA	nonsynonymous	Val28Ala	T	C	CTGCCTCGGACATCATGCCG[T/C]GTCAAACGGAACCAAAGTAA	764	2	0.00261097
Round 1_Ferret_D2_Day 1	H7N9_HA.83.T.C	HA	SNPHIGH	H7N9_HA	nonsynonymous	Val28Ala	T	C	CTGCCTCGGACATCATGCCG[T/C]GTCAAACGGAACCAAAGTAA	531	3	0.00561798
Round 1_Ferret_D3_Day 1	H7N9_HA.83.T.C	HA	SNPHIGH	H7N9_HA	nonsynonymous	Val28Ala	T	C	CTGCCTCGGACATCATGCCG[T/C]GTCAAACGGAACCAAAGTAA	132	0	0
Round 1_Ferret_D4_Day 1	H7N9_HA.83.T.C	HA	SNPHIGH	H7N9_HA	nonsynonymous	Val28Ala	T	C	CTGCCTCGGACATCATGCCG[T/C]GTCAAACGGAACCAAAGTAA	157	0	0
Round 1_Ferret_D1_Day 4	H7N9_HA.83.T.C	HA	SNPHIGH	H7N9_HA	nonsynonymous	Val28Ala	T	C	CTGCCTCGGACATCATGCCG[T/C]GTCAAACGGAACCAAAGTAA	249	0	0
Round 1_Ferret_D3_Day 4	H7N9_HA.83.T.C	HA	SNPHIGH	H7N9_HA	nonsynonymous	Val28Ala	T	C	CTGCCTCGGACATCATGCCG[T/C]GTCAAACGGAACCAAAGTAA	176	1	0.00564972
Round 1_Ferret_D4_Day 4	H7N9_HA.83.T.C	HA	SNPHIGH	H7N9_HA	nonsynonymous	Val28Ala	T	C	CTGCCTCGGACATCATGCCG[T/C]GTCAAACGGAACCAAAGTAA	333	0	0
Round 1_Ferret_DC1_Day 6	H7N9_HA.83.T.C	HA	SNPHIGH	H7N9_HA	nonsynonymous	Val28Ala	T	C	CTGCCTCGGACATCATGCCG[T/C]GTCAAACGGAACCAAAGTAA	222	2	0.00892857
Round 2-Ferret_D1- Day 2	H7N9_HA.83.T.G	HA	SNPLOW	H7N9_HA	nonsynonymous	Val28Gly	T	G	CTGCCTCGGACATCATGCCG[T/G]GTCAAACGGAACCAAAGTAA	13	0	0
Round 2-Ferret_D2- Day 2	H7N9_HA.83.T.G	HA	SNPLOW	H7N9_HA	nonsynonymous	Val28Gly	T	G	CTGCCTCGGACATCATGCCG[T/G]GTCAAACGGAACCAAAGTAA	85	0	0
Round 2-Ferret_D3- Day 2	H7N9_HA.83.T.G	HA	SNPLOW	H7N9_HA	nonsynonymous	Val28Gly	T	G	CTGCCTCGGACATCATGCCG[T/G]GTCAAACGGAACCAAAGTAA	67	0	0
Round 2-Ferret_D2- Day 4	H7N9_HA.83.T.G	HA	SNPLOW	H7N9_HA	nonsynonymous	Val28Gly	T	G	CTGCCTCGGACATCATGCCG[T/G]GTCAAACGGAACCAAAGTAA	174	0	0
Round 2-Ferret_D3- Day 4	H7N9_HA.83.T.G	HA	SNPLOW	H7N9_HA	nonsynonymous	Val28Gly	T	G	CTGCCTCGGACATCATGCCG[T/G]GTCAAACGGAACCAAAGTAA	138	0	0
Parental	H7N9_HA.83.T.G	HA	SNPLOW	H7N9_HA	nonsynonymous	Val28Gly	T	G	CTGCCTCGGACATCATGCCG[T/G]GTCAAACGGAACCAAAGTAA	66	0	0
Round 1_Ferret_DC2_Day 6	H7N9_HA.83.T.G	HA	SNPLOW	H7N9_HA	nonsynonymous	Val28Gly	T	G	CTGCCTCGGACATCATGCCG[T/G]GTCAAACGGAACCAAAGTAA	362	1	0.00275482
Round 1_Ferret_DC4_Day 6	H7N9_HA.83.T.G	HA	SNPLOW	H7N9_HA	nonsynonymous	Val28Gly	T	G	CTGCCTCGGACATCATGCCG[T/G]GTCAAACGGAACCAAAGTAA	107	0	0
Round 1_Ferret_AC4_Day 8	H7N9_HA.83.T.G	HA	SNPLOW	H7N9_HA	nonsynonymous	Val28Gly	T	G	CTGCCTCGGACATCATGCCG[T/G]GTCAAACGGAACCAAAGTAA	234	0	0
Round 1_Ferret_DC4_Day 8	H7N9_HA.83.T.G	HA	SNPLOW	H7N9_HA	nonsynonymous	Val28Gly	T	G	CTGCCTCGGACATCATGCCG[T/G]GTCAAACGGAACCAAAGTAA	452	0	0
Round 1_Ferret_D1_day 1	H7N9_HA.83.T.G	HA	SNPLOW	H7N9_HA	nonsynonymous	Val28Gly	T	G	CTGCCTCGGACATCATGCCG[T/G]GTCAAACGGAACCAAAGTAA	764	0	0
Round 1_Ferret_D2_Day 1	H7N9_HA.83.T.G	HA	SNPLOW	H7N9_HA	nonsynonymous	Val28Gly	T	G	CTGCCTCGGACATCATGCCG[T/G]GTCAAACGGAACCAAAGTAA	531	0	0
Round 1_Ferret_D3_Day 1	H7N9_HA.83.T.G	HA	SNPLOW	H7N9_HA	nonsynonymous	Val28Gly	T	G	CTGCCTCGGACATCATGCCG[T/G]GTCAAACGGAACCAAAGTAA	132	0	0
Round 1_Ferret_D4_Day 1	H7N9_HA.83.T.G	HA	SNPLOW	H7N9_HA	nonsynonymous	Val28Gly	T	G	CTGCCTCGGACATCATGCCG[T/G]GTCAAACGGAACCAAAGTAA	157	0	0
Round 1_Ferret_D1_Day 4	H7N9_HA.83.T.G	HA	SNPLOW	H7N9_HA	nonsynonymous	Val28Gly	T	G	CTGCCTCGGACATCATGCCG[T/G]GTCAAACGGAACCAAAGTAA	249	1	0.004
Round 1_Ferret_D3_Day 4	H7N9_HA.83.T.G	HA	SNPLOW	H7N9_HA	nonsynonymous	Val28Gly	T	G	CTGCCTCGGACATCATGCCG[T/G]GTCAAACGGAACCAAAGTAA	176	0	0
Round 1_Ferret_D4_Day 4	H7N9_HA.83.T.G	HA	SNPLOW	H7N9_HA	nonsynonymous	Val28Gly	T	G	CTGCCTCGGACATCATGCCG[T/G]GTCAAACGGAACCAAAGTAA	333	0	0
Round 1_Ferret_DC1_Day 6	H7N9_HA.83.T.G	HA	SNPLOW	H7N9_HA	nonsynonymous	Val28Gly	T	G	CTGCCTCGGACATCATGCCG[T/G]GTCAAACGGAACCAAAGTAA	222	2	0.00892857
Round 2-Ferret_D1- Day 2	H7N9_HA.85.T.C	HA	SNPLOW	H7N9_HA	nonsynonymous	Ser29Pro	T	C	GCCTCGGACATCATGCCGTG[T/C]CAAACGGAACCAAAGTAAAC	16	0	0
Round 2-Ferret_D2- Day 2	H7N9_HA.85.T.C	HA	SNPLOW	H7N9_HA	nonsynonymous	Ser29Pro	T	C	GCCTCGGACATCATGCCGTG[T/C]CAAACGGAACCAAAGTAAAC	84	0	0
Round 2-Ferret_D3- Day 2	H7N9_HA.85.T.C	HA	SNPLOW	H7N9_HA	nonsynonymous	Ser29Pro	T	C	GCCTCGGACATCATGCCGTG[T/C]CAAACGGAACCAAAGTAAAC	67	1	0.0147059
Round 2-Ferret_D2- Day 4	H7N9_HA.85.T.C	HA	SNPLOW	H7N9_HA	nonsynonymous	Ser29Pro	T	C	GCCTCGGACATCATGCCGTG[T/C]CAAACGGAACCAAAGTAAAC	177	2	0.0111732
Round 2-Ferret_D3- Day 4	H7N9_HA.85.T.C	HA	SNPLOW	H7N9_HA	nonsynonymous	Ser29Pro	T	C	GCCTCGGACATCATGCCGTG[T/C]CAAACGGAACCAAAGTAAAC	140	0	0
Parental	H7N9_HA.85.T.C	HA	SNPLOW	H7N9_HA	nonsynonymous	Ser29Pro	T	C	GCCTCGGACATCATGCCGTG[T/C]CAAACGGAACCAAAGTAAAC	66	0	0
Round 1_Ferret_DC2_Day 6	H7N9_HA.85.T.C	HA	SNPLOW	H7N9_HA	nonsynonymous	Ser29Pro	T	C	GCCTCGGACATCATGCCGTG[T/C]CAAACGGAACCAAAGTAAAC	370	4	0.0106952
Round 1_Ferret_DC4_Day 6	H7N9_HA.85.T.C	HA	SNPLOW	H7N9_HA	nonsynonymous	Ser29Pro	T	C	GCCTCGGACATCATGCCGTG[T/C]CAAACGGAACCAAAGTAAAC	110	1	0.00900901
Round 1_Ferret_AC4_Day 8	H7N9_HA.85.T.C	HA	SNPLOW	H7N9_HA	nonsynonymous	Ser29Pro	T	C	GCCTCGGACATCATGCCGTG[T/C]CAAACGGAACCAAAGTAAAC	244	0	0
Round 1_Ferret_DC4_Day 8	H7N9_HA.85.T.C	HA	SNPLOW	H7N9_HA	nonsynonymous	Ser29Pro	T	C	GCCTCGGACATCATGCCGTG[T/C]CAAACGGAACCAAAGTAAAC	468	1	0.0021322
Round 1_Ferret_D1_day 1	H7N9_HA.85.T.C	HA	SNPLOW	H7N9_HA	nonsynonymous	Ser29Pro	T	C	GCCTCGGACATCATGCCGTG[T/C]CAAACGGAACCAAAGTAAAC	796	0	0
Round 1_Ferret_D2_Day 1	H7N9_HA.85.T.C	HA	SNPLOW	H7N9_HA	nonsynonymous	Ser29Pro	T	C	GCCTCGGACATCATGCCGTG[T/C]CAAACGGAACCAAAGTAAAC	542	0	0
Round 1_Ferret_D3_Day 1	H7N9_HA.85.T.C	HA	SNPLOW	H7N9_HA	nonsynonymous	Ser29Pro	T	C	GCCTCGGACATCATGCCGTG[T/C]CAAACGGAACCAAAGTAAAC	136	0	0
Round 1_Ferret_D4_Day 1	H7N9_HA.85.T.C	HA	SNPLOW	H7N9_HA	nonsynonymous	Ser29Pro	T	C	GCCTCGGACATCATGCCGTG[T/C]CAAACGGAACCAAAGTAAAC	157	0	0
Round 1_Ferret_D1_Day 4	H7N9_HA.85.T.C	HA	SNPLOW	H7N9_HA	nonsynonymous	Ser29Pro	T	C	GCCTCGGACATCATGCCGTG[T/C]CAAACGGAACCAAAGTAAAC	265	2	0.00749064
Round 1_Ferret_D3_Day 4	H7N9_HA.85.T.C	HA	SNPLOW	H7N9_HA	nonsynonymous	Ser29Pro	T	C	GCCTCGGACATCATGCCGTG[T/C]CAAACGGAACCAAAGTAAAC	180	1	0.00552486
Round 1_Ferret_D4_Day 4	H7N9_HA.85.T.C	HA	SNPLOW	H7N9_HA	nonsynonymous	Ser29Pro	T	C	GCCTCGGACATCATGCCGTG[T/C]CAAACGGAACCAAAGTAAAC	343	1	0.00290698
Round 1_Ferret_DC1_Day 6	H7N9_HA.85.T.C	HA	SNPLOW	H7N9_HA	nonsynonymous	Ser29Pro	T	C	GCCTCGGACATCATGCCGTG[T/C]CAAACGGAACCAAAGTAAAC	232	0	0
Round 2-Ferret_D1- Day 2	H7N9_HA.87.A.G	HA	SNPHIGH	H7N9_HA	silent		A	G	CTCGGACATCATGCCGTGTC[A/G]AACGGAACCAAAGTAAACAC	16	0	0
Round 2-Ferret_D2- Day 2	H7N9_HA.87.A.G	HA	SNPHIGH	H7N9_HA	silent		A	G	CTCGGACATCATGCCGTGTC[A/G]AACGGAACCAAAGTAAACAC	85	0	0
Round 2-Ferret_D3- Day 2	H7N9_HA.87.A.G	HA	SNPHIGH	H7N9_HA	silent		A	G	CTCGGACATCATGCCGTGTC[A/G]AACGGAACCAAAGTAAACAC	68	0	0
Round 2-Ferret_D2- Day 4	H7N9_HA.87.A.G	HA	SNPHIGH	H7N9_HA	silent		A	G	CTCGGACATCATGCCGTGTC[A/G]AACGGAACCAAAGTAAACAC	181	0	0
Round 2-Ferret_D3- Day 4	H7N9_HA.87.A.G	HA	SNPHIGH	H7N9_HA	silent		A	G	CTCGGACATCATGCCGTGTC[A/G]AACGGAACCAAAGTAAACAC	141	0	0
Parental	H7N9_HA.87.A.G	HA	SNPHIGH	H7N9_HA	silent		A	G	CTCGGACATCATGCCGTGTC[A/G]AACGGAACCAAAGTAAACAC	67	0	0
Round 1_Ferret_DC2_Day 6	H7N9_HA.87.A.G	HA	SNPHIGH	H7N9_HA	silent		A	G	CTCGGACATCATGCCGTGTC[A/G]AACGGAACCAAAGTAAACAC	373	1	0.0026738
Round 1_Ferret_DC4_Day 6	H7N9_HA.87.A.G	HA	SNPHIGH	H7N9_HA	silent		A	G	CTCGGACATCATGCCGTGTC[A/G]AACGGAACCAAAGTAAACAC	111	0	0
Round 1_Ferret_AC4_Day 8	H7N9_HA.87.A.G	HA	SNPHIGH	H7N9_HA	silent		A	G	CTCGGACATCATGCCGTGTC[A/G]AACGGAACCAAAGTAAACAC	247	0	0
Round 1_Ferret_DC4_Day 8	H7N9_HA.87.A.G	HA	SNPHIGH	H7N9_HA	silent		A	G	CTCGGACATCATGCCGTGTC[A/G]AACGGAACCAAAGTAAACAC	477	0	0
Round 1_Ferret_D1_day 1	H7N9_HA.87.A.G	HA	SNPHIGH	H7N9_HA	silent		A	G	CTCGGACATCATGCCGTGTC[A/G]AACGGAACCAAAGTAAACAC	801	0	0
Round 1_Ferret_D2_Day 1	H7N9_HA.87.A.G	HA	SNPHIGH	H7N9_HA	silent		A	G	CTCGGACATCATGCCGTGTC[A/G]AACGGAACCAAAGTAAACAC	544	1	0.00183486
Round 1_Ferret_D3_Day 1	H7N9_HA.87.A.G	HA	SNPHIGH	H7N9_HA	silent		A	G	CTCGGACATCATGCCGTGTC[A/G]AACGGAACCAAAGTAAACAC	137	0	0
Round 1_Ferret_D4_Day 1	H7N9_HA.87.A.G	HA	SNPHIGH	H7N9_HA	silent		A	G	CTCGGACATCATGCCGTGTC[A/G]AACGGAACCAAAGTAAACAC	158	0	0
Round 1_Ferret_D1_Day 4	H7N9_HA.87.A.G	HA	SNPHIGH	H7N9_HA	silent		A	G	CTCGGACATCATGCCGTGTC[A/G]AACGGAACCAAAGTAAACAC	267	1	0.00373134
Round 1_Ferret_D3_Day 4	H7N9_HA.87.A.G	HA	SNPHIGH	H7N9_HA	silent		A	G	CTCGGACATCATGCCGTGTC[A/G]AACGGAACCAAAGTAAACAC	180	0	0
Round 1_Ferret_D4_Day 4	H7N9_HA.87.A.G	HA	SNPHIGH	H7N9_HA	silent		A	G	CTCGGACATCATGCCGTGTC[A/G]AACGGAACCAAAGTAAACAC	347	0	0
Round 1_Ferret_DC1_Day 6	H7N9_HA.87.A.G	HA	SNPHIGH	H7N9_HA	silent		A	G	CTCGGACATCATGCCGTGTC[A/G]AACGGAACCAAAGTAAACAC	232	0	0
Round 2-Ferret_D1- Day 2	H7N9_HA.88.A.G	HA	SNPLOW	H7N9_HA	nonsynonymous	Asn30Asp	A	G	TCGGACATCATGCCGTGTCA[A/G]ACGGAACCAAAGTAAACACA	16	0	0
Round 2-Ferret_D2- Day 2	H7N9_HA.88.A.G	HA	SNPLOW	H7N9_HA	nonsynonymous	Asn30Asp	A	G	TCGGACATCATGCCGTGTCA[A/G]ACGGAACCAAAGTAAACACA	85	0	0
Round 2-Ferret_D3- Day 2	H7N9_HA.88.A.G	HA	SNPLOW	H7N9_HA	nonsynonymous	Asn30Asp	A	G	TCGGACATCATGCCGTGTCA[A/G]ACGGAACCAAAGTAAACACA	70	0	0
Round 2-Ferret_D2- Day 4	H7N9_HA.88.A.G	HA	SNPLOW	H7N9_HA	nonsynonymous	Asn30Asp	A	G	TCGGACATCATGCCGTGTCA[A/G]ACGGAACCAAAGTAAACACA	182	0	0
Round 2-Ferret_D3- Day 4	H7N9_HA.88.A.G	HA	SNPLOW	H7N9_HA	nonsynonymous	Asn30Asp	A	G	TCGGACATCATGCCGTGTCA[A/G]ACGGAACCAAAGTAAACACA	142	0	0
Parental	H7N9_HA.88.A.G	HA	SNPLOW	H7N9_HA	nonsynonymous	Asn30Asp	A	G	TCGGACATCATGCCGTGTCA[A/G]ACGGAACCAAAGTAAACACA	68	0	0
Round 1_Ferret_DC2_Day 6	H7N9_HA.88.A.G	HA	SNPLOW	H7N9_HA	nonsynonymous	Asn30Asp	A	G	TCGGACATCATGCCGTGTCA[A/G]ACGGAACCAAAGTAAACACA	376	0	0
Round 1_Ferret_DC4_Day 6	H7N9_HA.88.A.G	HA	SNPLOW	H7N9_HA	nonsynonymous	Asn30Asp	A	G	TCGGACATCATGCCGTGTCA[A/G]ACGGAACCAAAGTAAACACA	111	0	0
Round 1_Ferret_AC4_Day 8	H7N9_HA.88.A.G	HA	SNPLOW	H7N9_HA	nonsynonymous	Asn30Asp	A	G	TCGGACATCATGCCGTGTCA[A/G]ACGGAACCAAAGTAAACACA	248	0	0
Round 1_Ferret_DC4_Day 8	H7N9_HA.88.A.G	HA	SNPLOW	H7N9_HA	nonsynonymous	Asn30Asp	A	G	TCGGACATCATGCCGTGTCA[A/G]ACGGAACCAAAGTAAACACA	475	0	0
Round 1_Ferret_D1_day 1	H7N9_HA.88.A.G	HA	SNPLOW	H7N9_HA	nonsynonymous	Asn30Asp	A	G	TCGGACATCATGCCGTGTCA[A/G]ACGGAACCAAAGTAAACACA	802	3	0.00372671
Round 1_Ferret_D2_Day 1	H7N9_HA.88.A.G	HA	SNPLOW	H7N9_HA	nonsynonymous	Asn30Asp	A	G	TCGGACATCATGCCGTGTCA[A/G]ACGGAACCAAAGTAAACACA	544	1	0.00183486
Round 1_Ferret_D3_Day 1	H7N9_HA.88.A.G	HA	SNPLOW	H7N9_HA	nonsynonymous	Asn30Asp	A	G	TCGGACATCATGCCGTGTCA[A/G]ACGGAACCAAAGTAAACACA	137	1	0.00724638
Round 1_Ferret_D4_Day 1	H7N9_HA.88.A.G	HA	SNPLOW	H7N9_HA	nonsynonymous	Asn30Asp	A	G	TCGGACATCATGCCGTGTCA[A/G]ACGGAACCAAAGTAAACACA	158	0	0
Round 1_Ferret_D1_Day 4	H7N9_HA.88.A.G	HA	SNPLOW	H7N9_HA	nonsynonymous	Asn30Asp	A	G	TCGGACATCATGCCGTGTCA[A/G]ACGGAACCAAAGTAAACACA	268	0	0
Round 1_Ferret_D3_Day 4	H7N9_HA.88.A.G	HA	SNPLOW	H7N9_HA	nonsynonymous	Asn30Asp	A	G	TCGGACATCATGCCGTGTCA[A/G]ACGGAACCAAAGTAAACACA	182	0	0
Round 1_Ferret_D4_Day 4	H7N9_HA.88.A.G	HA	SNPLOW	H7N9_HA	nonsynonymous	Asn30Asp	A	G	TCGGACATCATGCCGTGTCA[A/G]ACGGAACCAAAGTAAACACA	348	0	0
Round 1_Ferret_DC1_Day 6	H7N9_HA.88.A.G	HA	SNPLOW	H7N9_HA	nonsynonymous	Asn30Asp	A	G	TCGGACATCATGCCGTGTCA[A/G]ACGGAACCAAAGTAAACACA	233	0	0
Round 2-Ferret_D1- Day 2	H7N9_HA.93.A.G	HA	SNPHIGH	H7N9_HA	silent		A	G	CATCATGCCGTGTCAAACGG[A/G]ACCAAAGTAAACACATTAAC	17	0	0
Round 2-Ferret_D2- Day 2	H7N9_HA.93.A.G	HA	SNPHIGH	H7N9_HA	silent		A	G	CATCATGCCGTGTCAAACGG[A/G]ACCAAAGTAAACACATTAAC	86	0	0
Round 2-Ferret_D3- Day 2	H7N9_HA.93.A.G	HA	SNPHIGH	H7N9_HA	silent		A	G	CATCATGCCGTGTCAAACGG[A/G]ACCAAAGTAAACACATTAAC	70	0	0
Round 2-Ferret_D2- Day 4	H7N9_HA.93.A.G	HA	SNPHIGH	H7N9_HA	silent		A	G	CATCATGCCGTGTCAAACGG[A/G]ACCAAAGTAAACACATTAAC	189	0	0
Round 2-Ferret_D3- Day 4	H7N9_HA.93.A.G	HA	SNPHIGH	H7N9_HA	silent		A	G	CATCATGCCGTGTCAAACGG[A/G]ACCAAAGTAAACACATTAAC	145	2	0.0136054
Parental	H7N9_HA.93.A.G	HA	SNPHIGH	H7N9_HA	silent		A	G	CATCATGCCGTGTCAAACGG[A/G]ACCAAAGTAAACACATTAAC	85	0	0
Round 1_Ferret_DC2_Day 6	H7N9_HA.93.A.G	HA	SNPHIGH	H7N9_HA	silent		A	G	CATCATGCCGTGTCAAACGG[A/G]ACCAAAGTAAACACATTAAC	375	0	0
Round 1_Ferret_DC4_Day 6	H7N9_HA.93.A.G	HA	SNPHIGH	H7N9_HA	silent		A	G	CATCATGCCGTGTCAAACGG[A/G]ACCAAAGTAAACACATTAAC	110	0	0
Round 1_Ferret_AC4_Day 8	H7N9_HA.93.A.G	HA	SNPHIGH	H7N9_HA	silent		A	G	CATCATGCCGTGTCAAACGG[A/G]ACCAAAGTAAACACATTAAC	257	0	0
Round 1_Ferret_DC4_Day 8	H7N9_HA.93.A.G	HA	SNPHIGH	H7N9_HA	silent		A	G	CATCATGCCGTGTCAAACGG[A/G]ACCAAAGTAAACACATTAAC	489	1	0.00204082
Round 1_Ferret_D1_day 1	H7N9_HA.93.A.G	HA	SNPHIGH	H7N9_HA	silent		A	G	CATCATGCCGTGTCAAACGG[A/G]ACCAAAGTAAACACATTAAC	937	0	0
Round 1_Ferret_D2_Day 1	H7N9_HA.93.A.G	HA	SNPHIGH	H7N9_HA	silent		A	G	CATCATGCCGTGTCAAACGG[A/G]ACCAAAGTAAACACATTAAC	571	2	0.0034904
Round 1_Ferret_D3_Day 1	H7N9_HA.93.A.G	HA	SNPHIGH	H7N9_HA	silent		A	G	CATCATGCCGTGTCAAACGG[A/G]ACCAAAGTAAACACATTAAC	157	0	0
Round 1_Ferret_D4_Day 1	H7N9_HA.93.A.G	HA	SNPHIGH	H7N9_HA	silent		A	G	CATCATGCCGTGTCAAACGG[A/G]ACCAAAGTAAACACATTAAC	171	0	0
Round 1_Ferret_D1_Day 4	H7N9_HA.93.A.G	HA	SNPHIGH	H7N9_HA	silent		A	G	CATCATGCCGTGTCAAACGG[A/G]ACCAAAGTAAACACATTAAC	297	3	0.01
Round 1_Ferret_D3_Day 4	H7N9_HA.93.A.G	HA	SNPHIGH	H7N9_HA	silent		A	G	CATCATGCCGTGTCAAACGG[A/G]ACCAAAGTAAACACATTAAC	182	1	0.00546448
Round 1_Ferret_D4_Day 4	H7N9_HA.93.A.G	HA	SNPHIGH	H7N9_HA	silent		A	G	CATCATGCCGTGTCAAACGG[A/G]ACCAAAGTAAACACATTAAC	366	1	0.0027248
Round 1_Ferret_DC1_Day 6	H7N9_HA.93.A.G	HA	SNPHIGH	H7N9_HA	silent		A	G	CATCATGCCGTGTCAAACGG[A/G]ACCAAAGTAAACACATTAAC	234	0	0
Round 2-Ferret_D1- Day 2	H7N9_HA.94.A.G	HA	SNPLOW	H7N9_HA	nonsynonymous	Thr32Ala	A	G	ATCATGCCGTGTCAAACGGA[A/G]CCAAAGTAAACACATTAACT	18	0	0
Round 2-Ferret_D2- Day 2	H7N9_HA.94.A.G	HA	SNPLOW	H7N9_HA	nonsynonymous	Thr32Ala	A	G	ATCATGCCGTGTCAAACGGA[A/G]CCAAAGTAAACACATTAACT	85	1	0.0116279
Round 2-Ferret_D3- Day 2	H7N9_HA.94.A.G	HA	SNPLOW	H7N9_HA	nonsynonymous	Thr32Ala	A	G	ATCATGCCGTGTCAAACGGA[A/G]CCAAAGTAAACACATTAACT	70	0	0
Round 2-Ferret_D2- Day 4	H7N9_HA.94.A.G	HA	SNPLOW	H7N9_HA	nonsynonymous	Thr32Ala	A	G	ATCATGCCGTGTCAAACGGA[A/G]CCAAAGTAAACACATTAACT	190	0	0
Round 2-Ferret_D3- Day 4	H7N9_HA.94.A.G	HA	SNPLOW	H7N9_HA	nonsynonymous	Thr32Ala	A	G	ATCATGCCGTGTCAAACGGA[A/G]CCAAAGTAAACACATTAACT	148	0	0
Parental	H7N9_HA.94.A.G	HA	SNPLOW	H7N9_HA	nonsynonymous	Thr32Ala	A	G	ATCATGCCGTGTCAAACGGA[A/G]CCAAAGTAAACACATTAACT	85	0	0
Round 1_Ferret_DC2_Day 6	H7N9_HA.94.A.G	HA	SNPLOW	H7N9_HA	nonsynonymous	Thr32Ala	A	G	ATCATGCCGTGTCAAACGGA[A/G]CCAAAGTAAACACATTAACT	376	1	0.00265252
Round 1_Ferret_DC4_Day 6	H7N9_HA.94.A.G	HA	SNPLOW	H7N9_HA	nonsynonymous	Thr32Ala	A	G	ATCATGCCGTGTCAAACGGA[A/G]CCAAAGTAAACACATTAACT	108	2	0.0181818
Round 1_Ferret_AC4_Day 8	H7N9_HA.94.A.G	HA	SNPLOW	H7N9_HA	nonsynonymous	Thr32Ala	A	G	ATCATGCCGTGTCAAACGGA[A/G]CCAAAGTAAACACATTAACT	254	2	0.0078125
Round 1_Ferret_DC4_Day 8	H7N9_HA.94.A.G	HA	SNPLOW	H7N9_HA	nonsynonymous	Thr32Ala	A	G	ATCATGCCGTGTCAAACGGA[A/G]CCAAAGTAAACACATTAACT	495	1	0.00201613
Round 1_Ferret_D1_day 1	H7N9_HA.94.A.G	HA	SNPLOW	H7N9_HA	nonsynonymous	Thr32Ala	A	G	ATCATGCCGTGTCAAACGGA[A/G]CCAAAGTAAACACATTAACT	958	0	0
Round 1_Ferret_D2_Day 1	H7N9_HA.94.A.G	HA	SNPLOW	H7N9_HA	nonsynonymous	Thr32Ala	A	G	ATCATGCCGTGTCAAACGGA[A/G]CCAAAGTAAACACATTAACT	575	0	0
Round 1_Ferret_D3_Day 1	H7N9_HA.94.A.G	HA	SNPLOW	H7N9_HA	nonsynonymous	Thr32Ala	A	G	ATCATGCCGTGTCAAACGGA[A/G]CCAAAGTAAACACATTAACT	158	1	0.00628931
Round 1_Ferret_D4_Day 1	H7N9_HA.94.A.G	HA	SNPLOW	H7N9_HA	nonsynonymous	Thr32Ala	A	G	ATCATGCCGTGTCAAACGGA[A/G]CCAAAGTAAACACATTAACT	173	0	0
Round 1_Ferret_D1_Day 4	H7N9_HA.94.A.G	HA	SNPLOW	H7N9_HA	nonsynonymous	Thr32Ala	A	G	ATCATGCCGTGTCAAACGGA[A/G]CCAAAGTAAACACATTAACT	308	1	0.00323625
Round 1_Ferret_D3_Day 4	H7N9_HA.94.A.G	HA	SNPLOW	H7N9_HA	nonsynonymous	Thr32Ala	A	G	ATCATGCCGTGTCAAACGGA[A/G]CCAAAGTAAACACATTAACT	183	0	0
Round 1_Ferret_D4_Day 4	H7N9_HA.94.A.G	HA	SNPLOW	H7N9_HA	nonsynonymous	Thr32Ala	A	G	ATCATGCCGTGTCAAACGGA[A/G]CCAAAGTAAACACATTAACT	374	2	0.00531915
Round 1_Ferret_DC1_Day 6	H7N9_HA.94.A.G	HA	SNPLOW	H7N9_HA	nonsynonymous	Thr32Ala	A	G	ATCATGCCGTGTCAAACGGA[A/G]CCAAAGTAAACACATTAACT	237	0	0
Round 2-Ferret_D1- Day 2	H7N9_HA.96.C.T	HA	SNPLOW	H7N9_HA	silent		C	T	CATGCCGTGTCAAACGGAAC[C/T]AAAGTAAACACATTAACTGA	18	0	0
Round 2-Ferret_D2- Day 2	H7N9_HA.96.C.T	HA	SNPLOW	H7N9_HA	silent		C	T	CATGCCGTGTCAAACGGAAC[C/T]AAAGTAAACACATTAACTGA	86	0	0
Round 2-Ferret_D3- Day 2	H7N9_HA.96.C.T	HA	SNPLOW	H7N9_HA	silent		C	T	CATGCCGTGTCAAACGGAAC[C/T]AAAGTAAACACATTAACTGA	70	0	0
Round 2-Ferret_D2- Day 4	H7N9_HA.96.C.T	HA	SNPLOW	H7N9_HA	silent		C	T	CATGCCGTGTCAAACGGAAC[C/T]AAAGTAAACACATTAACTGA	189	0	0
Round 2-Ferret_D3- Day 4	H7N9_HA.96.C.T	HA	SNPLOW	H7N9_HA	silent		C	T	CATGCCGTGTCAAACGGAAC[C/T]AAAGTAAACACATTAACTGA	143	2	0.0137931
Parental	H7N9_HA.96.C.T	HA	SNPLOW	H7N9_HA	silent		C	T	CATGCCGTGTCAAACGGAAC[C/T]AAAGTAAACACATTAACTGA	73	11	0.130952
Round 1_Ferret_DC2_Day 6	H7N9_HA.96.C.T	HA	SNPLOW	H7N9_HA	silent		C	T	CATGCCGTGTCAAACGGAAC[C/T]AAAGTAAACACATTAACTGA	369	4	0.0107239
Round 1_Ferret_DC4_Day 6	H7N9_HA.96.C.T	HA	SNPLOW	H7N9_HA	silent		C	T	CATGCCGTGTCAAACGGAAC[C/T]AAAGTAAACACATTAACTGA	107	1	0.00925926
Round 1_Ferret_AC4_Day 8	H7N9_HA.96.C.T	HA	SNPLOW	H7N9_HA	silent		C	T	CATGCCGTGTCAAACGGAAC[C/T]AAAGTAAACACATTAACTGA	256	1	0.00389105
Round 1_Ferret_DC4_Day 8	H7N9_HA.96.C.T	HA	SNPLOW	H7N9_HA	silent		C	T	CATGCCGTGTCAAACGGAAC[C/T]AAAGTAAACACATTAACTGA	475	13	0.0266393
Round 1_Ferret_D1_day 1	H7N9_HA.96.C.T	HA	SNPLOW	H7N9_HA	silent		C	T	CATGCCGTGTCAAACGGAAC[C/T]AAAGTAAACACATTAACTGA	810	120	0.129032
Round 1_Ferret_D2_Day 1	H7N9_HA.96.C.T	HA	SNPLOW	H7N9_HA	silent		C	T	CATGCCGTGTCAAACGGAAC[C/T]AAAGTAAACACATTAACTGA	490	72	0.128114
Round 1_Ferret_D3_Day 1	H7N9_HA.96.C.T	HA	SNPLOW	H7N9_HA	silent		C	T	CATGCCGTGTCAAACGGAAC[C/T]AAAGTAAACACATTAACTGA	141	15	0.0961538
Round 1_Ferret_D4_Day 1	H7N9_HA.96.C.T	HA	SNPLOW	H7N9_HA	silent		C	T	CATGCCGTGTCAAACGGAAC[C/T]AAAGTAAACACATTAACTGA	137	29	0.174699
Round 1_Ferret_D1_Day 4	H7N9_HA.96.C.T	HA	SNPLOW	H7N9_HA	silent		C	T	CATGCCGTGTCAAACGGAAC[C/T]AAAGTAAACACATTAACTGA	281	24	0.0786885
Round 1_Ferret_D3_Day 4	H7N9_HA.96.C.T	HA	SNPLOW	H7N9_HA	silent		C	T	CATGCCGTGTCAAACGGAAC[C/T]AAAGTAAACACATTAACTGA	177	7	0.0380435
Round 1_Ferret_D4_Day 4	H7N9_HA.96.C.T	HA	SNPLOW	H7N9_HA	silent		C	T	CATGCCGTGTCAAACGGAAC[C/T]AAAGTAAACACATTAACTGA	346	23	0.0623306
Round 1_Ferret_DC1_Day 6	H7N9_HA.96.C.T	HA	SNPLOW	H7N9_HA	silent		C	T	CATGCCGTGTCAAACGGAAC[C/T]AAAGTAAACACATTAACTGA	229	3	0.012931
Round 2-Ferret_D1- Day 2	H7N9_HA.104.A.G	HA	SNPHIGH	H7N9_HA	nonsynonymous	Asn35Ser	A	G	GTCAAACGGAACCAAAGTAA[A/G]CACATTAACTGAAAGAGGAG	18	0	0
Round 2-Ferret_D2- Day 2	H7N9_HA.104.A.G	HA	SNPHIGH	H7N9_HA	nonsynonymous	Asn35Ser	A	G	GTCAAACGGAACCAAAGTAA[A/G]CACATTAACTGAAAGAGGAG	87	0	0
Round 2-Ferret_D3- Day 2	H7N9_HA.104.A.G	HA	SNPHIGH	H7N9_HA	nonsynonymous	Asn35Ser	A	G	GTCAAACGGAACCAAAGTAA[A/G]CACATTAACTGAAAGAGGAG	71	1	0.0138889
Round 2-Ferret_D2- Day 4	H7N9_HA.104.A.G	HA	SNPHIGH	H7N9_HA	nonsynonymous	Asn35Ser	A	G	GTCAAACGGAACCAAAGTAA[A/G]CACATTAACTGAAAGAGGAG	198	0	0
Round 2-Ferret_D3- Day 4	H7N9_HA.104.A.G	HA	SNPHIGH	H7N9_HA	nonsynonymous	Asn35Ser	A	G	GTCAAACGGAACCAAAGTAA[A/G]CACATTAACTGAAAGAGGAG	157	0	0
Parental	H7N9_HA.104.A.G	HA	SNPHIGH	H7N9_HA	nonsynonymous	Asn35Ser	A	G	GTCAAACGGAACCAAAGTAA[A/G]CACATTAACTGAAAGAGGAG	97	0	0
Round 1_Ferret_DC2_Day 6	H7N9_HA.104.A.G	HA	SNPHIGH	H7N9_HA	nonsynonymous	Asn35Ser	A	G	GTCAAACGGAACCAAAGTAA[A/G]CACATTAACTGAAAGAGGAG	402	0	0
Round 1_Ferret_DC4_Day 6	H7N9_HA.104.A.G	HA	SNPHIGH	H7N9_HA	nonsynonymous	Asn35Ser	A	G	GTCAAACGGAACCAAAGTAA[A/G]CACATTAACTGAAAGAGGAG	112	0	0
Round 1_Ferret_AC4_Day 8	H7N9_HA.104.A.G	HA	SNPHIGH	H7N9_HA	nonsynonymous	Asn35Ser	A	G	GTCAAACGGAACCAAAGTAA[A/G]CACATTAACTGAAAGAGGAG	272	4	0.0144928
Round 1_Ferret_DC4_Day 8	H7N9_HA.104.A.G	HA	SNPHIGH	H7N9_HA	nonsynonymous	Asn35Ser	A	G	GTCAAACGGAACCAAAGTAA[A/G]CACATTAACTGAAAGAGGAG	540	2	0.00369004
Round 1_Ferret_D1_day 1	H7N9_HA.104.A.G	HA	SNPHIGH	H7N9_HA	nonsynonymous	Asn35Ser	A	G	GTCAAACGGAACCAAAGTAA[A/G]CACATTAACTGAAAGAGGAG	1074	0	0
Round 1_Ferret_D2_Day 1	H7N9_HA.104.A.G	HA	SNPHIGH	H7N9_HA	nonsynonymous	Asn35Ser	A	G	GTCAAACGGAACCAAAGTAA[A/G]CACATTAACTGAAAGAGGAG	625	4	0.0063593
Round 1_Ferret_D3_Day 1	H7N9_HA.104.A.G	HA	SNPHIGH	H7N9_HA	nonsynonymous	Asn35Ser	A	G	GTCAAACGGAACCAAAGTAA[A/G]CACATTAACTGAAAGAGGAG	173	1	0.00574713
Round 1_Ferret_D4_Day 1	H7N9_HA.104.A.G	HA	SNPHIGH	H7N9_HA	nonsynonymous	Asn35Ser	A	G	GTCAAACGGAACCAAAGTAA[A/G]CACATTAACTGAAAGAGGAG	184	0	0
Round 1_Ferret_D1_Day 4	H7N9_HA.104.A.G	HA	SNPHIGH	H7N9_HA	nonsynonymous	Asn35Ser	A	G	GTCAAACGGAACCAAAGTAA[A/G]CACATTAACTGAAAGAGGAG	336	0	0
Round 1_Ferret_D3_Day 4	H7N9_HA.104.A.G	HA	SNPHIGH	H7N9_HA	nonsynonymous	Asn35Ser	A	G	GTCAAACGGAACCAAAGTAA[A/G]CACATTAACTGAAAGAGGAG	195	0	0
Round 1_Ferret_D4_Day 4	H7N9_HA.104.A.G	HA	SNPHIGH	H7N9_HA	nonsynonymous	Asn35Ser	A	G	GTCAAACGGAACCAAAGTAA[A/G]CACATTAACTGAAAGAGGAG	411	0	0
Round 1_Ferret_DC1_Day 6	H7N9_HA.104.A.G	HA	SNPHIGH	H7N9_HA	nonsynonymous	Asn35Ser	A	G	GTCAAACGGAACCAAAGTAA[A/G]CACATTAACTGAAAGAGGAG	254	1	0.00392157
Round 2-Ferret_D1- Day 2	H7N9_HA.106.A.G	HA	SNPLOW	H7N9_HA	nonsynonymous	Thr36Ala	A	G	CAAACGGAACCAAAGTAAAC[A/G]CATTAACTGAAAGAGGAGTG	18	0	0
Round 2-Ferret_D2- Day 2	H7N9_HA.106.A.G	HA	SNPLOW	H7N9_HA	nonsynonymous	Thr36Ala	A	G	CAAACGGAACCAAAGTAAAC[A/G]CATTAACTGAAAGAGGAGTG	87	0	0
Round 2-Ferret_D3- Day 2	H7N9_HA.106.A.G	HA	SNPLOW	H7N9_HA	nonsynonymous	Thr36Ala	A	G	CAAACGGAACCAAAGTAAAC[A/G]CATTAACTGAAAGAGGAGTG	71	0	0
Round 2-Ferret_D2- Day 4	H7N9_HA.106.A.G	HA	SNPLOW	H7N9_HA	nonsynonymous	Thr36Ala	A	G	CAAACGGAACCAAAGTAAAC[A/G]CATTAACTGAAAGAGGAGTG	199	0	0
Round 2-Ferret_D3- Day 4	H7N9_HA.106.A.G	HA	SNPLOW	H7N9_HA	nonsynonymous	Thr36Ala	A	G	CAAACGGAACCAAAGTAAAC[A/G]CATTAACTGAAAGAGGAGTG	159	0	0
Parental	H7N9_HA.106.A.G	HA	SNPLOW	H7N9_HA	nonsynonymous	Thr36Ala	A	G	CAAACGGAACCAAAGTAAAC[A/G]CATTAACTGAAAGAGGAGTG	97	0	0
Round 1_Ferret_DC2_Day 6	H7N9_HA.106.A.G	HA	SNPLOW	H7N9_HA	nonsynonymous	Thr36Ala	A	G	CAAACGGAACCAAAGTAAAC[A/G]CATTAACTGAAAGAGGAGTG	403	3	0.00738916
Round 1_Ferret_DC4_Day 6	H7N9_HA.106.A.G	HA	SNPLOW	H7N9_HA	nonsynonymous	Thr36Ala	A	G	CAAACGGAACCAAAGTAAAC[A/G]CATTAACTGAAAGAGGAGTG	114	0	0
Round 1_Ferret_AC4_Day 8	H7N9_HA.106.A.G	HA	SNPLOW	H7N9_HA	nonsynonymous	Thr36Ala	A	G	CAAACGGAACCAAAGTAAAC[A/G]CATTAACTGAAAGAGGAGTG	280	0	0
Round 1_Ferret_DC4_Day 8	H7N9_HA.106.A.G	HA	SNPLOW	H7N9_HA	nonsynonymous	Thr36Ala	A	G	CAAACGGAACCAAAGTAAAC[A/G]CATTAACTGAAAGAGGAGTG	550	1	0.00181488
Round 1_Ferret_D1_day 1	H7N9_HA.106.A.G	HA	SNPLOW	H7N9_HA	nonsynonymous	Thr36Ala	A	G	CAAACGGAACCAAAGTAAAC[A/G]CATTAACTGAAAGAGGAGTG	1106	1	0.000903342
Round 1_Ferret_D2_Day 1	H7N9_HA.106.A.G	HA	SNPLOW	H7N9_HA	nonsynonymous	Thr36Ala	A	G	CAAACGGAACCAAAGTAAAC[A/G]CATTAACTGAAAGAGGAGTG	659	2	0.00302572
Round 1_Ferret_D3_Day 1	H7N9_HA.106.A.G	HA	SNPLOW	H7N9_HA	nonsynonymous	Thr36Ala	A	G	CAAACGGAACCAAAGTAAAC[A/G]CATTAACTGAAAGAGGAGTG	177	0	0
Round 1_Ferret_D4_Day 1	H7N9_HA.106.A.G	HA	SNPLOW	H7N9_HA	nonsynonymous	Thr36Ala	A	G	CAAACGGAACCAAAGTAAAC[A/G]CATTAACTGAAAGAGGAGTG	187	0	0
Round 1_Ferret_D1_Day 4	H7N9_HA.106.A.G	HA	SNPLOW	H7N9_HA	nonsynonymous	Thr36Ala	A	G	CAAACGGAACCAAAGTAAAC[A/G]CATTAACTGAAAGAGGAGTG	341	0	0
Round 1_Ferret_D3_Day 4	H7N9_HA.106.A.G	HA	SNPLOW	H7N9_HA	nonsynonymous	Thr36Ala	A	G	CAAACGGAACCAAAGTAAAC[A/G]CATTAACTGAAAGAGGAGTG	201	0	0
Round 1_Ferret_D4_Day 4	H7N9_HA.106.A.G	HA	SNPLOW	H7N9_HA	nonsynonymous	Thr36Ala	A	G	CAAACGGAACCAAAGTAAAC[A/G]CATTAACTGAAAGAGGAGTG	418	0	0
Round 1_Ferret_DC1_Day 6	H7N9_HA.106.A.G	HA	SNPLOW	H7N9_HA	nonsynonymous	Thr36Ala	A	G	CAAACGGAACCAAAGTAAAC[A/G]CATTAACTGAAAGAGGAGTG	250	1	0.00398406
Round 2-Ferret_D1- Day 2	H7N9_HA.108.A.G	HA	SNPLOW	H7N9_HA	silent		A	G	AACGGAACCAAAGTAAACAC[A/G]TTAACTGAAAGAGGAGTGGA	19	0	0
Round 2-Ferret_D2- Day 2	H7N9_HA.108.A.G	HA	SNPLOW	H7N9_HA	silent		A	G	AACGGAACCAAAGTAAACAC[A/G]TTAACTGAAAGAGGAGTGGA	87	0	0
Round 2-Ferret_D3- Day 2	H7N9_HA.108.A.G	HA	SNPLOW	H7N9_HA	silent		A	G	AACGGAACCAAAGTAAACAC[A/G]TTAACTGAAAGAGGAGTGGA	68	0	0
Round 2-Ferret_D2- Day 4	H7N9_HA.108.A.G	HA	SNPLOW	H7N9_HA	silent		A	G	AACGGAACCAAAGTAAACAC[A/G]TTAACTGAAAGAGGAGTGGA	209	0	0
Round 2-Ferret_D3- Day 4	H7N9_HA.108.A.G	HA	SNPLOW	H7N9_HA	silent		A	G	AACGGAACCAAAGTAAACAC[A/G]TTAACTGAAAGAGGAGTGGA	165	0	0
Parental	H7N9_HA.108.A.G	HA	SNPLOW	H7N9_HA	silent		A	G	AACGGAACCAAAGTAAACAC[A/G]TTAACTGAAAGAGGAGTGGA	97	0	0
Round 1_Ferret_DC2_Day 6	H7N9_HA.108.A.G	HA	SNPLOW	H7N9_HA	silent		A	G	AACGGAACCAAAGTAAACAC[A/G]TTAACTGAAAGAGGAGTGGA	402	3	0.00740741
Round 1_Ferret_DC4_Day 6	H7N9_HA.108.A.G	HA	SNPLOW	H7N9_HA	silent		A	G	AACGGAACCAAAGTAAACAC[A/G]TTAACTGAAAGAGGAGTGGA	114	0	0
Round 1_Ferret_AC4_Day 8	H7N9_HA.108.A.G	HA	SNPLOW	H7N9_HA	silent		A	G	AACGGAACCAAAGTAAACAC[A/G]TTAACTGAAAGAGGAGTGGA	288	0	0
Round 1_Ferret_DC4_Day 8	H7N9_HA.108.A.G	HA	SNPLOW	H7N9_HA	silent		A	G	AACGGAACCAAAGTAAACAC[A/G]TTAACTGAAAGAGGAGTGGA	540	1	0.00184843
Round 1_Ferret_D1_day 1	H7N9_HA.108.A.G	HA	SNPLOW	H7N9_HA	silent		A	G	AACGGAACCAAAGTAAACAC[A/G]TTAACTGAAAGAGGAGTGGA	1117	1	0.000894454
Round 1_Ferret_D2_Day 1	H7N9_HA.108.A.G	HA	SNPLOW	H7N9_HA	silent		A	G	AACGGAACCAAAGTAAACAC[A/G]TTAACTGAAAGAGGAGTGGA	654	0	0
Round 1_Ferret_D3_Day 1	H7N9_HA.108.A.G	HA	SNPLOW	H7N9_HA	silent		A	G	AACGGAACCAAAGTAAACAC[A/G]TTAACTGAAAGAGGAGTGGA	173	0	0
Round 1_Ferret_D4_Day 1	H7N9_HA.108.A.G	HA	SNPLOW	H7N9_HA	silent		A	G	AACGGAACCAAAGTAAACAC[A/G]TTAACTGAAAGAGGAGTGGA	187	0	0
Round 1_Ferret_D1_Day 4	H7N9_HA.108.A.G	HA	SNPLOW	H7N9_HA	silent		A	G	AACGGAACCAAAGTAAACAC[A/G]TTAACTGAAAGAGGAGTGGA	339	1	0.00294118
Round 1_Ferret_D3_Day 4	H7N9_HA.108.A.G	HA	SNPLOW	H7N9_HA	silent		A	G	AACGGAACCAAAGTAAACAC[A/G]TTAACTGAAAGAGGAGTGGA	200	1	0.00497512
Round 1_Ferret_D4_Day 4	H7N9_HA.108.A.G	HA	SNPLOW	H7N9_HA	silent		A	G	AACGGAACCAAAGTAAACAC[A/G]TTAACTGAAAGAGGAGTGGA	423	0	0
Round 1_Ferret_DC1_Day 6	H7N9_HA.108.A.G	HA	SNPLOW	H7N9_HA	silent		A	G	AACGGAACCAAAGTAAACAC[A/G]TTAACTGAAAGAGGAGTGGA	244	0	0
Round 2-Ferret_D1- Day 2	H7N9_HA.110.T.C	HA	SNPLOW	H7N9_HA	nonsynonymous	Leu37Ser	T	C	CGGAACCAAAGTAAACACAT[T/C]AACTGAAAGAGGAGTGGAAG	19	0	0
Round 2-Ferret_D2- Day 2	H7N9_HA.110.T.C	HA	SNPLOW	H7N9_HA	nonsynonymous	Leu37Ser	T	C	CGGAACCAAAGTAAACACAT[T/C]AACTGAAAGAGGAGTGGAAG	87	0	0
Round 2-Ferret_D3- Day 2	H7N9_HA.110.T.C	HA	SNPLOW	H7N9_HA	nonsynonymous	Leu37Ser	T	C	CGGAACCAAAGTAAACACAT[T/C]AACTGAAAGAGGAGTGGAAG	69	0	0
Round 2-Ferret_D2- Day 4	H7N9_HA.110.T.C	HA	SNPLOW	H7N9_HA	nonsynonymous	Leu37Ser	T	C	CGGAACCAAAGTAAACACAT[T/C]AACTGAAAGAGGAGTGGAAG	209	0	0
Round 2-Ferret_D3- Day 4	H7N9_HA.110.T.C	HA	SNPLOW	H7N9_HA	nonsynonymous	Leu37Ser	T	C	CGGAACCAAAGTAAACACAT[T/C]AACTGAAAGAGGAGTGGAAG	166	0	0
Parental	H7N9_HA.110.T.C	HA	SNPLOW	H7N9_HA	nonsynonymous	Leu37Ser	T	C	CGGAACCAAAGTAAACACAT[T/C]AACTGAAAGAGGAGTGGAAG	101	0	0
Round 1_Ferret_DC2_Day 6	H7N9_HA.110.T.C	HA	SNPLOW	H7N9_HA	nonsynonymous	Leu37Ser	T	C	CGGAACCAAAGTAAACACAT[T/C]AACTGAAAGAGGAGTGGAAG	411	0	0
Round 1_Ferret_DC4_Day 6	H7N9_HA.110.T.C	HA	SNPLOW	H7N9_HA	nonsynonymous	Leu37Ser	T	C	CGGAACCAAAGTAAACACAT[T/C]AACTGAAAGAGGAGTGGAAG	115	0	0
Round 1_Ferret_AC4_Day 8	H7N9_HA.110.T.C	HA	SNPLOW	H7N9_HA	nonsynonymous	Leu37Ser	T	C	CGGAACCAAAGTAAACACAT[T/C]AACTGAAAGAGGAGTGGAAG	293	0	0
Round 1_Ferret_DC4_Day 8	H7N9_HA.110.T.C	HA	SNPLOW	H7N9_HA	nonsynonymous	Leu37Ser	T	C	CGGAACCAAAGTAAACACAT[T/C]AACTGAAAGAGGAGTGGAAG	563	0	0
Round 1_Ferret_D1_day 1	H7N9_HA.110.T.C	HA	SNPLOW	H7N9_HA	nonsynonymous	Leu37Ser	T	C	CGGAACCAAAGTAAACACAT[T/C]AACTGAAAGAGGAGTGGAAG	1132	3	0.00264317
Round 1_Ferret_D2_Day 1	H7N9_HA.110.T.C	HA	SNPLOW	H7N9_HA	nonsynonymous	Leu37Ser	T	C	CGGAACCAAAGTAAACACAT[T/C]AACTGAAAGAGGAGTGGAAG	661	0	0
Round 1_Ferret_D3_Day 1	H7N9_HA.110.T.C	HA	SNPLOW	H7N9_HA	nonsynonymous	Leu37Ser	T	C	CGGAACCAAAGTAAACACAT[T/C]AACTGAAAGAGGAGTGGAAG	178	0	0
Round 1_Ferret_D4_Day 1	H7N9_HA.110.T.C	HA	SNPLOW	H7N9_HA	nonsynonymous	Leu37Ser	T	C	CGGAACCAAAGTAAACACAT[T/C]AACTGAAAGAGGAGTGGAAG	188	0	0
Round 1_Ferret_D1_Day 4	H7N9_HA.110.T.C	HA	SNPLOW	H7N9_HA	nonsynonymous	Leu37Ser	T	C	CGGAACCAAAGTAAACACAT[T/C]AACTGAAAGAGGAGTGGAAG	347	1	0.00287356
Round 1_Ferret_D3_Day 4	H7N9_HA.110.T.C	HA	SNPLOW	H7N9_HA	nonsynonymous	Leu37Ser	T	C	CGGAACCAAAGTAAACACAT[T/C]AACTGAAAGAGGAGTGGAAG	204	0	0
Round 1_Ferret_D4_Day 4	H7N9_HA.110.T.C	HA	SNPLOW	H7N9_HA	nonsynonymous	Leu37Ser	T	C	CGGAACCAAAGTAAACACAT[T/C]AACTGAAAGAGGAGTGGAAG	433	0	0
Round 1_Ferret_DC1_Day 6	H7N9_HA.110.T.C	HA	SNPLOW	H7N9_HA	nonsynonymous	Leu37Ser	T	C	CGGAACCAAAGTAAACACAT[T/C]AACTGAAAGAGGAGTGGAAG	255	0	0
Round 2-Ferret_D1- Day 2	H7N9_HA.112.A.G	HA	SNPHIGH	H7N9_HA	nonsynonymous	Thr38Ala	A	G	GAACCAAAGTAAACACATTA[A/G]CTGAAAGAGGAGTGGAAGTC	20	0	0
Round 2-Ferret_D2- Day 2	H7N9_HA.112.A.G	HA	SNPHIGH	H7N9_HA	nonsynonymous	Thr38Ala	A	G	GAACCAAAGTAAACACATTA[A/G]CTGAAAGAGGAGTGGAAGTC	87	0	0
Round 2-Ferret_D3- Day 2	H7N9_HA.112.A.G	HA	SNPHIGH	H7N9_HA	nonsynonymous	Thr38Ala	A	G	GAACCAAAGTAAACACATTA[A/G]CTGAAAGAGGAGTGGAAGTC	70	0	0
Round 2-Ferret_D2- Day 4	H7N9_HA.112.A.G	HA	SNPHIGH	H7N9_HA	nonsynonymous	Thr38Ala	A	G	GAACCAAAGTAAACACATTA[A/G]CTGAAAGAGGAGTGGAAGTC	213	0	0
Round 2-Ferret_D3- Day 4	H7N9_HA.112.A.G	HA	SNPHIGH	H7N9_HA	nonsynonymous	Thr38Ala	A	G	GAACCAAAGTAAACACATTA[A/G]CTGAAAGAGGAGTGGAAGTC	170	0	0
Parental	H7N9_HA.112.A.G	HA	SNPHIGH	H7N9_HA	nonsynonymous	Thr38Ala	A	G	GAACCAAAGTAAACACATTA[A/G]CTGAAAGAGGAGTGGAAGTC	105	0	0
Round 1_Ferret_DC2_Day 6	H7N9_HA.112.A.G	HA	SNPHIGH	H7N9_HA	nonsynonymous	Thr38Ala	A	G	GAACCAAAGTAAACACATTA[A/G]CTGAAAGAGGAGTGGAAGTC	411	0	0
Round 1_Ferret_DC4_Day 6	H7N9_HA.112.A.G	HA	SNPHIGH	H7N9_HA	nonsynonymous	Thr38Ala	A	G	GAACCAAAGTAAACACATTA[A/G]CTGAAAGAGGAGTGGAAGTC	116	0	0
Round 1_Ferret_AC4_Day 8	H7N9_HA.112.A.G	HA	SNPHIGH	H7N9_HA	nonsynonymous	Thr38Ala	A	G	GAACCAAAGTAAACACATTA[A/G]CTGAAAGAGGAGTGGAAGTC	295	0	0
Round 1_Ferret_DC4_Day 8	H7N9_HA.112.A.G	HA	SNPHIGH	H7N9_HA	nonsynonymous	Thr38Ala	A	G	GAACCAAAGTAAACACATTA[A/G]CTGAAAGAGGAGTGGAAGTC	572	1	0.0017452
Round 1_Ferret_D1_day 1	H7N9_HA.112.A.G	HA	SNPHIGH	H7N9_HA	nonsynonymous	Thr38Ala	A	G	GAACCAAAGTAAACACATTA[A/G]CTGAAAGAGGAGTGGAAGTC	1148	3	0.00260643
Round 1_Ferret_D2_Day 1	H7N9_HA.112.A.G	HA	SNPHIGH	H7N9_HA	nonsynonymous	Thr38Ala	A	G	GAACCAAAGTAAACACATTA[A/G]CTGAAAGAGGAGTGGAAGTC	668	0	0
Round 1_Ferret_D3_Day 1	H7N9_HA.112.A.G	HA	SNPHIGH	H7N9_HA	nonsynonymous	Thr38Ala	A	G	GAACCAAAGTAAACACATTA[A/G]CTGAAAGAGGAGTGGAAGTC	186	0	0
Round 1_Ferret_D4_Day 1	H7N9_HA.112.A.G	HA	SNPHIGH	H7N9_HA	nonsynonymous	Thr38Ala	A	G	GAACCAAAGTAAACACATTA[A/G]CTGAAAGAGGAGTGGAAGTC	191	0	0
Round 1_Ferret_D1_Day 4	H7N9_HA.112.A.G	HA	SNPHIGH	H7N9_HA	nonsynonymous	Thr38Ala	A	G	GAACCAAAGTAAACACATTA[A/G]CTGAAAGAGGAGTGGAAGTC	349	1	0.00285714
Round 1_Ferret_D3_Day 4	H7N9_HA.112.A.G	HA	SNPHIGH	H7N9_HA	nonsynonymous	Thr38Ala	A	G	GAACCAAAGTAAACACATTA[A/G]CTGAAAGAGGAGTGGAAGTC	205	0	0
Round 1_Ferret_D4_Day 4	H7N9_HA.112.A.G	HA	SNPHIGH	H7N9_HA	nonsynonymous	Thr38Ala	A	G	GAACCAAAGTAAACACATTA[A/G]CTGAAAGAGGAGTGGAAGTC	439	0	0
Round 1_Ferret_DC1_Day 6	H7N9_HA.112.A.G	HA	SNPHIGH	H7N9_HA	nonsynonymous	Thr38Ala	A	G	GAACCAAAGTAAACACATTA[A/G]CTGAAAGAGGAGTGGAAGTC	259	0	0
Round 2-Ferret_D1- Day 2	H7N9_HA.116.A.G	HA	SNPLOW	H7N9_HA	nonsynonymous	Glu39Gly	A	G	CAAAGTAAACACATTAACTG[A/G]AAGAGGAGTGGAAGTCGTCA	20	0	0
Round 2-Ferret_D2- Day 2	H7N9_HA.116.A.G	HA	SNPLOW	H7N9_HA	nonsynonymous	Glu39Gly	A	G	CAAAGTAAACACATTAACTG[A/G]AAGAGGAGTGGAAGTCGTCA	86	1	0.0114943
Round 2-Ferret_D3- Day 2	H7N9_HA.116.A.G	HA	SNPLOW	H7N9_HA	nonsynonymous	Glu39Gly	A	G	CAAAGTAAACACATTAACTG[A/G]AAGAGGAGTGGAAGTCGTCA	73	1	0.0135135
Round 2-Ferret_D2- Day 4	H7N9_HA.116.A.G	HA	SNPLOW	H7N9_HA	nonsynonymous	Glu39Gly	A	G	CAAAGTAAACACATTAACTG[A/G]AAGAGGAGTGGAAGTCGTCA	214	0	0
Round 2-Ferret_D3- Day 4	H7N9_HA.116.A.G	HA	SNPLOW	H7N9_HA	nonsynonymous	Glu39Gly	A	G	CAAAGTAAACACATTAACTG[A/G]AAGAGGAGTGGAAGTCGTCA	172	4	0.0227273
Parental	H7N9_HA.116.A.G	HA	SNPLOW	H7N9_HA	nonsynonymous	Glu39Gly	A	G	CAAAGTAAACACATTAACTG[A/G]AAGAGGAGTGGAAGTCGTCA	108	0	0
Round 1_Ferret_DC2_Day 6	H7N9_HA.116.A.G	HA	SNPLOW	H7N9_HA	nonsynonymous	Glu39Gly	A	G	CAAAGTAAACACATTAACTG[A/G]AAGAGGAGTGGAAGTCGTCA	411	2	0.00484262
Round 1_Ferret_DC4_Day 6	H7N9_HA.116.A.G	HA	SNPLOW	H7N9_HA	nonsynonymous	Glu39Gly	A	G	CAAAGTAAACACATTAACTG[A/G]AAGAGGAGTGGAAGTCGTCA	118	0	0
Round 1_Ferret_AC4_Day 8	H7N9_HA.116.A.G	HA	SNPLOW	H7N9_HA	nonsynonymous	Glu39Gly	A	G	CAAAGTAAACACATTAACTG[A/G]AAGAGGAGTGGAAGTCGTCA	300	0	0
Round 1_Ferret_DC4_Day 8	H7N9_HA.116.A.G	HA	SNPLOW	H7N9_HA	nonsynonymous	Glu39Gly	A	G	CAAAGTAAACACATTAACTG[A/G]AAGAGGAGTGGAAGTCGTCA	585	0	0
Round 1_Ferret_D1_day 1	H7N9_HA.116.A.G	HA	SNPLOW	H7N9_HA	nonsynonymous	Glu39Gly	A	G	CAAAGTAAACACATTAACTG[A/G]AAGAGGAGTGGAAGTCGTCA	1163	2	0.00171674
Round 1_Ferret_D2_Day 1	H7N9_HA.116.A.G	HA	SNPLOW	H7N9_HA	nonsynonymous	Glu39Gly	A	G	CAAAGTAAACACATTAACTG[A/G]AAGAGGAGTGGAAGTCGTCA	664	0	0
Round 1_Ferret_D3_Day 1	H7N9_HA.116.A.G	HA	SNPLOW	H7N9_HA	nonsynonymous	Glu39Gly	A	G	CAAAGTAAACACATTAACTG[A/G]AAGAGGAGTGGAAGTCGTCA	180	0	0
Round 1_Ferret_D4_Day 1	H7N9_HA.116.A.G	HA	SNPLOW	H7N9_HA	nonsynonymous	Glu39Gly	A	G	CAAAGTAAACACATTAACTG[A/G]AAGAGGAGTGGAAGTCGTCA	193	0	0
Round 1_Ferret_D1_Day 4	H7N9_HA.116.A.G	HA	SNPLOW	H7N9_HA	nonsynonymous	Glu39Gly	A	G	CAAAGTAAACACATTAACTG[A/G]AAGAGGAGTGGAAGTCGTCA	357	0	0
Round 1_Ferret_D3_Day 4	H7N9_HA.116.A.G	HA	SNPLOW	H7N9_HA	nonsynonymous	Glu39Gly	A	G	CAAAGTAAACACATTAACTG[A/G]AAGAGGAGTGGAAGTCGTCA	204	0	0
Round 1_Ferret_D4_Day 4	H7N9_HA.116.A.G	HA	SNPLOW	H7N9_HA	nonsynonymous	Glu39Gly	A	G	CAAAGTAAACACATTAACTG[A/G]AAGAGGAGTGGAAGTCGTCA	450	1	0.00221729
Round 1_Ferret_DC1_Day 6	H7N9_HA.116.A.G	HA	SNPLOW	H7N9_HA	nonsynonymous	Glu39Gly	A	G	CAAAGTAAACACATTAACTG[A/G]AAGAGGAGTGGAAGTCGTCA	266	0	0
Round 2-Ferret_D1- Day 2	H7N9_HA.118.A.C	HA	SNPHIGH	H7N9_HA	silent		A	C	AAGTAAACACATTAACTGAA[A/C]GAGGAGTGGAAGTCGTCAAT	20	0	0
Round 2-Ferret_D2- Day 2	H7N9_HA.118.A.C	HA	SNPHIGH	H7N9_HA	silent		A	C	AAGTAAACACATTAACTGAA[A/C]GAGGAGTGGAAGTCGTCAAT	87	0	0
Round 2-Ferret_D3- Day 2	H7N9_HA.118.A.C	HA	SNPHIGH	H7N9_HA	silent		A	C	AAGTAAACACATTAACTGAA[A/C]GAGGAGTGGAAGTCGTCAAT	75	0	0
Round 2-Ferret_D2- Day 4	H7N9_HA.118.A.C	HA	SNPHIGH	H7N9_HA	silent		A	C	AAGTAAACACATTAACTGAA[A/C]GAGGAGTGGAAGTCGTCAAT	214	0	0
Round 2-Ferret_D3- Day 4	H7N9_HA.118.A.C	HA	SNPHIGH	H7N9_HA	silent		A	C	AAGTAAACACATTAACTGAA[A/C]GAGGAGTGGAAGTCGTCAAT	179	0	0
Parental	H7N9_HA.118.A.C	HA	SNPHIGH	H7N9_HA	silent		A	C	AAGTAAACACATTAACTGAA[A/C]GAGGAGTGGAAGTCGTCAAT	107	0	0
Round 1_Ferret_DC2_Day 6	H7N9_HA.118.A.C	HA	SNPHIGH	H7N9_HA	silent		A	C	AAGTAAACACATTAACTGAA[A/C]GAGGAGTGGAAGTCGTCAAT	412	0	0
Round 1_Ferret_DC4_Day 6	H7N9_HA.118.A.C	HA	SNPHIGH	H7N9_HA	silent		A	C	AAGTAAACACATTAACTGAA[A/C]GAGGAGTGGAAGTCGTCAAT	119	0	0
Round 1_Ferret_AC4_Day 8	H7N9_HA.118.A.C	HA	SNPHIGH	H7N9_HA	silent		A	C	AAGTAAACACATTAACTGAA[A/C]GAGGAGTGGAAGTCGTCAAT	300	0	0
Round 1_Ferret_DC4_Day 8	H7N9_HA.118.A.C	HA	SNPHIGH	H7N9_HA	silent		A	C	AAGTAAACACATTAACTGAA[A/C]GAGGAGTGGAAGTCGTCAAT	587	2	0.00339559
Round 1_Ferret_D1_day 1	H7N9_HA.118.A.C	HA	SNPHIGH	H7N9_HA	silent		A	C	AAGTAAACACATTAACTGAA[A/C]GAGGAGTGGAAGTCGTCAAT	1163	1	0.000859107
Round 1_Ferret_D2_Day 1	H7N9_HA.118.A.C	HA	SNPHIGH	H7N9_HA	silent		A	C	AAGTAAACACATTAACTGAA[A/C]GAGGAGTGGAAGTCGTCAAT	662	0	0
Round 1_Ferret_D3_Day 1	H7N9_HA.118.A.C	HA	SNPHIGH	H7N9_HA	silent		A	C	AAGTAAACACATTAACTGAA[A/C]GAGGAGTGGAAGTCGTCAAT	178	0	0
Round 1_Ferret_D4_Day 1	H7N9_HA.118.A.C	HA	SNPHIGH	H7N9_HA	silent		A	C	AAGTAAACACATTAACTGAA[A/C]GAGGAGTGGAAGTCGTCAAT	193	0	0
Round 1_Ferret_D1_Day 4	H7N9_HA.118.A.C	HA	SNPHIGH	H7N9_HA	silent		A	C	AAGTAAACACATTAACTGAA[A/C]GAGGAGTGGAAGTCGTCAAT	345	6	0.017094
Round 1_Ferret_D3_Day 4	H7N9_HA.118.A.C	HA	SNPHIGH	H7N9_HA	silent		A	C	AAGTAAACACATTAACTGAA[A/C]GAGGAGTGGAAGTCGTCAAT	205	0	0
Round 1_Ferret_D4_Day 4	H7N9_HA.118.A.C	HA	SNPHIGH	H7N9_HA	silent		A	C	AAGTAAACACATTAACTGAA[A/C]GAGGAGTGGAAGTCGTCAAT	449	1	0.00222222
Round 1_Ferret_DC1_Day 6	H7N9_HA.118.A.C	HA	SNPHIGH	H7N9_HA	silent		A	C	AAGTAAACACATTAACTGAA[A/C]GAGGAGTGGAAGTCGTCAAT	267	0	0
Round 2-Ferret_D1- Day 2	H7N9_HA.118.A.G	HA	SNPLOW	H7N9_HA	nonsynonymous	Arg40Gly	A	G	AAGTAAACACATTAACTGAA[A/G]GAGGAGTGGAAGTCGTCAAT	20	0	0
Round 2-Ferret_D2- Day 2	H7N9_HA.118.A.G	HA	SNPLOW	H7N9_HA	nonsynonymous	Arg40Gly	A	G	AAGTAAACACATTAACTGAA[A/G]GAGGAGTGGAAGTCGTCAAT	87	0	0
Round 2-Ferret_D3- Day 2	H7N9_HA.118.A.G	HA	SNPLOW	H7N9_HA	nonsynonymous	Arg40Gly	A	G	AAGTAAACACATTAACTGAA[A/G]GAGGAGTGGAAGTCGTCAAT	75	0	0
Round 2-Ferret_D2- Day 4	H7N9_HA.118.A.G	HA	SNPLOW	H7N9_HA	nonsynonymous	Arg40Gly	A	G	AAGTAAACACATTAACTGAA[A/G]GAGGAGTGGAAGTCGTCAAT	214	0	0
Round 2-Ferret_D3- Day 4	H7N9_HA.118.A.G	HA	SNPLOW	H7N9_HA	nonsynonymous	Arg40Gly	A	G	AAGTAAACACATTAACTGAA[A/G]GAGGAGTGGAAGTCGTCAAT	179	0	0
Parental	H7N9_HA.118.A.G	HA	SNPLOW	H7N9_HA	nonsynonymous	Arg40Gly	A	G	AAGTAAACACATTAACTGAA[A/G]GAGGAGTGGAAGTCGTCAAT	107	1	0.00925926
Round 1_Ferret_DC2_Day 6	H7N9_HA.118.A.G	HA	SNPLOW	H7N9_HA	nonsynonymous	Arg40Gly	A	G	AAGTAAACACATTAACTGAA[A/G]GAGGAGTGGAAGTCGTCAAT	412	1	0.00242131
Round 1_Ferret_DC4_Day 6	H7N9_HA.118.A.G	HA	SNPLOW	H7N9_HA	nonsynonymous	Arg40Gly	A	G	AAGTAAACACATTAACTGAA[A/G]GAGGAGTGGAAGTCGTCAAT	119	0	0
Round 1_Ferret_AC4_Day 8	H7N9_HA.118.A.G	HA	SNPLOW	H7N9_HA	nonsynonymous	Arg40Gly	A	G	AAGTAAACACATTAACTGAA[A/G]GAGGAGTGGAAGTCGTCAAT	300	0	0
Round 1_Ferret_DC4_Day 8	H7N9_HA.118.A.G	HA	SNPLOW	H7N9_HA	nonsynonymous	Arg40Gly	A	G	AAGTAAACACATTAACTGAA[A/G]GAGGAGTGGAAGTCGTCAAT	587	1	0.00170068
Round 1_Ferret_D1_day 1	H7N9_HA.118.A.G	HA	SNPLOW	H7N9_HA	nonsynonymous	Arg40Gly	A	G	AAGTAAACACATTAACTGAA[A/G]GAGGAGTGGAAGTCGTCAAT	1163	2	0.00171674
Round 1_Ferret_D2_Day 1	H7N9_HA.118.A.G	HA	SNPLOW	H7N9_HA	nonsynonymous	Arg40Gly	A	G	AAGTAAACACATTAACTGAA[A/G]GAGGAGTGGAAGTCGTCAAT	662	2	0.00301205
Round 1_Ferret_D3_Day 1	H7N9_HA.118.A.G	HA	SNPLOW	H7N9_HA	nonsynonymous	Arg40Gly	A	G	AAGTAAACACATTAACTGAA[A/G]GAGGAGTGGAAGTCGTCAAT	178	2	0.0111111
Round 1_Ferret_D4_Day 1	H7N9_HA.118.A.G	HA	SNPLOW	H7N9_HA	nonsynonymous	Arg40Gly	A	G	AAGTAAACACATTAACTGAA[A/G]GAGGAGTGGAAGTCGTCAAT	193	1	0.00515464
Round 1_Ferret_D1_Day 4	H7N9_HA.118.A.G	HA	SNPLOW	H7N9_HA	nonsynonymous	Arg40Gly	A	G	AAGTAAACACATTAACTGAA[A/G]GAGGAGTGGAAGTCGTCAAT	345	2	0.00576369
Round 1_Ferret_D3_Day 4	H7N9_HA.118.A.G	HA	SNPLOW	H7N9_HA	nonsynonymous	Arg40Gly	A	G	AAGTAAACACATTAACTGAA[A/G]GAGGAGTGGAAGTCGTCAAT	205	1	0.00485437
Round 1_Ferret_D4_Day 4	H7N9_HA.118.A.G	HA	SNPLOW	H7N9_HA	nonsynonymous	Arg40Gly	A	G	AAGTAAACACATTAACTGAA[A/G]GAGGAGTGGAAGTCGTCAAT	449	1	0.00222222
Round 1_Ferret_DC1_Day 6	H7N9_HA.118.A.G	HA	SNPLOW	H7N9_HA	nonsynonymous	Arg40Gly	A	G	AAGTAAACACATTAACTGAA[A/G]GAGGAGTGGAAGTCGTCAAT	267	0	0
Round 2-Ferret_D1- Day 2	H7N9_HA.119.G.A	HA	SNPLOW	H7N9_HA	nonsynonymous	Arg40Lys	G	A	AGTAAACACATTAACTGAAA[G/A]AGGAGTGGAAGTCGTCAATG	20	0	0
Round 2-Ferret_D2- Day 2	H7N9_HA.119.G.A	HA	SNPLOW	H7N9_HA	nonsynonymous	Arg40Lys	G	A	AGTAAACACATTAACTGAAA[G/A]AGGAGTGGAAGTCGTCAATG	87	0	0
Round 2-Ferret_D3- Day 2	H7N9_HA.119.G.A	HA	SNPLOW	H7N9_HA	nonsynonymous	Arg40Lys	G	A	AGTAAACACATTAACTGAAA[G/A]AGGAGTGGAAGTCGTCAATG	76	0	0
Round 2-Ferret_D2- Day 4	H7N9_HA.119.G.A	HA	SNPLOW	H7N9_HA	nonsynonymous	Arg40Lys	G	A	AGTAAACACATTAACTGAAA[G/A]AGGAGTGGAAGTCGTCAATG	215	0	0
Round 2-Ferret_D3- Day 4	H7N9_HA.119.G.A	HA	SNPLOW	H7N9_HA	nonsynonymous	Arg40Lys	G	A	AGTAAACACATTAACTGAAA[G/A]AGGAGTGGAAGTCGTCAATG	180	0	0
Parental	H7N9_HA.119.G.A	HA	SNPLOW	H7N9_HA	nonsynonymous	Arg40Lys	G	A	AGTAAACACATTAACTGAAA[G/A]AGGAGTGGAAGTCGTCAATG	107	0	0
Round 1_Ferret_DC2_Day 6	H7N9_HA.119.G.A	HA	SNPLOW	H7N9_HA	nonsynonymous	Arg40Lys	G	A	AGTAAACACATTAACTGAAA[G/A]AGGAGTGGAAGTCGTCAATG	413	1	0.00241546
Round 1_Ferret_DC4_Day 6	H7N9_HA.119.G.A	HA	SNPLOW	H7N9_HA	nonsynonymous	Arg40Lys	G	A	AGTAAACACATTAACTGAAA[G/A]AGGAGTGGAAGTCGTCAATG	120	0	0
Round 1_Ferret_AC4_Day 8	H7N9_HA.119.G.A	HA	SNPLOW	H7N9_HA	nonsynonymous	Arg40Lys	G	A	AGTAAACACATTAACTGAAA[G/A]AGGAGTGGAAGTCGTCAATG	305	0	0
Round 1_Ferret_DC4_Day 8	H7N9_HA.119.G.A	HA	SNPLOW	H7N9_HA	nonsynonymous	Arg40Lys	G	A	AGTAAACACATTAACTGAAA[G/A]AGGAGTGGAAGTCGTCAATG	594	0	0
Round 1_Ferret_D1_day 1	H7N9_HA.119.G.A	HA	SNPLOW	H7N9_HA	nonsynonymous	Arg40Lys	G	A	AGTAAACACATTAACTGAAA[G/A]AGGAGTGGAAGTCGTCAATG	1176	0	0
Round 1_Ferret_D2_Day 1	H7N9_HA.119.G.A	HA	SNPLOW	H7N9_HA	nonsynonymous	Arg40Lys	G	A	AGTAAACACATTAACTGAAA[G/A]AGGAGTGGAAGTCGTCAATG	665	0	0
Round 1_Ferret_D3_Day 1	H7N9_HA.119.G.A	HA	SNPLOW	H7N9_HA	nonsynonymous	Arg40Lys	G	A	AGTAAACACATTAACTGAAA[G/A]AGGAGTGGAAGTCGTCAATG	180	0	0
Round 1_Ferret_D4_Day 1	H7N9_HA.119.G.A	HA	SNPLOW	H7N9_HA	nonsynonymous	Arg40Lys	G	A	AGTAAACACATTAACTGAAA[G/A]AGGAGTGGAAGTCGTCAATG	194	0	0
Round 1_Ferret_D1_Day 4	H7N9_HA.119.G.A	HA	SNPLOW	H7N9_HA	nonsynonymous	Arg40Lys	G	A	AGTAAACACATTAACTGAAA[G/A]AGGAGTGGAAGTCGTCAATG	356	1	0.00280112
Round 1_Ferret_D3_Day 4	H7N9_HA.119.G.A	HA	SNPLOW	H7N9_HA	nonsynonymous	Arg40Lys	G	A	AGTAAACACATTAACTGAAA[G/A]AGGAGTGGAAGTCGTCAATG	207	0	0
Round 1_Ferret_D4_Day 4	H7N9_HA.119.G.A	HA	SNPLOW	H7N9_HA	nonsynonymous	Arg40Lys	G	A	AGTAAACACATTAACTGAAA[G/A]AGGAGTGGAAGTCGTCAATG	449	3	0.00663717
Round 1_Ferret_DC1_Day 6	H7N9_HA.119.G.A	HA	SNPLOW	H7N9_HA	nonsynonymous	Arg40Lys	G	A	AGTAAACACATTAACTGAAA[G/A]AGGAGTGGAAGTCGTCAATG	270	0	0
Round 2-Ferret_D1- Day 2	H7N9_HA.120.A.G	HA	SNPLOW	H7N9_HA	silent		A	G	GTAAACACATTAACTGAAAG[A/G]GGAGTGGAAGTCGTCAATGC	20	0	0
Round 2-Ferret_D2- Day 2	H7N9_HA.120.A.G	HA	SNPLOW	H7N9_HA	silent		A	G	GTAAACACATTAACTGAAAG[A/G]GGAGTGGAAGTCGTCAATGC	85	1	0.0116279
Round 2-Ferret_D3- Day 2	H7N9_HA.120.A.G	HA	SNPLOW	H7N9_HA	silent		A	G	GTAAACACATTAACTGAAAG[A/G]GGAGTGGAAGTCGTCAATGC	76	0	0
Round 2-Ferret_D2- Day 4	H7N9_HA.120.A.G	HA	SNPLOW	H7N9_HA	silent		A	G	GTAAACACATTAACTGAAAG[A/G]GGAGTGGAAGTCGTCAATGC	215	0	0
Round 2-Ferret_D3- Day 4	H7N9_HA.120.A.G	HA	SNPLOW	H7N9_HA	silent		A	G	GTAAACACATTAACTGAAAG[A/G]GGAGTGGAAGTCGTCAATGC	175	1	0.00568182
Parental	H7N9_HA.120.A.G	HA	SNPLOW	H7N9_HA	silent		A	G	GTAAACACATTAACTGAAAG[A/G]GGAGTGGAAGTCGTCAATGC	102	0	0
Round 1_Ferret_DC2_Day 6	H7N9_HA.120.A.G	HA	SNPLOW	H7N9_HA	silent		A	G	GTAAACACATTAACTGAAAG[A/G]GGAGTGGAAGTCGTCAATGC	411	2	0.00484262
Round 1_Ferret_DC4_Day 6	H7N9_HA.120.A.G	HA	SNPLOW	H7N9_HA	silent		A	G	GTAAACACATTAACTGAAAG[A/G]GGAGTGGAAGTCGTCAATGC	119	0	0
Round 1_Ferret_AC4_Day 8	H7N9_HA.120.A.G	HA	SNPLOW	H7N9_HA	silent		A	G	GTAAACACATTAACTGAAAG[A/G]GGAGTGGAAGTCGTCAATGC	302	0	0
Round 1_Ferret_DC4_Day 8	H7N9_HA.120.A.G	HA	SNPLOW	H7N9_HA	silent		A	G	GTAAACACATTAACTGAAAG[A/G]GGAGTGGAAGTCGTCAATGC	590	1	0.00169205
Round 1_Ferret_D1_day 1	H7N9_HA.120.A.G	HA	SNPLOW	H7N9_HA	silent		A	G	GTAAACACATTAACTGAAAG[A/G]GGAGTGGAAGTCGTCAATGC	1170	2	0.00170648
Round 1_Ferret_D2_Day 1	H7N9_HA.120.A.G	HA	SNPLOW	H7N9_HA	silent		A	G	GTAAACACATTAACTGAAAG[A/G]GGAGTGGAAGTCGTCAATGC	662	1	0.0015083
Round 1_Ferret_D3_Day 1	H7N9_HA.120.A.G	HA	SNPLOW	H7N9_HA	silent		A	G	GTAAACACATTAACTGAAAG[A/G]GGAGTGGAAGTCGTCAATGC	180	0	0
Round 1_Ferret_D4_Day 1	H7N9_HA.120.A.G	HA	SNPLOW	H7N9_HA	silent		A	G	GTAAACACATTAACTGAAAG[A/G]GGAGTGGAAGTCGTCAATGC	194	0	0
Round 1_Ferret_D1_Day 4	H7N9_HA.120.A.G	HA	SNPLOW	H7N9_HA	silent		A	G	GTAAACACATTAACTGAAAG[A/G]GGAGTGGAAGTCGTCAATGC	357	0	0
Round 1_Ferret_D3_Day 4	H7N9_HA.120.A.G	HA	SNPLOW	H7N9_HA	silent		A	G	GTAAACACATTAACTGAAAG[A/G]GGAGTGGAAGTCGTCAATGC	206	0	0
Round 1_Ferret_D4_Day 4	H7N9_HA.120.A.G	HA	SNPLOW	H7N9_HA	silent		A	G	GTAAACACATTAACTGAAAG[A/G]GGAGTGGAAGTCGTCAATGC	450	1	0.00221729
Round 1_Ferret_DC1_Day 6	H7N9_HA.120.A.G	HA	SNPLOW	H7N9_HA	silent		A	G	GTAAACACATTAACTGAAAG[A/G]GGAGTGGAAGTCGTCAATGC	268	1	0.00371747
Round 2-Ferret_D1- Day 2	H7N9_HA.123.A.G	HA	SNPLOW	H7N9_HA	silent		A	G	AACACATTAACTGAAAGAGG[A/G]GTGGAAGTCGTCAATGCAAC	20	0	0
Round 2-Ferret_D2- Day 2	H7N9_HA.123.A.G	HA	SNPLOW	H7N9_HA	silent		A	G	AACACATTAACTGAAAGAGG[A/G]GTGGAAGTCGTCAATGCAAC	87	0	0
Round 2-Ferret_D3- Day 2	H7N9_HA.123.A.G	HA	SNPLOW	H7N9_HA	silent		A	G	AACACATTAACTGAAAGAGG[A/G]GTGGAAGTCGTCAATGCAAC	80	0	0
Round 2-Ferret_D2- Day 4	H7N9_HA.123.A.G	HA	SNPLOW	H7N9_HA	silent		A	G	AACACATTAACTGAAAGAGG[A/G]GTGGAAGTCGTCAATGCAAC	219	0	0
Round 2-Ferret_D3- Day 4	H7N9_HA.123.A.G	HA	SNPLOW	H7N9_HA	silent		A	G	AACACATTAACTGAAAGAGG[A/G]GTGGAAGTCGTCAATGCAAC	174	0	0
Parental	H7N9_HA.123.A.G	HA	SNPLOW	H7N9_HA	silent		A	G	AACACATTAACTGAAAGAGG[A/G]GTGGAAGTCGTCAATGCAAC	103	0	0
Round 1_Ferret_DC2_Day 6	H7N9_HA.123.A.G	HA	SNPLOW	H7N9_HA	silent		A	G	AACACATTAACTGAAAGAGG[A/G]GTGGAAGTCGTCAATGCAAC	413	1	0.00241546
Round 1_Ferret_DC4_Day 6	H7N9_HA.123.A.G	HA	SNPLOW	H7N9_HA	silent		A	G	AACACATTAACTGAAAGAGG[A/G]GTGGAAGTCGTCAATGCAAC	118	0	0
Round 1_Ferret_AC4_Day 8	H7N9_HA.123.A.G	HA	SNPLOW	H7N9_HA	silent		A	G	AACACATTAACTGAAAGAGG[A/G]GTGGAAGTCGTCAATGCAAC	313	0	0
Round 1_Ferret_DC4_Day 8	H7N9_HA.123.A.G	HA	SNPLOW	H7N9_HA	silent		A	G	AACACATTAACTGAAAGAGG[A/G]GTGGAAGTCGTCAATGCAAC	597	1	0.00167224
Round 1_Ferret_D1_day 1	H7N9_HA.123.A.G	HA	SNPLOW	H7N9_HA	silent		A	G	AACACATTAACTGAAAGAGG[A/G]GTGGAAGTCGTCAATGCAAC	1188	2	0.00168067
Round 1_Ferret_D2_Day 1	H7N9_HA.123.A.G	HA	SNPLOW	H7N9_HA	silent		A	G	AACACATTAACTGAAAGAGG[A/G]GTGGAAGTCGTCAATGCAAC	671	1	0.0014881
Round 1_Ferret_D3_Day 1	H7N9_HA.123.A.G	HA	SNPLOW	H7N9_HA	silent		A	G	AACACATTAACTGAAAGAGG[A/G]GTGGAAGTCGTCAATGCAAC	181	0	0
Round 1_Ferret_D4_Day 1	H7N9_HA.123.A.G	HA	SNPLOW	H7N9_HA	silent		A	G	AACACATTAACTGAAAGAGG[A/G]GTGGAAGTCGTCAATGCAAC	195	2	0.0101523
Round 1_Ferret_D1_Day 4	H7N9_HA.123.A.G	HA	SNPLOW	H7N9_HA	silent		A	G	AACACATTAACTGAAAGAGG[A/G]GTGGAAGTCGTCAATGCAAC	350	0	0
Round 1_Ferret_D3_Day 4	H7N9_HA.123.A.G	HA	SNPLOW	H7N9_HA	silent		A	G	AACACATTAACTGAAAGAGG[A/G]GTGGAAGTCGTCAATGCAAC	208	0	0
Round 1_Ferret_D4_Day 4	H7N9_HA.123.A.G	HA	SNPLOW	H7N9_HA	silent		A	G	AACACATTAACTGAAAGAGG[A/G]GTGGAAGTCGTCAATGCAAC	452	1	0.00220751
Round 1_Ferret_DC1_Day 6	H7N9_HA.123.A.G	HA	SNPLOW	H7N9_HA	silent		A	G	AACACATTAACTGAAAGAGG[A/G]GTGGAAGTCGTCAATGCAAC	279	0	0
Round 2-Ferret_D1- Day 2	H7N9_HA.126.G.A	HA	SNPLOW	H7N9_HA	silent		G	A	ACATTAACTGAAAGAGGAGT[G/A]GAAGTCGTCAATGCAACTGA	18	0	0
Round 2-Ferret_D2- Day 2	H7N9_HA.126.G.A	HA	SNPLOW	H7N9_HA	silent		G	A	ACATTAACTGAAAGAGGAGT[G/A]GAAGTCGTCAATGCAACTGA	87	0	0
Round 2-Ferret_D3- Day 2	H7N9_HA.126.G.A	HA	SNPLOW	H7N9_HA	silent		G	A	ACATTAACTGAAAGAGGAGT[G/A]GAAGTCGTCAATGCAACTGA	82	0	0
Round 2-Ferret_D2- Day 4	H7N9_HA.126.G.A	HA	SNPLOW	H7N9_HA	silent		G	A	ACATTAACTGAAAGAGGAGT[G/A]GAAGTCGTCAATGCAACTGA	217	0	0
Round 2-Ferret_D3- Day 4	H7N9_HA.126.G.A	HA	SNPLOW	H7N9_HA	silent		G	A	ACATTAACTGAAAGAGGAGT[G/A]GAAGTCGTCAATGCAACTGA	176	0	0
Parental	H7N9_HA.126.G.A	HA	SNPLOW	H7N9_HA	silent		G	A	ACATTAACTGAAAGAGGAGT[G/A]GAAGTCGTCAATGCAACTGA	105	0	0
Round 1_Ferret_DC2_Day 6	H7N9_HA.126.G.A	HA	SNPLOW	H7N9_HA	silent		G	A	ACATTAACTGAAAGAGGAGT[G/A]GAAGTCGTCAATGCAACTGA	417	1	0.00239234
Round 1_Ferret_DC4_Day 6	H7N9_HA.126.G.A	HA	SNPLOW	H7N9_HA	silent		G	A	ACATTAACTGAAAGAGGAGT[G/A]GAAGTCGTCAATGCAACTGA	117	1	0.00847458
Round 1_Ferret_AC4_Day 8	H7N9_HA.126.G.A	HA	SNPLOW	H7N9_HA	silent		G	A	ACATTAACTGAAAGAGGAGT[G/A]GAAGTCGTCAATGCAACTGA	319	0	0
Round 1_Ferret_DC4_Day 8	H7N9_HA.126.G.A	HA	SNPLOW	H7N9_HA	silent		G	A	ACATTAACTGAAAGAGGAGT[G/A]GAAGTCGTCAATGCAACTGA	602	0	0
Round 1_Ferret_D1_day 1	H7N9_HA.126.G.A	HA	SNPLOW	H7N9_HA	silent		G	A	ACATTAACTGAAAGAGGAGT[G/A]GAAGTCGTCAATGCAACTGA	1199	3	0.00249584
Round 1_Ferret_D2_Day 1	H7N9_HA.126.G.A	HA	SNPLOW	H7N9_HA	silent		G	A	ACATTAACTGAAAGAGGAGT[G/A]GAAGTCGTCAATGCAACTGA	679	0	0
Round 1_Ferret_D3_Day 1	H7N9_HA.126.G.A	HA	SNPLOW	H7N9_HA	silent		G	A	ACATTAACTGAAAGAGGAGT[G/A]GAAGTCGTCAATGCAACTGA	182	0	0
Round 1_Ferret_D4_Day 1	H7N9_HA.126.G.A	HA	SNPLOW	H7N9_HA	silent		G	A	ACATTAACTGAAAGAGGAGT[G/A]GAAGTCGTCAATGCAACTGA	201	0	0
Round 1_Ferret_D1_Day 4	H7N9_HA.126.G.A	HA	SNPLOW	H7N9_HA	silent		G	A	ACATTAACTGAAAGAGGAGT[G/A]GAAGTCGTCAATGCAACTGA	348	0	0
Round 1_Ferret_D3_Day 4	H7N9_HA.126.G.A	HA	SNPLOW	H7N9_HA	silent		G	A	ACATTAACTGAAAGAGGAGT[G/A]GAAGTCGTCAATGCAACTGA	209	0	0
Round 1_Ferret_D4_Day 4	H7N9_HA.126.G.A	HA	SNPLOW	H7N9_HA	silent		G	A	ACATTAACTGAAAGAGGAGT[G/A]GAAGTCGTCAATGCAACTGA	453	0	0
Round 1_Ferret_DC1_Day 6	H7N9_HA.126.G.A	HA	SNPLOW	H7N9_HA	silent		G	A	ACATTAACTGAAAGAGGAGT[G/A]GAAGTCGTCAATGCAACTGA	287	1	0.00347222
Round 2-Ferret_D1- Day 2	H7N9_HA.128.A.G	HA	SNPLOW	H7N9_HA	nonsynonymous	Glu43Gly	A	G	ATTAACTGAAAGAGGAGTGG[A/G]AGTCGTCAATGCAACTGAAA	17	0	0
Round 2-Ferret_D2- Day 2	H7N9_HA.128.A.G	HA	SNPLOW	H7N9_HA	nonsynonymous	Glu43Gly	A	G	ATTAACTGAAAGAGGAGTGG[A/G]AGTCGTCAATGCAACTGAAA	86	0	0
Round 2-Ferret_D3- Day 2	H7N9_HA.128.A.G	HA	SNPLOW	H7N9_HA	nonsynonymous	Glu43Gly	A	G	ATTAACTGAAAGAGGAGTGG[A/G]AGTCGTCAATGCAACTGAAA	81	0	0
Round 2-Ferret_D2- Day 4	H7N9_HA.128.A.G	HA	SNPLOW	H7N9_HA	nonsynonymous	Glu43Gly	A	G	ATTAACTGAAAGAGGAGTGG[A/G]AGTCGTCAATGCAACTGAAA	216	0	0
Round 2-Ferret_D3- Day 4	H7N9_HA.128.A.G	HA	SNPLOW	H7N9_HA	nonsynonymous	Glu43Gly	A	G	ATTAACTGAAAGAGGAGTGG[A/G]AGTCGTCAATGCAACTGAAA	176	0	0
Parental	H7N9_HA.128.A.G	HA	SNPLOW	H7N9_HA	nonsynonymous	Glu43Gly	A	G	ATTAACTGAAAGAGGAGTGG[A/G]AGTCGTCAATGCAACTGAAA	105	0	0
Round 1_Ferret_DC2_Day 6	H7N9_HA.128.A.G	HA	SNPLOW	H7N9_HA	nonsynonymous	Glu43Gly	A	G	ATTAACTGAAAGAGGAGTGG[A/G]AGTCGTCAATGCAACTGAAA	415	2	0.00479616
Round 1_Ferret_DC4_Day 6	H7N9_HA.128.A.G	HA	SNPLOW	H7N9_HA	nonsynonymous	Glu43Gly	A	G	ATTAACTGAAAGAGGAGTGG[A/G]AGTCGTCAATGCAACTGAAA	117	0	0
Round 1_Ferret_AC4_Day 8	H7N9_HA.128.A.G	HA	SNPLOW	H7N9_HA	nonsynonymous	Glu43Gly	A	G	ATTAACTGAAAGAGGAGTGG[A/G]AGTCGTCAATGCAACTGAAA	319	0	0
Round 1_Ferret_DC4_Day 8	H7N9_HA.128.A.G	HA	SNPLOW	H7N9_HA	nonsynonymous	Glu43Gly	A	G	ATTAACTGAAAGAGGAGTGG[A/G]AGTCGTCAATGCAACTGAAA	563	2	0.00353982
Round 1_Ferret_D1_day 1	H7N9_HA.128.A.G	HA	SNPLOW	H7N9_HA	nonsynonymous	Glu43Gly	A	G	ATTAACTGAAAGAGGAGTGG[A/G]AGTCGTCAATGCAACTGAAA	1190	0	0
Round 1_Ferret_D2_Day 1	H7N9_HA.128.A.G	HA	SNPLOW	H7N9_HA	nonsynonymous	Glu43Gly	A	G	ATTAACTGAAAGAGGAGTGG[A/G]AGTCGTCAATGCAACTGAAA	674	1	0.00148148
Round 1_Ferret_D3_Day 1	H7N9_HA.128.A.G	HA	SNPLOW	H7N9_HA	nonsynonymous	Glu43Gly	A	G	ATTAACTGAAAGAGGAGTGG[A/G]AGTCGTCAATGCAACTGAAA	179	0	0
Round 1_Ferret_D4_Day 1	H7N9_HA.128.A.G	HA	SNPLOW	H7N9_HA	nonsynonymous	Glu43Gly	A	G	ATTAACTGAAAGAGGAGTGG[A/G]AGTCGTCAATGCAACTGAAA	199	0	0
Round 1_Ferret_D1_Day 4	H7N9_HA.128.A.G	HA	SNPLOW	H7N9_HA	nonsynonymous	Glu43Gly	A	G	ATTAACTGAAAGAGGAGTGG[A/G]AGTCGTCAATGCAACTGAAA	345	0	0
Round 1_Ferret_D3_Day 4	H7N9_HA.128.A.G	HA	SNPLOW	H7N9_HA	nonsynonymous	Glu43Gly	A	G	ATTAACTGAAAGAGGAGTGG[A/G]AGTCGTCAATGCAACTGAAA	209	0	0
Round 1_Ferret_D4_Day 4	H7N9_HA.128.A.G	HA	SNPLOW	H7N9_HA	nonsynonymous	Glu43Gly	A	G	ATTAACTGAAAGAGGAGTGG[A/G]AGTCGTCAATGCAACTGAAA	449	0	0
Round 1_Ferret_DC1_Day 6	H7N9_HA.128.A.G	HA	SNPLOW	H7N9_HA	nonsynonymous	Glu43Gly	A	G	ATTAACTGAAAGAGGAGTGG[A/G]AGTCGTCAATGCAACTGAAA	281	0	0
Round 2-Ferret_D1- Day 2	H7N9_HA.129.A.G	HA	SNPHIGH	H7N9_HA	silent		A	G	TTAACTGAAAGAGGAGTGGA[A/G]GTCGTCAATGCAACTGAAAC	18	0	0
Round 2-Ferret_D2- Day 2	H7N9_HA.129.A.G	HA	SNPHIGH	H7N9_HA	silent		A	G	TTAACTGAAAGAGGAGTGGA[A/G]GTCGTCAATGCAACTGAAAC	86	0	0
Round 2-Ferret_D3- Day 2	H7N9_HA.129.A.G	HA	SNPHIGH	H7N9_HA	silent		A	G	TTAACTGAAAGAGGAGTGGA[A/G]GTCGTCAATGCAACTGAAAC	81	0	0
Round 2-Ferret_D2- Day 4	H7N9_HA.129.A.G	HA	SNPHIGH	H7N9_HA	silent		A	G	TTAACTGAAAGAGGAGTGGA[A/G]GTCGTCAATGCAACTGAAAC	216	0	0
Round 2-Ferret_D3- Day 4	H7N9_HA.129.A.G	HA	SNPHIGH	H7N9_HA	silent		A	G	TTAACTGAAAGAGGAGTGGA[A/G]GTCGTCAATGCAACTGAAAC	176	0	0
Parental	H7N9_HA.129.A.G	HA	SNPHIGH	H7N9_HA	silent		A	G	TTAACTGAAAGAGGAGTGGA[A/G]GTCGTCAATGCAACTGAAAC	104	0	0
Round 1_Ferret_DC2_Day 6	H7N9_HA.129.A.G	HA	SNPHIGH	H7N9_HA	silent		A	G	TTAACTGAAAGAGGAGTGGA[A/G]GTCGTCAATGCAACTGAAAC	415	2	0.00479616
Round 1_Ferret_DC4_Day 6	H7N9_HA.129.A.G	HA	SNPHIGH	H7N9_HA	silent		A	G	TTAACTGAAAGAGGAGTGGA[A/G]GTCGTCAATGCAACTGAAAC	116	0	0
Round 1_Ferret_AC4_Day 8	H7N9_HA.129.A.G	HA	SNPHIGH	H7N9_HA	silent		A	G	TTAACTGAAAGAGGAGTGGA[A/G]GTCGTCAATGCAACTGAAAC	318	0	0
Round 1_Ferret_DC4_Day 8	H7N9_HA.129.A.G	HA	SNPHIGH	H7N9_HA	silent		A	G	TTAACTGAAAGAGGAGTGGA[A/G]GTCGTCAATGCAACTGAAAC	561	1	0.00177936
Round 1_Ferret_D1_day 1	H7N9_HA.129.A.G	HA	SNPHIGH	H7N9_HA	silent		A	G	TTAACTGAAAGAGGAGTGGA[A/G]GTCGTCAATGCAACTGAAAC	1192	0	0
Round 1_Ferret_D2_Day 1	H7N9_HA.129.A.G	HA	SNPHIGH	H7N9_HA	silent		A	G	TTAACTGAAAGAGGAGTGGA[A/G]GTCGTCAATGCAACTGAAAC	671	2	0.00297177
Round 1_Ferret_D3_Day 1	H7N9_HA.129.A.G	HA	SNPHIGH	H7N9_HA	silent		A	G	TTAACTGAAAGAGGAGTGGA[A/G]GTCGTCAATGCAACTGAAAC	181	0	0
Round 1_Ferret_D4_Day 1	H7N9_HA.129.A.G	HA	SNPHIGH	H7N9_HA	silent		A	G	TTAACTGAAAGAGGAGTGGA[A/G]GTCGTCAATGCAACTGAAAC	198	1	0.00502513
Round 1_Ferret_D1_Day 4	H7N9_HA.129.A.G	HA	SNPHIGH	H7N9_HA	silent		A	G	TTAACTGAAAGAGGAGTGGA[A/G]GTCGTCAATGCAACTGAAAC	348	0	0
Round 1_Ferret_D3_Day 4	H7N9_HA.129.A.G	HA	SNPHIGH	H7N9_HA	silent		A	G	TTAACTGAAAGAGGAGTGGA[A/G]GTCGTCAATGCAACTGAAAC	206	1	0.00483092
Round 1_Ferret_D4_Day 4	H7N9_HA.129.A.G	HA	SNPHIGH	H7N9_HA	silent		A	G	TTAACTGAAAGAGGAGTGGA[A/G]GTCGTCAATGCAACTGAAAC	445	3	0.00669643
Round 1_Ferret_DC1_Day 6	H7N9_HA.129.A.G	HA	SNPHIGH	H7N9_HA	silent		A	G	TTAACTGAAAGAGGAGTGGA[A/G]GTCGTCAATGCAACTGAAAC	278	1	0.00358423
Round 2-Ferret_D1- Day 2	H7N9_HA.131.T.C	HA	SNPLOW	H7N9_HA	nonsynonymous	Val44Ala	T	C	AACTGAAAGAGGAGTGGAAG[T/C]CGTCAATGCAACTGAAACAG	18	0	0
Round 2-Ferret_D2- Day 2	H7N9_HA.131.T.C	HA	SNPLOW	H7N9_HA	nonsynonymous	Val44Ala	T	C	AACTGAAAGAGGAGTGGAAG[T/C]CGTCAATGCAACTGAAACAG	86	0	0
Round 2-Ferret_D3- Day 2	H7N9_HA.131.T.C	HA	SNPLOW	H7N9_HA	nonsynonymous	Val44Ala	T	C	AACTGAAAGAGGAGTGGAAG[T/C]CGTCAATGCAACTGAAACAG	76	0	0
Round 2-Ferret_D2- Day 4	H7N9_HA.131.T.C	HA	SNPLOW	H7N9_HA	nonsynonymous	Val44Ala	T	C	AACTGAAAGAGGAGTGGAAG[T/C]CGTCAATGCAACTGAAACAG	206	0	0
Round 2-Ferret_D3- Day 4	H7N9_HA.131.T.C	HA	SNPLOW	H7N9_HA	nonsynonymous	Val44Ala	T	C	AACTGAAAGAGGAGTGGAAG[T/C]CGTCAATGCAACTGAAACAG	161	0	0
Parental	H7N9_HA.131.T.C	HA	SNPLOW	H7N9_HA	nonsynonymous	Val44Ala	T	C	AACTGAAAGAGGAGTGGAAG[T/C]CGTCAATGCAACTGAAACAG	98	0	0
Round 1_Ferret_DC2_Day 6	H7N9_HA.131.T.C	HA	SNPLOW	H7N9_HA	nonsynonymous	Val44Ala	T	C	AACTGAAAGAGGAGTGGAAG[T/C]CGTCAATGCAACTGAAACAG	406	0	0
Round 1_Ferret_DC4_Day 6	H7N9_HA.131.T.C	HA	SNPLOW	H7N9_HA	nonsynonymous	Val44Ala	T	C	AACTGAAAGAGGAGTGGAAG[T/C]CGTCAATGCAACTGAAACAG	112	0	0
Round 1_Ferret_AC4_Day 8	H7N9_HA.131.T.C	HA	SNPLOW	H7N9_HA	nonsynonymous	Val44Ala	T	C	AACTGAAAGAGGAGTGGAAG[T/C]CGTCAATGCAACTGAAACAG	304	0	0
Round 1_Ferret_DC4_Day 8	H7N9_HA.131.T.C	HA	SNPLOW	H7N9_HA	nonsynonymous	Val44Ala	T	C	AACTGAAAGAGGAGTGGAAG[T/C]CGTCAATGCAACTGAAACAG	531	2	0.00375235
Round 1_Ferret_D1_day 1	H7N9_HA.131.T.C	HA	SNPLOW	H7N9_HA	nonsynonymous	Val44Ala	T	C	AACTGAAAGAGGAGTGGAAG[T/C]CGTCAATGCAACTGAAACAG	1142	0	0
Round 1_Ferret_D2_Day 1	H7N9_HA.131.T.C	HA	SNPLOW	H7N9_HA	nonsynonymous	Val44Ala	T	C	AACTGAAAGAGGAGTGGAAG[T/C]CGTCAATGCAACTGAAACAG	651	1	0.00153374
Round 1_Ferret_D3_Day 1	H7N9_HA.131.T.C	HA	SNPLOW	H7N9_HA	nonsynonymous	Val44Ala	T	C	AACTGAAAGAGGAGTGGAAG[T/C]CGTCAATGCAACTGAAACAG	170	0	0
Round 1_Ferret_D4_Day 1	H7N9_HA.131.T.C	HA	SNPLOW	H7N9_HA	nonsynonymous	Val44Ala	T	C	AACTGAAAGAGGAGTGGAAG[T/C]CGTCAATGCAACTGAAACAG	186	0	0
Round 1_Ferret_D1_Day 4	H7N9_HA.131.T.C	HA	SNPLOW	H7N9_HA	nonsynonymous	Val44Ala	T	C	AACTGAAAGAGGAGTGGAAG[T/C]CGTCAATGCAACTGAAACAG	336	0	0
Round 1_Ferret_D3_Day 4	H7N9_HA.131.T.C	HA	SNPLOW	H7N9_HA	nonsynonymous	Val44Ala	T	C	AACTGAAAGAGGAGTGGAAG[T/C]CGTCAATGCAACTGAAACAG	200	0	0
Round 1_Ferret_D4_Day 4	H7N9_HA.131.T.C	HA	SNPLOW	H7N9_HA	nonsynonymous	Val44Ala	T	C	AACTGAAAGAGGAGTGGAAG[T/C]CGTCAATGCAACTGAAACAG	434	1	0.00229885
Round 1_Ferret_DC1_Day 6	H7N9_HA.131.T.C	HA	SNPLOW	H7N9_HA	nonsynonymous	Val44Ala	T	C	AACTGAAAGAGGAGTGGAAG[T/C]CGTCAATGCAACTGAAACAG	265	0	0
Round 2-Ferret_D1- Day 2	H7N9_HA.134.T.C	HA	SNPLOW	H7N9_HA	nonsynonymous	Val45Ala	T	C	TGAAAGAGGAGTGGAAGTCG[T/C]CAATGCAACTGAAACAGTGG	18	0	0
Round 2-Ferret_D2- Day 2	H7N9_HA.134.T.C	HA	SNPLOW	H7N9_HA	nonsynonymous	Val45Ala	T	C	TGAAAGAGGAGTGGAAGTCG[T/C]CAATGCAACTGAAACAGTGG	80	0	0
Round 2-Ferret_D3- Day 2	H7N9_HA.134.T.C	HA	SNPLOW	H7N9_HA	nonsynonymous	Val45Ala	T	C	TGAAAGAGGAGTGGAAGTCG[T/C]CAATGCAACTGAAACAGTGG	76	0	0
Round 2-Ferret_D2- Day 4	H7N9_HA.134.T.C	HA	SNPLOW	H7N9_HA	nonsynonymous	Val45Ala	T	C	TGAAAGAGGAGTGGAAGTCG[T/C]CAATGCAACTGAAACAGTGG	198	0	0
Round 2-Ferret_D3- Day 4	H7N9_HA.134.T.C	HA	SNPLOW	H7N9_HA	nonsynonymous	Val45Ala	T	C	TGAAAGAGGAGTGGAAGTCG[T/C]CAATGCAACTGAAACAGTGG	158	0	0
Parental	H7N9_HA.134.T.C	HA	SNPLOW	H7N9_HA	nonsynonymous	Val45Ala	T	C	TGAAAGAGGAGTGGAAGTCG[T/C]CAATGCAACTGAAACAGTGG	94	0	0
Round 1_Ferret_DC2_Day 6	H7N9_HA.134.T.C	HA	SNPLOW	H7N9_HA	nonsynonymous	Val45Ala	T	C	TGAAAGAGGAGTGGAAGTCG[T/C]CAATGCAACTGAAACAGTGG	388	1	0.00257069
Round 1_Ferret_DC4_Day 6	H7N9_HA.134.T.C	HA	SNPLOW	H7N9_HA	nonsynonymous	Val45Ala	T	C	TGAAAGAGGAGTGGAAGTCG[T/C]CAATGCAACTGAAACAGTGG	108	0	0
Round 1_Ferret_AC4_Day 8	H7N9_HA.134.T.C	HA	SNPLOW	H7N9_HA	nonsynonymous	Val45Ala	T	C	TGAAAGAGGAGTGGAAGTCG[T/C]CAATGCAACTGAAACAGTGG	288	2	0.00689655
Round 1_Ferret_DC4_Day 8	H7N9_HA.134.T.C	HA	SNPLOW	H7N9_HA	nonsynonymous	Val45Ala	T	C	TGAAAGAGGAGTGGAAGTCG[T/C]CAATGCAACTGAAACAGTGG	505	0	0
Round 1_Ferret_D1_day 1	H7N9_HA.134.T.C	HA	SNPLOW	H7N9_HA	nonsynonymous	Val45Ala	T	C	TGAAAGAGGAGTGGAAGTCG[T/C]CAATGCAACTGAAACAGTGG	1089	1	0.000917431
Round 1_Ferret_D2_Day 1	H7N9_HA.134.T.C	HA	SNPLOW	H7N9_HA	nonsynonymous	Val45Ala	T	C	TGAAAGAGGAGTGGAAGTCG[T/C]CAATGCAACTGAAACAGTGG	635	0	0
Round 1_Ferret_D3_Day 1	H7N9_HA.134.T.C	HA	SNPLOW	H7N9_HA	nonsynonymous	Val45Ala	T	C	TGAAAGAGGAGTGGAAGTCG[T/C]CAATGCAACTGAAACAGTGG	154	2	0.0128205
Round 1_Ferret_D4_Day 1	H7N9_HA.134.T.C	HA	SNPLOW	H7N9_HA	nonsynonymous	Val45Ala	T	C	TGAAAGAGGAGTGGAAGTCG[T/C]CAATGCAACTGAAACAGTGG	176	0	0
Round 1_Ferret_D1_Day 4	H7N9_HA.134.T.C	HA	SNPLOW	H7N9_HA	nonsynonymous	Val45Ala	T	C	TGAAAGAGGAGTGGAAGTCG[T/C]CAATGCAACTGAAACAGTGG	330	1	0.00302115
Round 1_Ferret_D3_Day 4	H7N9_HA.134.T.C	HA	SNPLOW	H7N9_HA	nonsynonymous	Val45Ala	T	C	TGAAAGAGGAGTGGAAGTCG[T/C]CAATGCAACTGAAACAGTGG	188	0	0
Round 1_Ferret_D4_Day 4	H7N9_HA.134.T.C	HA	SNPLOW	H7N9_HA	nonsynonymous	Val45Ala	T	C	TGAAAGAGGAGTGGAAGTCG[T/C]CAATGCAACTGAAACAGTGG	410	0	0
Round 1_Ferret_DC1_Day 6	H7N9_HA.134.T.C	HA	SNPLOW	H7N9_HA	nonsynonymous	Val45Ala	T	C	TGAAAGAGGAGTGGAAGTCG[T/C]CAATGCAACTGAAACAGTGG	254	0	0
Round 2-Ferret_D1- Day 2	H7N9_HA.142.A.G	HA	SNPHIGH	H7N9_HA	nonsynonymous	Thr48Ala	A	G	GAGTGGAAGTCGTCAATGCA[A/G]CTGAAACAGTGGAACGAACA	15	0	0
Round 2-Ferret_D2- Day 2	H7N9_HA.142.A.G	HA	SNPHIGH	H7N9_HA	nonsynonymous	Thr48Ala	A	G	GAGTGGAAGTCGTCAATGCA[A/G]CTGAAACAGTGGAACGAACA	22	0	0
Round 2-Ferret_D3- Day 2	H7N9_HA.142.A.G	HA	SNPHIGH	H7N9_HA	nonsynonymous	Thr48Ala	A	G	GAGTGGAAGTCGTCAATGCA[A/G]CTGAAACAGTGGAACGAACA	40	0	0
Round 2-Ferret_D2- Day 4	H7N9_HA.142.A.G	HA	SNPHIGH	H7N9_HA	nonsynonymous	Thr48Ala	A	G	GAGTGGAAGTCGTCAATGCA[A/G]CTGAAACAGTGGAACGAACA	146	0	0
Round 2-Ferret_D3- Day 4	H7N9_HA.142.A.G	HA	SNPHIGH	H7N9_HA	nonsynonymous	Thr48Ala	A	G	GAGTGGAAGTCGTCAATGCA[A/G]CTGAAACAGTGGAACGAACA	138	2	0.0142857
Parental	H7N9_HA.142.A.G	HA	SNPHIGH	H7N9_HA	nonsynonymous	Thr48Ala	A	G	GAGTGGAAGTCGTCAATGCA[A/G]CTGAAACAGTGGAACGAACA	84	0	0
Round 1_Ferret_DC2_Day 6	H7N9_HA.142.A.G	HA	SNPHIGH	H7N9_HA	nonsynonymous	Thr48Ala	A	G	GAGTGGAAGTCGTCAATGCA[A/G]CTGAAACAGTGGAACGAACA	265	0	0
Round 1_Ferret_DC4_Day 6	H7N9_HA.142.A.G	HA	SNPHIGH	H7N9_HA	nonsynonymous	Thr48Ala	A	G	GAGTGGAAGTCGTCAATGCA[A/G]CTGAAACAGTGGAACGAACA	58	1	0.0169492
Round 1_Ferret_AC4_Day 8	H7N9_HA.142.A.G	HA	SNPHIGH	H7N9_HA	nonsynonymous	Thr48Ala	A	G	GAGTGGAAGTCGTCAATGCA[A/G]CTGAAACAGTGGAACGAACA	262	0	0
Round 1_Ferret_DC4_Day 8	H7N9_HA.142.A.G	HA	SNPHIGH	H7N9_HA	nonsynonymous	Thr48Ala	A	G	GAGTGGAAGTCGTCAATGCA[A/G]CTGAAACAGTGGAACGAACA	427	0	0
Round 1_Ferret_D1_day 1	H7N9_HA.142.A.G	HA	SNPHIGH	H7N9_HA	nonsynonymous	Thr48Ala	A	G	GAGTGGAAGTCGTCAATGCA[A/G]CTGAAACAGTGGAACGAACA	1017	1	0.000982318
Round 1_Ferret_D2_Day 1	H7N9_HA.142.A.G	HA	SNPHIGH	H7N9_HA	nonsynonymous	Thr48Ala	A	G	GAGTGGAAGTCGTCAATGCA[A/G]CTGAAACAGTGGAACGAACA	409	0	0
Round 1_Ferret_D3_Day 1	H7N9_HA.142.A.G	HA	SNPHIGH	H7N9_HA	nonsynonymous	Thr48Ala	A	G	GAGTGGAAGTCGTCAATGCA[A/G]CTGAAACAGTGGAACGAACA	124	0	0
Round 1_Ferret_D4_Day 1	H7N9_HA.142.A.G	HA	SNPHIGH	H7N9_HA	nonsynonymous	Thr48Ala	A	G	GAGTGGAAGTCGTCAATGCA[A/G]CTGAAACAGTGGAACGAACA	140	0	0
Round 1_Ferret_D1_Day 4	H7N9_HA.142.A.G	HA	SNPHIGH	H7N9_HA	nonsynonymous	Thr48Ala	A	G	GAGTGGAAGTCGTCAATGCA[A/G]CTGAAACAGTGGAACGAACA	285	1	0.0034965
Round 1_Ferret_D3_Day 4	H7N9_HA.142.A.G	HA	SNPHIGH	H7N9_HA	nonsynonymous	Thr48Ala	A	G	GAGTGGAAGTCGTCAATGCA[A/G]CTGAAACAGTGGAACGAACA	95	0	0
Round 1_Ferret_D4_Day 4	H7N9_HA.142.A.G	HA	SNPHIGH	H7N9_HA	nonsynonymous	Thr48Ala	A	G	GAGTGGAAGTCGTCAATGCA[A/G]CTGAAACAGTGGAACGAACA	295	3	0.0100671
Round 1_Ferret_DC1_Day 6	H7N9_HA.142.A.G	HA	SNPHIGH	H7N9_HA	nonsynonymous	Thr48Ala	A	G	GAGTGGAAGTCGTCAATGCA[A/G]CTGAAACAGTGGAACGAACA	211	0	0
Round 2-Ferret_D1- Day 2	H7N9_HA.144.T.C	HA	SNPLOW	H7N9_HA	silent		T	C	GTGGAAGTCGTCAATGCAAC[T/C]GAAACAGTGGAACGAACAAA	14	0	0
Round 2-Ferret_D2- Day 2	H7N9_HA.144.T.C	HA	SNPLOW	H7N9_HA	silent		T	C	GTGGAAGTCGTCAATGCAAC[T/C]GAAACAGTGGAACGAACAAA	21	0	0
Round 2-Ferret_D3- Day 2	H7N9_HA.144.T.C	HA	SNPLOW	H7N9_HA	silent		T	C	GTGGAAGTCGTCAATGCAAC[T/C]GAAACAGTGGAACGAACAAA	38	0	0
Round 2-Ferret_D2- Day 4	H7N9_HA.144.T.C	HA	SNPLOW	H7N9_HA	silent		T	C	GTGGAAGTCGTCAATGCAAC[T/C]GAAACAGTGGAACGAACAAA	131	0	0
Round 2-Ferret_D3- Day 4	H7N9_HA.144.T.C	HA	SNPLOW	H7N9_HA	silent		T	C	GTGGAAGTCGTCAATGCAAC[T/C]GAAACAGTGGAACGAACAAA	137	0	0
Parental	H7N9_HA.144.T.C	HA	SNPLOW	H7N9_HA	silent		T	C	GTGGAAGTCGTCAATGCAAC[T/C]GAAACAGTGGAACGAACAAA	83	0	0
Round 1_Ferret_DC2_Day 6	H7N9_HA.144.T.C	HA	SNPLOW	H7N9_HA	silent		T	C	GTGGAAGTCGTCAATGCAAC[T/C]GAAACAGTGGAACGAACAAA	236	0	0
Round 1_Ferret_DC4_Day 6	H7N9_HA.144.T.C	HA	SNPLOW	H7N9_HA	silent		T	C	GTGGAAGTCGTCAATGCAAC[T/C]GAAACAGTGGAACGAACAAA	57	0	0
Round 1_Ferret_AC4_Day 8	H7N9_HA.144.T.C	HA	SNPLOW	H7N9_HA	silent		T	C	GTGGAAGTCGTCAATGCAAC[T/C]GAAACAGTGGAACGAACAAA	256	0	0
Round 1_Ferret_DC4_Day 8	H7N9_HA.144.T.C	HA	SNPLOW	H7N9_HA	silent		T	C	GTGGAAGTCGTCAATGCAAC[T/C]GAAACAGTGGAACGAACAAA	402	2	0.0049505
Round 1_Ferret_D1_day 1	H7N9_HA.144.T.C	HA	SNPLOW	H7N9_HA	silent		T	C	GTGGAAGTCGTCAATGCAAC[T/C]GAAACAGTGGAACGAACAAA	988	3	0.00302725
Round 1_Ferret_D2_Day 1	H7N9_HA.144.T.C	HA	SNPLOW	H7N9_HA	silent		T	C	GTGGAAGTCGTCAATGCAAC[T/C]GAAACAGTGGAACGAACAAA	375	0	0
Round 1_Ferret_D3_Day 1	H7N9_HA.144.T.C	HA	SNPLOW	H7N9_HA	silent		T	C	GTGGAAGTCGTCAATGCAAC[T/C]GAAACAGTGGAACGAACAAA	119	0	0
Round 1_Ferret_D4_Day 1	H7N9_HA.144.T.C	HA	SNPLOW	H7N9_HA	silent		T	C	GTGGAAGTCGTCAATGCAAC[T/C]GAAACAGTGGAACGAACAAA	135	0	0
Round 1_Ferret_D1_Day 4	H7N9_HA.144.T.C	HA	SNPLOW	H7N9_HA	silent		T	C	GTGGAAGTCGTCAATGCAAC[T/C]GAAACAGTGGAACGAACAAA	272	2	0.00729927
Round 1_Ferret_D3_Day 4	H7N9_HA.144.T.C	HA	SNPLOW	H7N9_HA	silent		T	C	GTGGAAGTCGTCAATGCAAC[T/C]GAAACAGTGGAACGAACAAA	91	0	0
Round 1_Ferret_D4_Day 4	H7N9_HA.144.T.C	HA	SNPLOW	H7N9_HA	silent		T	C	GTGGAAGTCGTCAATGCAAC[T/C]GAAACAGTGGAACGAACAAA	275	2	0.00722022
Round 1_Ferret_DC1_Day 6	H7N9_HA.144.T.C	HA	SNPLOW	H7N9_HA	silent		T	C	GTGGAAGTCGTCAATGCAAC[T/C]GAAACAGTGGAACGAACAAA	203	0	0
Round 2-Ferret_D1- Day 2	H7N9_HA.148.A.G	HA	SNPHIGH	H7N9_HA	nonsynonymous	Thr50Ala	A	G	AAGTCGTCAATGCAACTGAA[A/G]CAGTGGAACGAACAAACATC	15	0	0
Round 2-Ferret_D2- Day 2	H7N9_HA.148.A.G	HA	SNPHIGH	H7N9_HA	nonsynonymous	Thr50Ala	A	G	AAGTCGTCAATGCAACTGAA[A/G]CAGTGGAACGAACAAACATC	23	0	0
Round 2-Ferret_D3- Day 2	H7N9_HA.148.A.G	HA	SNPHIGH	H7N9_HA	nonsynonymous	Thr50Ala	A	G	AAGTCGTCAATGCAACTGAA[A/G]CAGTGGAACGAACAAACATC	39	0	0
Round 2-Ferret_D2- Day 4	H7N9_HA.148.A.G	HA	SNPHIGH	H7N9_HA	nonsynonymous	Thr50Ala	A	G	AAGTCGTCAATGCAACTGAA[A/G]CAGTGGAACGAACAAACATC	126	4	0.0307692
Round 2-Ferret_D3- Day 4	H7N9_HA.148.A.G	HA	SNPHIGH	H7N9_HA	nonsynonymous	Thr50Ala	A	G	AAGTCGTCAATGCAACTGAA[A/G]CAGTGGAACGAACAAACATC	143	0	0
Parental	H7N9_HA.148.A.G	HA	SNPHIGH	H7N9_HA	nonsynonymous	Thr50Ala	A	G	AAGTCGTCAATGCAACTGAA[A/G]CAGTGGAACGAACAAACATC	83	0	0
Round 1_Ferret_DC2_Day 6	H7N9_HA.148.A.G	HA	SNPHIGH	H7N9_HA	nonsynonymous	Thr50Ala	A	G	AAGTCGTCAATGCAACTGAA[A/G]CAGTGGAACGAACAAACATC	240	1	0.00414938
Round 1_Ferret_DC4_Day 6	H7N9_HA.148.A.G	HA	SNPHIGH	H7N9_HA	nonsynonymous	Thr50Ala	A	G	AAGTCGTCAATGCAACTGAA[A/G]CAGTGGAACGAACAAACATC	57	0	0
Round 1_Ferret_AC4_Day 8	H7N9_HA.148.A.G	HA	SNPHIGH	H7N9_HA	nonsynonymous	Thr50Ala	A	G	AAGTCGTCAATGCAACTGAA[A/G]CAGTGGAACGAACAAACATC	257	1	0.00387597
Round 1_Ferret_DC4_Day 8	H7N9_HA.148.A.G	HA	SNPHIGH	H7N9_HA	nonsynonymous	Thr50Ala	A	G	AAGTCGTCAATGCAACTGAA[A/G]CAGTGGAACGAACAAACATC	401	5	0.0123153
Round 1_Ferret_D1_day 1	H7N9_HA.148.A.G	HA	SNPHIGH	H7N9_HA	nonsynonymous	Thr50Ala	A	G	AAGTCGTCAATGCAACTGAA[A/G]CAGTGGAACGAACAAACATC	991	3	0.00301811
Round 1_Ferret_D2_Day 1	H7N9_HA.148.A.G	HA	SNPHIGH	H7N9_HA	nonsynonymous	Thr50Ala	A	G	AAGTCGTCAATGCAACTGAA[A/G]CAGTGGAACGAACAAACATC	384	3	0.00775194
Round 1_Ferret_D3_Day 1	H7N9_HA.148.A.G	HA	SNPHIGH	H7N9_HA	nonsynonymous	Thr50Ala	A	G	AAGTCGTCAATGCAACTGAA[A/G]CAGTGGAACGAACAAACATC	121	0	0
Round 1_Ferret_D4_Day 1	H7N9_HA.148.A.G	HA	SNPHIGH	H7N9_HA	nonsynonymous	Thr50Ala	A	G	AAGTCGTCAATGCAACTGAA[A/G]CAGTGGAACGAACAAACATC	137	0	0
Round 1_Ferret_D1_Day 4	H7N9_HA.148.A.G	HA	SNPHIGH	H7N9_HA	nonsynonymous	Thr50Ala	A	G	AAGTCGTCAATGCAACTGAA[A/G]CAGTGGAACGAACAAACATC	278	0	0
Round 1_Ferret_D3_Day 4	H7N9_HA.148.A.G	HA	SNPHIGH	H7N9_HA	nonsynonymous	Thr50Ala	A	G	AAGTCGTCAATGCAACTGAA[A/G]CAGTGGAACGAACAAACATC	90	0	0
Round 1_Ferret_D4_Day 4	H7N9_HA.148.A.G	HA	SNPHIGH	H7N9_HA	nonsynonymous	Thr50Ala	A	G	AAGTCGTCAATGCAACTGAA[A/G]CAGTGGAACGAACAAACATC	285	1	0.0034965
Round 1_Ferret_DC1_Day 6	H7N9_HA.148.A.G	HA	SNPHIGH	H7N9_HA	nonsynonymous	Thr50Ala	A	G	AAGTCGTCAATGCAACTGAA[A/G]CAGTGGAACGAACAAACATC	209	0	0
Round 2-Ferret_D1- Day 2	H7N9_HA.149.C.T	HA	SNPLOW	H7N9_HA	nonsynonymous	Thr50Ile	C	T	AGTCGTCAATGCAACTGAAA[C/T]AGTGGAACGAACAAACATCC	14	0	0
Round 2-Ferret_D2- Day 2	H7N9_HA.149.C.T	HA	SNPLOW	H7N9_HA	nonsynonymous	Thr50Ile	C	T	AGTCGTCAATGCAACTGAAA[C/T]AGTGGAACGAACAAACATCC	23	0	0
Round 2-Ferret_D3- Day 2	H7N9_HA.149.C.T	HA	SNPLOW	H7N9_HA	nonsynonymous	Thr50Ile	C	T	AGTCGTCAATGCAACTGAAA[C/T]AGTGGAACGAACAAACATCC	39	0	0
Round 2-Ferret_D2- Day 4	H7N9_HA.149.C.T	HA	SNPLOW	H7N9_HA	nonsynonymous	Thr50Ile	C	T	AGTCGTCAATGCAACTGAAA[C/T]AGTGGAACGAACAAACATCC	130	0	0
Round 2-Ferret_D3- Day 4	H7N9_HA.149.C.T	HA	SNPLOW	H7N9_HA	nonsynonymous	Thr50Ile	C	T	AGTCGTCAATGCAACTGAAA[C/T]AGTGGAACGAACAAACATCC	138	3	0.0212766
Parental	H7N9_HA.149.C.T	HA	SNPLOW	H7N9_HA	nonsynonymous	Thr50Ile	C	T	AGTCGTCAATGCAACTGAAA[C/T]AGTGGAACGAACAAACATCC	83	0	0
Round 1_Ferret_DC2_Day 6	H7N9_HA.149.C.T	HA	SNPLOW	H7N9_HA	nonsynonymous	Thr50Ile	C	T	AGTCGTCAATGCAACTGAAA[C/T]AGTGGAACGAACAAACATCC	239	0	0
Round 1_Ferret_DC4_Day 6	H7N9_HA.149.C.T	HA	SNPLOW	H7N9_HA	nonsynonymous	Thr50Ile	C	T	AGTCGTCAATGCAACTGAAA[C/T]AGTGGAACGAACAAACATCC	56	0	0
Round 1_Ferret_AC4_Day 8	H7N9_HA.149.C.T	HA	SNPLOW	H7N9_HA	nonsynonymous	Thr50Ile	C	T	AGTCGTCAATGCAACTGAAA[C/T]AGTGGAACGAACAAACATCC	257	0	0
Round 1_Ferret_DC4_Day 8	H7N9_HA.149.C.T	HA	SNPLOW	H7N9_HA	nonsynonymous	Thr50Ile	C	T	AGTCGTCAATGCAACTGAAA[C/T]AGTGGAACGAACAAACATCC	403	0	0
Round 1_Ferret_D1_day 1	H7N9_HA.149.C.T	HA	SNPLOW	H7N9_HA	nonsynonymous	Thr50Ile	C	T	AGTCGTCAATGCAACTGAAA[C/T]AGTGGAACGAACAAACATCC	992	0	0
Round 1_Ferret_D2_Day 1	H7N9_HA.149.C.T	HA	SNPLOW	H7N9_HA	nonsynonymous	Thr50Ile	C	T	AGTCGTCAATGCAACTGAAA[C/T]AGTGGAACGAACAAACATCC	388	0	0
Round 1_Ferret_D3_Day 1	H7N9_HA.149.C.T	HA	SNPLOW	H7N9_HA	nonsynonymous	Thr50Ile	C	T	AGTCGTCAATGCAACTGAAA[C/T]AGTGGAACGAACAAACATCC	121	0	0
Round 1_Ferret_D4_Day 1	H7N9_HA.149.C.T	HA	SNPLOW	H7N9_HA	nonsynonymous	Thr50Ile	C	T	AGTCGTCAATGCAACTGAAA[C/T]AGTGGAACGAACAAACATCC	135	0	0
Round 1_Ferret_D1_Day 4	H7N9_HA.149.C.T	HA	SNPLOW	H7N9_HA	nonsynonymous	Thr50Ile	C	T	AGTCGTCAATGCAACTGAAA[C/T]AGTGGAACGAACAAACATCC	275	0	0
Round 1_Ferret_D3_Day 4	H7N9_HA.149.C.T	HA	SNPLOW	H7N9_HA	nonsynonymous	Thr50Ile	C	T	AGTCGTCAATGCAACTGAAA[C/T]AGTGGAACGAACAAACATCC	90	0	0
Round 1_Ferret_D4_Day 4	H7N9_HA.149.C.T	HA	SNPLOW	H7N9_HA	nonsynonymous	Thr50Ile	C	T	AGTCGTCAATGCAACTGAAA[C/T]AGTGGAACGAACAAACATCC	284	1	0.00350877
Round 1_Ferret_DC1_Day 6	H7N9_HA.149.C.T	HA	SNPLOW	H7N9_HA	nonsynonymous	Thr50Ile	C	T	AGTCGTCAATGCAACTGAAA[C/T]AGTGGAACGAACAAACATCC	206	2	0.00961538
Round 2-Ferret_D1- Day 2	H7N9_HA.153.G.A	HA	SNPLOW	H7N9_HA	silent		G	A	GTCAATGCAACTGAAACAGT[G/A]GAACGAACAAACATCCCCAG	14	0	0
Round 2-Ferret_D2- Day 2	H7N9_HA.153.G.A	HA	SNPLOW	H7N9_HA	silent		G	A	GTCAATGCAACTGAAACAGT[G/A]GAACGAACAAACATCCCCAG	23	0	0
Round 2-Ferret_D3- Day 2	H7N9_HA.153.G.A	HA	SNPLOW	H7N9_HA	silent		G	A	GTCAATGCAACTGAAACAGT[G/A]GAACGAACAAACATCCCCAG	39	0	0
Round 2-Ferret_D2- Day 4	H7N9_HA.153.G.A	HA	SNPLOW	H7N9_HA	silent		G	A	GTCAATGCAACTGAAACAGT[G/A]GAACGAACAAACATCCCCAG	132	0	0
Round 2-Ferret_D3- Day 4	H7N9_HA.153.G.A	HA	SNPLOW	H7N9_HA	silent		G	A	GTCAATGCAACTGAAACAGT[G/A]GAACGAACAAACATCCCCAG	145	0	0
Parental	H7N9_HA.153.G.A	HA	SNPLOW	H7N9_HA	silent		G	A	GTCAATGCAACTGAAACAGT[G/A]GAACGAACAAACATCCCCAG	89	0	0
Round 1_Ferret_DC2_Day 6	H7N9_HA.153.G.A	HA	SNPLOW	H7N9_HA	silent		G	A	GTCAATGCAACTGAAACAGT[G/A]GAACGAACAAACATCCCCAG	238	0	0
Round 1_Ferret_DC4_Day 6	H7N9_HA.153.G.A	HA	SNPLOW	H7N9_HA	silent		G	A	GTCAATGCAACTGAAACAGT[G/A]GAACGAACAAACATCCCCAG	56	0	0
Round 1_Ferret_AC4_Day 8	H7N9_HA.153.G.A	HA	SNPLOW	H7N9_HA	silent		G	A	GTCAATGCAACTGAAACAGT[G/A]GAACGAACAAACATCCCCAG	257	0	0
Round 1_Ferret_DC4_Day 8	H7N9_HA.153.G.A	HA	SNPLOW	H7N9_HA	silent		G	A	GTCAATGCAACTGAAACAGT[G/A]GAACGAACAAACATCCCCAG	406	2	0.00490196
Round 1_Ferret_D1_day 1	H7N9_HA.153.G.A	HA	SNPLOW	H7N9_HA	silent		G	A	GTCAATGCAACTGAAACAGT[G/A]GAACGAACAAACATCCCCAG	978	0	0
Round 1_Ferret_D2_Day 1	H7N9_HA.153.G.A	HA	SNPLOW	H7N9_HA	silent		G	A	GTCAATGCAACTGAAACAGT[G/A]GAACGAACAAACATCCCCAG	388	0	0
Round 1_Ferret_D3_Day 1	H7N9_HA.153.G.A	HA	SNPLOW	H7N9_HA	silent		G	A	GTCAATGCAACTGAAACAGT[G/A]GAACGAACAAACATCCCCAG	122	0	0
Round 1_Ferret_D4_Day 1	H7N9_HA.153.G.A	HA	SNPLOW	H7N9_HA	silent		G	A	GTCAATGCAACTGAAACAGT[G/A]GAACGAACAAACATCCCCAG	136	0	0
Round 1_Ferret_D1_Day 4	H7N9_HA.153.G.A	HA	SNPLOW	H7N9_HA	silent		G	A	GTCAATGCAACTGAAACAGT[G/A]GAACGAACAAACATCCCCAG	275	0	0
Round 1_Ferret_D3_Day 4	H7N9_HA.153.G.A	HA	SNPLOW	H7N9_HA	silent		G	A	GTCAATGCAACTGAAACAGT[G/A]GAACGAACAAACATCCCCAG	93	0	0
Round 1_Ferret_D4_Day 4	H7N9_HA.153.G.A	HA	SNPLOW	H7N9_HA	silent		G	A	GTCAATGCAACTGAAACAGT[G/A]GAACGAACAAACATCCCCAG	289	0	0
Round 1_Ferret_DC1_Day 6	H7N9_HA.153.G.A	HA	SNPLOW	H7N9_HA	silent		G	A	GTCAATGCAACTGAAACAGT[G/A]GAACGAACAAACATCCCCAG	210	0	0
Round 2-Ferret_D1- Day 2	H7N9_HA.155.A.G	HA	SNPLOW	H7N9_HA	nonsynonymous	Glu52Gly	A	G	CAATGCAACTGAAACAGTGG[A/G]ACGAACAAACATCCCCAGGA	14	0	0
Round 2-Ferret_D2- Day 2	H7N9_HA.155.A.G	HA	SNPLOW	H7N9_HA	nonsynonymous	Glu52Gly	A	G	CAATGCAACTGAAACAGTGG[A/G]ACGAACAAACATCCCCAGGA	23	0	0
Round 2-Ferret_D3- Day 2	H7N9_HA.155.A.G	HA	SNPLOW	H7N9_HA	nonsynonymous	Glu52Gly	A	G	CAATGCAACTGAAACAGTGG[A/G]ACGAACAAACATCCCCAGGA	39	0	0
Round 2-Ferret_D2- Day 4	H7N9_HA.155.A.G	HA	SNPLOW	H7N9_HA	nonsynonymous	Glu52Gly	A	G	CAATGCAACTGAAACAGTGG[A/G]ACGAACAAACATCCCCAGGA	132	0	0
Round 2-Ferret_D3- Day 4	H7N9_HA.155.A.G	HA	SNPLOW	H7N9_HA	nonsynonymous	Glu52Gly	A	G	CAATGCAACTGAAACAGTGG[A/G]ACGAACAAACATCCCCAGGA	142	2	0.0138889
Parental	H7N9_HA.155.A.G	HA	SNPLOW	H7N9_HA	nonsynonymous	Glu52Gly	A	G	CAATGCAACTGAAACAGTGG[A/G]ACGAACAAACATCCCCAGGA	89	0	0
Round 1_Ferret_DC2_Day 6	H7N9_HA.155.A.G	HA	SNPLOW	H7N9_HA	nonsynonymous	Glu52Gly	A	G	CAATGCAACTGAAACAGTGG[A/G]ACGAACAAACATCCCCAGGA	238	0	0
Round 1_Ferret_DC4_Day 6	H7N9_HA.155.A.G	HA	SNPLOW	H7N9_HA	nonsynonymous	Glu52Gly	A	G	CAATGCAACTGAAACAGTGG[A/G]ACGAACAAACATCCCCAGGA	56	0	0
Round 1_Ferret_AC4_Day 8	H7N9_HA.155.A.G	HA	SNPLOW	H7N9_HA	nonsynonymous	Glu52Gly	A	G	CAATGCAACTGAAACAGTGG[A/G]ACGAACAAACATCCCCAGGA	257	0	0
Round 1_Ferret_DC4_Day 8	H7N9_HA.155.A.G	HA	SNPLOW	H7N9_HA	nonsynonymous	Glu52Gly	A	G	CAATGCAACTGAAACAGTGG[A/G]ACGAACAAACATCCCCAGGA	408	0	0
Round 1_Ferret_D1_day 1	H7N9_HA.155.A.G	HA	SNPLOW	H7N9_HA	nonsynonymous	Glu52Gly	A	G	CAATGCAACTGAAACAGTGG[A/G]ACGAACAAACATCCCCAGGA	974	1	0.00102564
Round 1_Ferret_D2_Day 1	H7N9_HA.155.A.G	HA	SNPLOW	H7N9_HA	nonsynonymous	Glu52Gly	A	G	CAATGCAACTGAAACAGTGG[A/G]ACGAACAAACATCCCCAGGA	388	0	0
Round 1_Ferret_D3_Day 1	H7N9_HA.155.A.G	HA	SNPLOW	H7N9_HA	nonsynonymous	Glu52Gly	A	G	CAATGCAACTGAAACAGTGG[A/G]ACGAACAAACATCCCCAGGA	121	0	0
Round 1_Ferret_D4_Day 1	H7N9_HA.155.A.G	HA	SNPLOW	H7N9_HA	nonsynonymous	Glu52Gly	A	G	CAATGCAACTGAAACAGTGG[A/G]ACGAACAAACATCCCCAGGA	135	0	0
Round 1_Ferret_D1_Day 4	H7N9_HA.155.A.G	HA	SNPLOW	H7N9_HA	nonsynonymous	Glu52Gly	A	G	CAATGCAACTGAAACAGTGG[A/G]ACGAACAAACATCCCCAGGA	277	0	0
Round 1_Ferret_D3_Day 4	H7N9_HA.155.A.G	HA	SNPLOW	H7N9_HA	nonsynonymous	Glu52Gly	A	G	CAATGCAACTGAAACAGTGG[A/G]ACGAACAAACATCCCCAGGA	93	0	0
Round 1_Ferret_D4_Day 4	H7N9_HA.155.A.G	HA	SNPLOW	H7N9_HA	nonsynonymous	Glu52Gly	A	G	CAATGCAACTGAAACAGTGG[A/G]ACGAACAAACATCCCCAGGA	288	2	0.00689655
Round 1_Ferret_DC1_Day 6	H7N9_HA.155.A.G	HA	SNPLOW	H7N9_HA	nonsynonymous	Glu52Gly	A	G	CAATGCAACTGAAACAGTGG[A/G]ACGAACAAACATCCCCAGGA	211	1	0.00471698
Round 2-Ferret_D1- Day 2	H7N9_HA.156.A.G	HA	SNPLOW	H7N9_HA	silent		A	G	AATGCAACTGAAACAGTGGA[A/G]CGAACAAACATCCCCAGGAT	14	0	0
Round 2-Ferret_D2- Day 2	H7N9_HA.156.A.G	HA	SNPLOW	H7N9_HA	silent		A	G	AATGCAACTGAAACAGTGGA[A/G]CGAACAAACATCCCCAGGAT	23	0	0
Round 2-Ferret_D3- Day 2	H7N9_HA.156.A.G	HA	SNPLOW	H7N9_HA	silent		A	G	AATGCAACTGAAACAGTGGA[A/G]CGAACAAACATCCCCAGGAT	39	0	0
Round 2-Ferret_D2- Day 4	H7N9_HA.156.A.G	HA	SNPLOW	H7N9_HA	silent		A	G	AATGCAACTGAAACAGTGGA[A/G]CGAACAAACATCCCCAGGAT	132	0	0
Round 2-Ferret_D3- Day 4	H7N9_HA.156.A.G	HA	SNPLOW	H7N9_HA	silent		A	G	AATGCAACTGAAACAGTGGA[A/G]CGAACAAACATCCCCAGGAT	142	0	0
Parental	H7N9_HA.156.A.G	HA	SNPLOW	H7N9_HA	silent		A	G	AATGCAACTGAAACAGTGGA[A/G]CGAACAAACATCCCCAGGAT	87	2	0.0224719
Round 1_Ferret_DC2_Day 6	H7N9_HA.156.A.G	HA	SNPLOW	H7N9_HA	silent		A	G	AATGCAACTGAAACAGTGGA[A/G]CGAACAAACATCCCCAGGAT	238	0	0
Round 1_Ferret_DC4_Day 6	H7N9_HA.156.A.G	HA	SNPLOW	H7N9_HA	silent		A	G	AATGCAACTGAAACAGTGGA[A/G]CGAACAAACATCCCCAGGAT	56	0	0
Round 1_Ferret_AC4_Day 8	H7N9_HA.156.A.G	HA	SNPLOW	H7N9_HA	silent		A	G	AATGCAACTGAAACAGTGGA[A/G]CGAACAAACATCCCCAGGAT	258	0	0
Round 1_Ferret_DC4_Day 8	H7N9_HA.156.A.G	HA	SNPLOW	H7N9_HA	silent		A	G	AATGCAACTGAAACAGTGGA[A/G]CGAACAAACATCCCCAGGAT	407	1	0.00245098
Round 1_Ferret_D1_day 1	H7N9_HA.156.A.G	HA	SNPLOW	H7N9_HA	silent		A	G	AATGCAACTGAAACAGTGGA[A/G]CGAACAAACATCCCCAGGAT	976	0	0
Round 1_Ferret_D2_Day 1	H7N9_HA.156.A.G	HA	SNPLOW	H7N9_HA	silent		A	G	AATGCAACTGAAACAGTGGA[A/G]CGAACAAACATCCCCAGGAT	388	1	0.00257069
Round 1_Ferret_D3_Day 1	H7N9_HA.156.A.G	HA	SNPLOW	H7N9_HA	silent		A	G	AATGCAACTGAAACAGTGGA[A/G]CGAACAAACATCCCCAGGAT	120	0	0
Round 1_Ferret_D4_Day 1	H7N9_HA.156.A.G	HA	SNPLOW	H7N9_HA	silent		A	G	AATGCAACTGAAACAGTGGA[A/G]CGAACAAACATCCCCAGGAT	135	0	0
Round 1_Ferret_D1_Day 4	H7N9_HA.156.A.G	HA	SNPLOW	H7N9_HA	silent		A	G	AATGCAACTGAAACAGTGGA[A/G]CGAACAAACATCCCCAGGAT	277	1	0.00359712
Round 1_Ferret_D3_Day 4	H7N9_HA.156.A.G	HA	SNPLOW	H7N9_HA	silent		A	G	AATGCAACTGAAACAGTGGA[A/G]CGAACAAACATCCCCAGGAT	93	0	0
Round 1_Ferret_D4_Day 4	H7N9_HA.156.A.G	HA	SNPLOW	H7N9_HA	silent		A	G	AATGCAACTGAAACAGTGGA[A/G]CGAACAAACATCCCCAGGAT	291	2	0.00682594
Round 1_Ferret_DC1_Day 6	H7N9_HA.156.A.G	HA	SNPLOW	H7N9_HA	silent		A	G	AATGCAACTGAAACAGTGGA[A/G]CGAACAAACATCCCCAGGAT	213	0	0
Round 2-Ferret_D1- Day 2	H7N9_HA.160.A.G	HA	SNPLOW	H7N9_HA	nonsynonymous	Thr54Ala	A	G	CAACTGAAACAGTGGAACGA[A/G]CAAACATCCCCAGGATCTGC	14	0	0
Round 2-Ferret_D2- Day 2	H7N9_HA.160.A.G	HA	SNPLOW	H7N9_HA	nonsynonymous	Thr54Ala	A	G	CAACTGAAACAGTGGAACGA[A/G]CAAACATCCCCAGGATCTGC	23	0	0
Round 2-Ferret_D3- Day 2	H7N9_HA.160.A.G	HA	SNPLOW	H7N9_HA	nonsynonymous	Thr54Ala	A	G	CAACTGAAACAGTGGAACGA[A/G]CAAACATCCCCAGGATCTGC	40	0	0
Round 2-Ferret_D2- Day 4	H7N9_HA.160.A.G	HA	SNPLOW	H7N9_HA	nonsynonymous	Thr54Ala	A	G	CAACTGAAACAGTGGAACGA[A/G]CAAACATCCCCAGGATCTGC	126	0	0
Round 2-Ferret_D3- Day 4	H7N9_HA.160.A.G	HA	SNPLOW	H7N9_HA	nonsynonymous	Thr54Ala	A	G	CAACTGAAACAGTGGAACGA[A/G]CAAACATCCCCAGGATCTGC	140	1	0.0070922
Parental	H7N9_HA.160.A.G	HA	SNPLOW	H7N9_HA	nonsynonymous	Thr54Ala	A	G	CAACTGAAACAGTGGAACGA[A/G]CAAACATCCCCAGGATCTGC	87	0	0
Round 1_Ferret_DC2_Day 6	H7N9_HA.160.A.G	HA	SNPLOW	H7N9_HA	nonsynonymous	Thr54Ala	A	G	CAACTGAAACAGTGGAACGA[A/G]CAAACATCCCCAGGATCTGC	218	0	0
Round 1_Ferret_DC4_Day 6	H7N9_HA.160.A.G	HA	SNPLOW	H7N9_HA	nonsynonymous	Thr54Ala	A	G	CAACTGAAACAGTGGAACGA[A/G]CAAACATCCCCAGGATCTGC	55	0	0
Round 1_Ferret_AC4_Day 8	H7N9_HA.160.A.G	HA	SNPLOW	H7N9_HA	nonsynonymous	Thr54Ala	A	G	CAACTGAAACAGTGGAACGA[A/G]CAAACATCCCCAGGATCTGC	254	0	0
Round 1_Ferret_DC4_Day 8	H7N9_HA.160.A.G	HA	SNPLOW	H7N9_HA	nonsynonymous	Thr54Ala	A	G	CAACTGAAACAGTGGAACGA[A/G]CAAACATCCCCAGGATCTGC	393	0	0
Round 1_Ferret_D1_day 1	H7N9_HA.160.A.G	HA	SNPLOW	H7N9_HA	nonsynonymous	Thr54Ala	A	G	CAACTGAAACAGTGGAACGA[A/G]CAAACATCCCCAGGATCTGC	961	1	0.0010395
Round 1_Ferret_D2_Day 1	H7N9_HA.160.A.G	HA	SNPLOW	H7N9_HA	nonsynonymous	Thr54Ala	A	G	CAACTGAAACAGTGGAACGA[A/G]CAAACATCCCCAGGATCTGC	372	0	0
Round 1_Ferret_D3_Day 1	H7N9_HA.160.A.G	HA	SNPLOW	H7N9_HA	nonsynonymous	Thr54Ala	A	G	CAACTGAAACAGTGGAACGA[A/G]CAAACATCCCCAGGATCTGC	114	0	0
Round 1_Ferret_D4_Day 1	H7N9_HA.160.A.G	HA	SNPLOW	H7N9_HA	nonsynonymous	Thr54Ala	A	G	CAACTGAAACAGTGGAACGA[A/G]CAAACATCCCCAGGATCTGC	131	1	0.00757576
Round 1_Ferret_D1_Day 4	H7N9_HA.160.A.G	HA	SNPLOW	H7N9_HA	nonsynonymous	Thr54Ala	A	G	CAACTGAAACAGTGGAACGA[A/G]CAAACATCCCCAGGATCTGC	264	0	0
Round 1_Ferret_D3_Day 4	H7N9_HA.160.A.G	HA	SNPLOW	H7N9_HA	nonsynonymous	Thr54Ala	A	G	CAACTGAAACAGTGGAACGA[A/G]CAAACATCCCCAGGATCTGC	92	1	0.0107527
Round 1_Ferret_D4_Day 4	H7N9_HA.160.A.G	HA	SNPLOW	H7N9_HA	nonsynonymous	Thr54Ala	A	G	CAACTGAAACAGTGGAACGA[A/G]CAAACATCCCCAGGATCTGC	286	2	0.00694444
Round 1_Ferret_DC1_Day 6	H7N9_HA.160.A.G	HA	SNPLOW	H7N9_HA	nonsynonymous	Thr54Ala	A	G	CAACTGAAACAGTGGAACGA[A/G]CAAACATCCCCAGGATCTGC	200	1	0.00497512
Round 2-Ferret_D1- Day 2	H7N9_HA.165.C.T	HA	SNPLOW	H7N9_HA	silent		C	T	GAAACAGTGGAACGAACAAA[C/T]ATCCCCAGGATCTGCTCAAA	15	0	0
Round 2-Ferret_D2- Day 2	H7N9_HA.165.C.T	HA	SNPLOW	H7N9_HA	silent		C	T	GAAACAGTGGAACGAACAAA[C/T]ATCCCCAGGATCTGCTCAAA	29	0	0
Round 2-Ferret_D3- Day 2	H7N9_HA.165.C.T	HA	SNPLOW	H7N9_HA	silent		C	T	GAAACAGTGGAACGAACAAA[C/T]ATCCCCAGGATCTGCTCAAA	43	0	0
Round 2-Ferret_D2- Day 4	H7N9_HA.165.C.T	HA	SNPLOW	H7N9_HA	silent		C	T	GAAACAGTGGAACGAACAAA[C/T]ATCCCCAGGATCTGCTCAAA	128	0	0
Round 2-Ferret_D3- Day 4	H7N9_HA.165.C.T	HA	SNPLOW	H7N9_HA	silent		C	T	GAAACAGTGGAACGAACAAA[C/T]ATCCCCAGGATCTGCTCAAA	143	0	0
Parental	H7N9_HA.165.C.T	HA	SNPLOW	H7N9_HA	silent		C	T	GAAACAGTGGAACGAACAAA[C/T]ATCCCCAGGATCTGCTCAAA	84	0	0
Round 1_Ferret_DC2_Day 6	H7N9_HA.165.C.T	HA	SNPLOW	H7N9_HA	silent		C	T	GAAACAGTGGAACGAACAAA[C/T]ATCCCCAGGATCTGCTCAAA	233	0	0
Round 1_Ferret_DC4_Day 6	H7N9_HA.165.C.T	HA	SNPLOW	H7N9_HA	silent		C	T	GAAACAGTGGAACGAACAAA[C/T]ATCCCCAGGATCTGCTCAAA	60	0	0
Round 1_Ferret_AC4_Day 8	H7N9_HA.165.C.T	HA	SNPLOW	H7N9_HA	silent		C	T	GAAACAGTGGAACGAACAAA[C/T]ATCCCCAGGATCTGCTCAAA	256	0	0
Round 1_Ferret_DC4_Day 8	H7N9_HA.165.C.T	HA	SNPLOW	H7N9_HA	silent		C	T	GAAACAGTGGAACGAACAAA[C/T]ATCCCCAGGATCTGCTCAAA	402	0	0
Round 1_Ferret_D1_day 1	H7N9_HA.165.C.T	HA	SNPLOW	H7N9_HA	silent		C	T	GAAACAGTGGAACGAACAAA[C/T]ATCCCCAGGATCTGCTCAAA	948	0	0
Round 1_Ferret_D2_Day 1	H7N9_HA.165.C.T	HA	SNPLOW	H7N9_HA	silent		C	T	GAAACAGTGGAACGAACAAA[C/T]ATCCCCAGGATCTGCTCAAA	396	0	0
Round 1_Ferret_D3_Day 1	H7N9_HA.165.C.T	HA	SNPLOW	H7N9_HA	silent		C	T	GAAACAGTGGAACGAACAAA[C/T]ATCCCCAGGATCTGCTCAAA	115	0	0
Round 1_Ferret_D4_Day 1	H7N9_HA.165.C.T	HA	SNPLOW	H7N9_HA	silent		C	T	GAAACAGTGGAACGAACAAA[C/T]ATCCCCAGGATCTGCTCAAA	134	0	0
Round 1_Ferret_D1_Day 4	H7N9_HA.165.C.T	HA	SNPLOW	H7N9_HA	silent		C	T	GAAACAGTGGAACGAACAAA[C/T]ATCCCCAGGATCTGCTCAAA	250	4	0.015748
Round 1_Ferret_D3_Day 4	H7N9_HA.165.C.T	HA	SNPLOW	H7N9_HA	silent		C	T	GAAACAGTGGAACGAACAAA[C/T]ATCCCCAGGATCTGCTCAAA	94	1	0.0105263
Round 1_Ferret_D4_Day 4	H7N9_HA.165.C.T	HA	SNPLOW	H7N9_HA	silent		C	T	GAAACAGTGGAACGAACAAA[C/T]ATCCCCAGGATCTGCTCAAA	302	0	0
Round 1_Ferret_DC1_Day 6	H7N9_HA.165.C.T	HA	SNPLOW	H7N9_HA	silent		C	T	GAAACAGTGGAACGAACAAA[C/T]ATCCCCAGGATCTGCTCAAA	205	0	0
Round 2-Ferret_D1- Day 2	H7N9_HA.166.A.G	HA	SNPLOW	H7N9_HA	nonsynonymous	Ile56Val	A	G	AAACAGTGGAACGAACAAAC[A/G]TCCCCAGGATCTGCTCAAAA	15	0	0
Round 2-Ferret_D2- Day 2	H7N9_HA.166.A.G	HA	SNPLOW	H7N9_HA	nonsynonymous	Ile56Val	A	G	AAACAGTGGAACGAACAAAC[A/G]TCCCCAGGATCTGCTCAAAA	29	0	0
Round 2-Ferret_D3- Day 2	H7N9_HA.166.A.G	HA	SNPLOW	H7N9_HA	nonsynonymous	Ile56Val	A	G	AAACAGTGGAACGAACAAAC[A/G]TCCCCAGGATCTGCTCAAAA	43	0	0
Round 2-Ferret_D2- Day 4	H7N9_HA.166.A.G	HA	SNPLOW	H7N9_HA	nonsynonymous	Ile56Val	A	G	AAACAGTGGAACGAACAAAC[A/G]TCCCCAGGATCTGCTCAAAA	130	1	0.00763359
Round 2-Ferret_D3- Day 4	H7N9_HA.166.A.G	HA	SNPLOW	H7N9_HA	nonsynonymous	Ile56Val	A	G	AAACAGTGGAACGAACAAAC[A/G]TCCCCAGGATCTGCTCAAAA	143	0	0
Parental	H7N9_HA.166.A.G	HA	SNPLOW	H7N9_HA	nonsynonymous	Ile56Val	A	G	AAACAGTGGAACGAACAAAC[A/G]TCCCCAGGATCTGCTCAAAA	84	0	0
Round 1_Ferret_DC2_Day 6	H7N9_HA.166.A.G	HA	SNPLOW	H7N9_HA	nonsynonymous	Ile56Val	A	G	AAACAGTGGAACGAACAAAC[A/G]TCCCCAGGATCTGCTCAAAA	232	0	0
Round 1_Ferret_DC4_Day 6	H7N9_HA.166.A.G	HA	SNPLOW	H7N9_HA	nonsynonymous	Ile56Val	A	G	AAACAGTGGAACGAACAAAC[A/G]TCCCCAGGATCTGCTCAAAA	60	0	0
Round 1_Ferret_AC4_Day 8	H7N9_HA.166.A.G	HA	SNPLOW	H7N9_HA	nonsynonymous	Ile56Val	A	G	AAACAGTGGAACGAACAAAC[A/G]TCCCCAGGATCTGCTCAAAA	260	0	0
Round 1_Ferret_DC4_Day 8	H7N9_HA.166.A.G	HA	SNPLOW	H7N9_HA	nonsynonymous	Ile56Val	A	G	AAACAGTGGAACGAACAAAC[A/G]TCCCCAGGATCTGCTCAAAA	404	1	0.00246914
Round 1_Ferret_D1_day 1	H7N9_HA.166.A.G	HA	SNPLOW	H7N9_HA	nonsynonymous	Ile56Val	A	G	AAACAGTGGAACGAACAAAC[A/G]TCCCCAGGATCTGCTCAAAA	961	2	0.00207684
Round 1_Ferret_D2_Day 1	H7N9_HA.166.A.G	HA	SNPLOW	H7N9_HA	nonsynonymous	Ile56Val	A	G	AAACAGTGGAACGAACAAAC[A/G]TCCCCAGGATCTGCTCAAAA	399	0	0
Round 1_Ferret_D3_Day 1	H7N9_HA.166.A.G	HA	SNPLOW	H7N9_HA	nonsynonymous	Ile56Val	A	G	AAACAGTGGAACGAACAAAC[A/G]TCCCCAGGATCTGCTCAAAA	116	0	0
Round 1_Ferret_D4_Day 1	H7N9_HA.166.A.G	HA	SNPLOW	H7N9_HA	nonsynonymous	Ile56Val	A	G	AAACAGTGGAACGAACAAAC[A/G]TCCCCAGGATCTGCTCAAAA	135	0	0
Round 1_Ferret_D1_Day 4	H7N9_HA.166.A.G	HA	SNPLOW	H7N9_HA	nonsynonymous	Ile56Val	A	G	AAACAGTGGAACGAACAAAC[A/G]TCCCCAGGATCTGCTCAAAA	261	0	0
Round 1_Ferret_D3_Day 4	H7N9_HA.166.A.G	HA	SNPLOW	H7N9_HA	nonsynonymous	Ile56Val	A	G	AAACAGTGGAACGAACAAAC[A/G]TCCCCAGGATCTGCTCAAAA	95	0	0
Round 1_Ferret_D4_Day 4	H7N9_HA.166.A.G	HA	SNPLOW	H7N9_HA	nonsynonymous	Ile56Val	A	G	AAACAGTGGAACGAACAAAC[A/G]TCCCCAGGATCTGCTCAAAA	302	0	0
Round 1_Ferret_DC1_Day 6	H7N9_HA.166.A.G	HA	SNPLOW	H7N9_HA	nonsynonymous	Ile56Val	A	G	AAACAGTGGAACGAACAAAC[A/G]TCCCCAGGATCTGCTCAAAA	205	0	0
Round 2-Ferret_D1- Day 2	H7N9_HA.171.C.T	HA	SNPLOW	H7N9_HA	silent		C	T	GTGGAACGAACAAACATCCC[C/T]AGGATCTGCTCAAAAGGGAA	12	0	0
Round 2-Ferret_D2- Day 2	H7N9_HA.171.C.T	HA	SNPLOW	H7N9_HA	silent		C	T	GTGGAACGAACAAACATCCC[C/T]AGGATCTGCTCAAAAGGGAA	27	0	0
Round 2-Ferret_D3- Day 2	H7N9_HA.171.C.T	HA	SNPLOW	H7N9_HA	silent		C	T	GTGGAACGAACAAACATCCC[C/T]AGGATCTGCTCAAAAGGGAA	43	0	0
Round 2-Ferret_D2- Day 4	H7N9_HA.171.C.T	HA	SNPLOW	H7N9_HA	silent		C	T	GTGGAACGAACAAACATCCC[C/T]AGGATCTGCTCAAAAGGGAA	138	1	0.00719424
Round 2-Ferret_D3- Day 4	H7N9_HA.171.C.T	HA	SNPLOW	H7N9_HA	silent		C	T	GTGGAACGAACAAACATCCC[C/T]AGGATCTGCTCAAAAGGGAA	157	0	0
Parental	H7N9_HA.171.C.T	HA	SNPLOW	H7N9_HA	silent		C	T	GTGGAACGAACAAACATCCC[C/T]AGGATCTGCTCAAAAGGGAA	92	0	0
Round 1_Ferret_DC2_Day 6	H7N9_HA.171.C.T	HA	SNPLOW	H7N9_HA	silent		C	T	GTGGAACGAACAAACATCCC[C/T]AGGATCTGCTCAAAAGGGAA	224	0	0
Round 1_Ferret_DC4_Day 6	H7N9_HA.171.C.T	HA	SNPLOW	H7N9_HA	silent		C	T	GTGGAACGAACAAACATCCC[C/T]AGGATCTGCTCAAAAGGGAA	57	0	0
Round 1_Ferret_AC4_Day 8	H7N9_HA.171.C.T	HA	SNPLOW	H7N9_HA	silent		C	T	GTGGAACGAACAAACATCCC[C/T]AGGATCTGCTCAAAAGGGAA	265	0	0
Round 1_Ferret_DC4_Day 8	H7N9_HA.171.C.T	HA	SNPLOW	H7N9_HA	silent		C	T	GTGGAACGAACAAACATCCC[C/T]AGGATCTGCTCAAAAGGGAA	413	1	0.00241546
Round 1_Ferret_D1_day 1	H7N9_HA.171.C.T	HA	SNPLOW	H7N9_HA	silent		C	T	GTGGAACGAACAAACATCCC[C/T]AGGATCTGCTCAAAAGGGAA	977	0	0
Round 1_Ferret_D2_Day 1	H7N9_HA.171.C.T	HA	SNPLOW	H7N9_HA	silent		C	T	GTGGAACGAACAAACATCCC[C/T]AGGATCTGCTCAAAAGGGAA	392	0	0
Round 1_Ferret_D3_Day 1	H7N9_HA.171.C.T	HA	SNPLOW	H7N9_HA	silent		C	T	GTGGAACGAACAAACATCCC[C/T]AGGATCTGCTCAAAAGGGAA	117	0	0
Round 1_Ferret_D4_Day 1	H7N9_HA.171.C.T	HA	SNPLOW	H7N9_HA	silent		C	T	GTGGAACGAACAAACATCCC[C/T]AGGATCTGCTCAAAAGGGAA	144	0	0
Round 1_Ferret_D1_Day 4	H7N9_HA.171.C.T	HA	SNPLOW	H7N9_HA	silent		C	T	GTGGAACGAACAAACATCCC[C/T]AGGATCTGCTCAAAAGGGAA	261	0	0
Round 1_Ferret_D3_Day 4	H7N9_HA.171.C.T	HA	SNPLOW	H7N9_HA	silent		C	T	GTGGAACGAACAAACATCCC[C/T]AGGATCTGCTCAAAAGGGAA	91	0	0
Round 1_Ferret_D4_Day 4	H7N9_HA.171.C.T	HA	SNPLOW	H7N9_HA	silent		C	T	GTGGAACGAACAAACATCCC[C/T]AGGATCTGCTCAAAAGGGAA	307	0	0
Round 1_Ferret_DC1_Day 6	H7N9_HA.171.C.T	HA	SNPLOW	H7N9_HA	silent		C	T	GTGGAACGAACAAACATCCC[C/T]AGGATCTGCTCAAAAGGGAA	203	0	0
Round 2-Ferret_D1- Day 2	H7N9_HA.172.A.G	HA	SNPHIGH	H7N9_HA	nonsynonymous	Arg58Gly	A	G	TGGAACGAACAAACATCCCC[A/G]GGATCTGCTCAAAAGGGAAA	13	0	0
Round 2-Ferret_D2- Day 2	H7N9_HA.172.A.G	HA	SNPHIGH	H7N9_HA	nonsynonymous	Arg58Gly	A	G	TGGAACGAACAAACATCCCC[A/G]GGATCTGCTCAAAAGGGAAA	27	0	0
Round 2-Ferret_D3- Day 2	H7N9_HA.172.A.G	HA	SNPHIGH	H7N9_HA	nonsynonymous	Arg58Gly	A	G	TGGAACGAACAAACATCCCC[A/G]GGATCTGCTCAAAAGGGAAA	45	0	0
Round 2-Ferret_D2- Day 4	H7N9_HA.172.A.G	HA	SNPHIGH	H7N9_HA	nonsynonymous	Arg58Gly	A	G	TGGAACGAACAAACATCCCC[A/G]GGATCTGCTCAAAAGGGAAA	135	2	0.0145985
Round 2-Ferret_D3- Day 4	H7N9_HA.172.A.G	HA	SNPHIGH	H7N9_HA	nonsynonymous	Arg58Gly	A	G	TGGAACGAACAAACATCCCC[A/G]GGATCTGCTCAAAAGGGAAA	156	0	0
Parental	H7N9_HA.172.A.G	HA	SNPHIGH	H7N9_HA	nonsynonymous	Arg58Gly	A	G	TGGAACGAACAAACATCCCC[A/G]GGATCTGCTCAAAAGGGAAA	88	0	0
Round 1_Ferret_DC2_Day 6	H7N9_HA.172.A.G	HA	SNPHIGH	H7N9_HA	nonsynonymous	Arg58Gly	A	G	TGGAACGAACAAACATCCCC[A/G]GGATCTGCTCAAAAGGGAAA	228	0	0
Round 1_Ferret_DC4_Day 6	H7N9_HA.172.A.G	HA	SNPHIGH	H7N9_HA	nonsynonymous	Arg58Gly	A	G	TGGAACGAACAAACATCCCC[A/G]GGATCTGCTCAAAAGGGAAA	57	0	0
Round 1_Ferret_AC4_Day 8	H7N9_HA.172.A.G	HA	SNPHIGH	H7N9_HA	nonsynonymous	Arg58Gly	A	G	TGGAACGAACAAACATCCCC[A/G]GGATCTGCTCAAAAGGGAAA	269	0	0
Round 1_Ferret_DC4_Day 8	H7N9_HA.172.A.G	HA	SNPHIGH	H7N9_HA	nonsynonymous	Arg58Gly	A	G	TGGAACGAACAAACATCCCC[A/G]GGATCTGCTCAAAAGGGAAA	420	0	0
Round 1_Ferret_D1_day 1	H7N9_HA.172.A.G	HA	SNPHIGH	H7N9_HA	nonsynonymous	Arg58Gly	A	G	TGGAACGAACAAACATCCCC[A/G]GGATCTGCTCAAAAGGGAAA	1000	3	0.00299103
Round 1_Ferret_D2_Day 1	H7N9_HA.172.A.G	HA	SNPHIGH	H7N9_HA	nonsynonymous	Arg58Gly	A	G	TGGAACGAACAAACATCCCC[A/G]GGATCTGCTCAAAAGGGAAA	396	1	0.00251889
Round 1_Ferret_D3_Day 1	H7N9_HA.172.A.G	HA	SNPHIGH	H7N9_HA	nonsynonymous	Arg58Gly	A	G	TGGAACGAACAAACATCCCC[A/G]GGATCTGCTCAAAAGGGAAA	120	0	0
Round 1_Ferret_D4_Day 1	H7N9_HA.172.A.G	HA	SNPHIGH	H7N9_HA	nonsynonymous	Arg58Gly	A	G	TGGAACGAACAAACATCCCC[A/G]GGATCTGCTCAAAAGGGAAA	150	0	0
Round 1_Ferret_D1_Day 4	H7N9_HA.172.A.G	HA	SNPHIGH	H7N9_HA	nonsynonymous	Arg58Gly	A	G	TGGAACGAACAAACATCCCC[A/G]GGATCTGCTCAAAAGGGAAA	267	0	0
Round 1_Ferret_D3_Day 4	H7N9_HA.172.A.G	HA	SNPHIGH	H7N9_HA	nonsynonymous	Arg58Gly	A	G	TGGAACGAACAAACATCCCC[A/G]GGATCTGCTCAAAAGGGAAA	91	1	0.0108696
Round 1_Ferret_D4_Day 4	H7N9_HA.172.A.G	HA	SNPHIGH	H7N9_HA	nonsynonymous	Arg58Gly	A	G	TGGAACGAACAAACATCCCC[A/G]GGATCTGCTCAAAAGGGAAA	310	0	0
Round 1_Ferret_DC1_Day 6	H7N9_HA.172.A.G	HA	SNPHIGH	H7N9_HA	nonsynonymous	Arg58Gly	A	G	TGGAACGAACAAACATCCCC[A/G]GGATCTGCTCAAAAGGGAAA	202	0	0
Round 2-Ferret_D1- Day 2	H7N9_HA.174.G.T	HA	SNPLOW	H7N9_HA	nonsynonymous	Arg58Ser	G	T	GAACGAACAAACATCCCCAG[G/T]ATCTGCTCAAAAGGGAAAAG	20	0	0
Round 2-Ferret_D2- Day 2	H7N9_HA.174.G.T	HA	SNPLOW	H7N9_HA	nonsynonymous	Arg58Ser	G	T	GAACGAACAAACATCCCCAG[G/T]ATCTGCTCAAAAGGGAAAAG	146	0	0
Round 2-Ferret_D3- Day 2	H7N9_HA.174.G.T	HA	SNPLOW	H7N9_HA	nonsynonymous	Arg58Ser	G	T	GAACGAACAAACATCCCCAG[G/T]ATCTGCTCAAAAGGGAAAAG	146	0	0
Round 2-Ferret_D2- Day 4	H7N9_HA.174.G.T	HA	SNPLOW	H7N9_HA	nonsynonymous	Arg58Ser	G	T	GAACGAACAAACATCCCCAG[G/T]ATCTGCTCAAAAGGGAAAAG	278	0	0
Round 2-Ferret_D3- Day 4	H7N9_HA.174.G.T	HA	SNPLOW	H7N9_HA	nonsynonymous	Arg58Ser	G	T	GAACGAACAAACATCCCCAG[G/T]ATCTGCTCAAAAGGGAAAAG	196	0	0
Parental	H7N9_HA.174.G.T	HA	SNPLOW	H7N9_HA	nonsynonymous	Arg58Ser	G	T	GAACGAACAAACATCCCCAG[G/T]ATCTGCTCAAAAGGGAAAAG	109	0	0
Round 1_Ferret_DC2_Day 6	H7N9_HA.174.G.T	HA	SNPLOW	H7N9_HA	nonsynonymous	Arg58Ser	G	T	GAACGAACAAACATCCCCAG[G/T]ATCTGCTCAAAAGGGAAAAG	579	0	0
Round 1_Ferret_DC4_Day 6	H7N9_HA.174.G.T	HA	SNPLOW	H7N9_HA	nonsynonymous	Arg58Ser	G	T	GAACGAACAAACATCCCCAG[G/T]ATCTGCTCAAAAGGGAAAAG	123	0	0
Round 1_Ferret_AC4_Day 8	H7N9_HA.174.G.T	HA	SNPLOW	H7N9_HA	nonsynonymous	Arg58Ser	G	T	GAACGAACAAACATCCCCAG[G/T]ATCTGCTCAAAAGGGAAAAG	364	0	0
Round 1_Ferret_DC4_Day 8	H7N9_HA.174.G.T	HA	SNPLOW	H7N9_HA	nonsynonymous	Arg58Ser	G	T	GAACGAACAAACATCCCCAG[G/T]ATCTGCTCAAAAGGGAAAAG	559	0	0
Round 1_Ferret_D1_day 1	H7N9_HA.174.G.T	HA	SNPLOW	H7N9_HA	nonsynonymous	Arg58Ser	G	T	GAACGAACAAACATCCCCAG[G/T]ATCTGCTCAAAAGGGAAAAG	1163	0	0
Round 1_Ferret_D2_Day 1	H7N9_HA.174.G.T	HA	SNPLOW	H7N9_HA	nonsynonymous	Arg58Ser	G	T	GAACGAACAAACATCCCCAG[G/T]ATCTGCTCAAAAGGGAAAAG	815	2	0.00244798
Round 1_Ferret_D3_Day 1	H7N9_HA.174.G.T	HA	SNPLOW	H7N9_HA	nonsynonymous	Arg58Ser	G	T	GAACGAACAAACATCCCCAG[G/T]ATCTGCTCAAAAGGGAAAAG	209	0	0
Round 1_Ferret_D4_Day 1	H7N9_HA.174.G.T	HA	SNPLOW	H7N9_HA	nonsynonymous	Arg58Ser	G	T	GAACGAACAAACATCCCCAG[G/T]ATCTGCTCAAAAGGGAAAAG	206	0	0
Round 1_Ferret_D1_Day 4	H7N9_HA.174.G.T	HA	SNPLOW	H7N9_HA	nonsynonymous	Arg58Ser	G	T	GAACGAACAAACATCCCCAG[G/T]ATCTGCTCAAAAGGGAAAAG	332	0	0
Round 1_Ferret_D3_Day 4	H7N9_HA.174.G.T	HA	SNPLOW	H7N9_HA	nonsynonymous	Arg58Ser	G	T	GAACGAACAAACATCCCCAG[G/T]ATCTGCTCAAAAGGGAAAAG	296	0	0
Round 1_Ferret_D4_Day 4	H7N9_HA.174.G.T	HA	SNPLOW	H7N9_HA	nonsynonymous	Arg58Ser	G	T	GAACGAACAAACATCCCCAG[G/T]ATCTGCTCAAAAGGGAAAAG	650	0	0
Round 1_Ferret_DC1_Day 6	H7N9_HA.174.G.T	HA	SNPLOW	H7N9_HA	nonsynonymous	Arg58Ser	G	T	GAACGAACAAACATCCCCAG[G/T]ATCTGCTCAAAAGGGAAAAG	322	0	0
Round 2-Ferret_D1- Day 2	H7N9_HA.178.T.C	HA	SNPLOW	H7N9_HA	nonsynonymous	Cys60Arg	T	C	GAACAAACATCCCCAGGATC[T/C]GCTCAAAAGGGAAAAGGACA	20	0	0
Round 2-Ferret_D2- Day 2	H7N9_HA.178.T.C	HA	SNPLOW	H7N9_HA	nonsynonymous	Cys60Arg	T	C	GAACAAACATCCCCAGGATC[T/C]GCTCAAAAGGGAAAAGGACA	145	0	0
Round 2-Ferret_D3- Day 2	H7N9_HA.178.T.C	HA	SNPLOW	H7N9_HA	nonsynonymous	Cys60Arg	T	C	GAACAAACATCCCCAGGATC[T/C]GCTCAAAAGGGAAAAGGACA	144	0	0
Round 2-Ferret_D2- Day 4	H7N9_HA.178.T.C	HA	SNPLOW	H7N9_HA	nonsynonymous	Cys60Arg	T	C	GAACAAACATCCCCAGGATC[T/C]GCTCAAAAGGGAAAAGGACA	278	0	0
Round 2-Ferret_D3- Day 4	H7N9_HA.178.T.C	HA	SNPLOW	H7N9_HA	nonsynonymous	Cys60Arg	T	C	GAACAAACATCCCCAGGATC[T/C]GCTCAAAAGGGAAAAGGACA	193	0	0
Parental	H7N9_HA.178.T.C	HA	SNPLOW	H7N9_HA	nonsynonymous	Cys60Arg	T	C	GAACAAACATCCCCAGGATC[T/C]GCTCAAAAGGGAAAAGGACA	110	0	0
Round 1_Ferret_DC2_Day 6	H7N9_HA.178.T.C	HA	SNPLOW	H7N9_HA	nonsynonymous	Cys60Arg	T	C	GAACAAACATCCCCAGGATC[T/C]GCTCAAAAGGGAAAAGGACA	577	0	0
Round 1_Ferret_DC4_Day 6	H7N9_HA.178.T.C	HA	SNPLOW	H7N9_HA	nonsynonymous	Cys60Arg	T	C	GAACAAACATCCCCAGGATC[T/C]GCTCAAAAGGGAAAAGGACA	122	0	0
Round 1_Ferret_AC4_Day 8	H7N9_HA.178.T.C	HA	SNPLOW	H7N9_HA	nonsynonymous	Cys60Arg	T	C	GAACAAACATCCCCAGGATC[T/C]GCTCAAAAGGGAAAAGGACA	351	1	0.00284091
Round 1_Ferret_DC4_Day 8	H7N9_HA.178.T.C	HA	SNPLOW	H7N9_HA	nonsynonymous	Cys60Arg	T	C	GAACAAACATCCCCAGGATC[T/C]GCTCAAAAGGGAAAAGGACA	551	0	0
Round 1_Ferret_D1_day 1	H7N9_HA.178.T.C	HA	SNPLOW	H7N9_HA	nonsynonymous	Cys60Arg	T	C	GAACAAACATCCCCAGGATC[T/C]GCTCAAAAGGGAAAAGGACA	1153	0	0
Round 1_Ferret_D2_Day 1	H7N9_HA.178.T.C	HA	SNPLOW	H7N9_HA	nonsynonymous	Cys60Arg	T	C	GAACAAACATCCCCAGGATC[T/C]GCTCAAAAGGGAAAAGGACA	812	2	0.002457
Round 1_Ferret_D3_Day 1	H7N9_HA.178.T.C	HA	SNPLOW	H7N9_HA	nonsynonymous	Cys60Arg	T	C	GAACAAACATCCCCAGGATC[T/C]GCTCAAAAGGGAAAAGGACA	211	0	0
Round 1_Ferret_D4_Day 1	H7N9_HA.178.T.C	HA	SNPLOW	H7N9_HA	nonsynonymous	Cys60Arg	T	C	GAACAAACATCCCCAGGATC[T/C]GCTCAAAAGGGAAAAGGACA	209	0	0
Round 1_Ferret_D1_Day 4	H7N9_HA.178.T.C	HA	SNPLOW	H7N9_HA	nonsynonymous	Cys60Arg	T	C	GAACAAACATCCCCAGGATC[T/C]GCTCAAAAGGGAAAAGGACA	331	2	0.00600601
Round 1_Ferret_D3_Day 4	H7N9_HA.178.T.C	HA	SNPLOW	H7N9_HA	nonsynonymous	Cys60Arg	T	C	GAACAAACATCCCCAGGATC[T/C]GCTCAAAAGGGAAAAGGACA	292	1	0.00341297
Round 1_Ferret_D4_Day 4	H7N9_HA.178.T.C	HA	SNPLOW	H7N9_HA	nonsynonymous	Cys60Arg	T	C	GAACAAACATCCCCAGGATC[T/C]GCTCAAAAGGGAAAAGGACA	647	0	0
Round 1_Ferret_DC1_Day 6	H7N9_HA.178.T.C	HA	SNPLOW	H7N9_HA	nonsynonymous	Cys60Arg	T	C	GAACAAACATCCCCAGGATC[T/C]GCTCAAAAGGGAAAAGGACA	316	0	0
Round 2-Ferret_D1- Day 2	H7N9_HA.179.G.A	HA	SNPLOW	H7N9_HA	nonsynonymous	Cys60Tyr	G	A	AACAAACATCCCCAGGATCT[G/A]CTCAAAAGGGAAAAGGACAG	20	0	0
Round 2-Ferret_D2- Day 2	H7N9_HA.179.G.A	HA	SNPLOW	H7N9_HA	nonsynonymous	Cys60Tyr	G	A	AACAAACATCCCCAGGATCT[G/A]CTCAAAAGGGAAAAGGACAG	148	0	0
Round 2-Ferret_D3- Day 2	H7N9_HA.179.G.A	HA	SNPLOW	H7N9_HA	nonsynonymous	Cys60Tyr	G	A	AACAAACATCCCCAGGATCT[G/A]CTCAAAAGGGAAAAGGACAG	145	0	0
Round 2-Ferret_D2- Day 4	H7N9_HA.179.G.A	HA	SNPLOW	H7N9_HA	nonsynonymous	Cys60Tyr	G	A	AACAAACATCCCCAGGATCT[G/A]CTCAAAAGGGAAAAGGACAG	282	0	0
Round 2-Ferret_D3- Day 4	H7N9_HA.179.G.A	HA	SNPLOW	H7N9_HA	nonsynonymous	Cys60Tyr	G	A	AACAAACATCCCCAGGATCT[G/A]CTCAAAAGGGAAAAGGACAG	200	0	0
Parental	H7N9_HA.179.G.A	HA	SNPLOW	H7N9_HA	nonsynonymous	Cys60Tyr	G	A	AACAAACATCCCCAGGATCT[G/A]CTCAAAAGGGAAAAGGACAG	112	0	0
Round 1_Ferret_DC2_Day 6	H7N9_HA.179.G.A	HA	SNPLOW	H7N9_HA	nonsynonymous	Cys60Tyr	G	A	AACAAACATCCCCAGGATCT[G/A]CTCAAAAGGGAAAAGGACAG	583	0	0
Round 1_Ferret_DC4_Day 6	H7N9_HA.179.G.A	HA	SNPLOW	H7N9_HA	nonsynonymous	Cys60Tyr	G	A	AACAAACATCCCCAGGATCT[G/A]CTCAAAAGGGAAAAGGACAG	122	0	0
Round 1_Ferret_AC4_Day 8	H7N9_HA.179.G.A	HA	SNPLOW	H7N9_HA	nonsynonymous	Cys60Tyr	G	A	AACAAACATCCCCAGGATCT[G/A]CTCAAAAGGGAAAAGGACAG	362	0	0
Round 1_Ferret_DC4_Day 8	H7N9_HA.179.G.A	HA	SNPLOW	H7N9_HA	nonsynonymous	Cys60Tyr	G	A	AACAAACATCCCCAGGATCT[G/A]CTCAAAAGGGAAAAGGACAG	565	0	0
Round 1_Ferret_D1_day 1	H7N9_HA.179.G.A	HA	SNPLOW	H7N9_HA	nonsynonymous	Cys60Tyr	G	A	AACAAACATCCCCAGGATCT[G/A]CTCAAAAGGGAAAAGGACAG	1163	3	0.0025729
Round 1_Ferret_D2_Day 1	H7N9_HA.179.G.A	HA	SNPLOW	H7N9_HA	nonsynonymous	Cys60Tyr	G	A	AACAAACATCCCCAGGATCT[G/A]CTCAAAAGGGAAAAGGACAG	828	0	0
Round 1_Ferret_D3_Day 1	H7N9_HA.179.G.A	HA	SNPLOW	H7N9_HA	nonsynonymous	Cys60Tyr	G	A	AACAAACATCCCCAGGATCT[G/A]CTCAAAAGGGAAAAGGACAG	216	0	0
Round 1_Ferret_D4_Day 1	H7N9_HA.179.G.A	HA	SNPLOW	H7N9_HA	nonsynonymous	Cys60Tyr	G	A	AACAAACATCCCCAGGATCT[G/A]CTCAAAAGGGAAAAGGACAG	210	0	0
Round 1_Ferret_D1_Day 4	H7N9_HA.179.G.A	HA	SNPLOW	H7N9_HA	nonsynonymous	Cys60Tyr	G	A	AACAAACATCCCCAGGATCT[G/A]CTCAAAAGGGAAAAGGACAG	338	0	0
Round 1_Ferret_D3_Day 4	H7N9_HA.179.G.A	HA	SNPLOW	H7N9_HA	nonsynonymous	Cys60Tyr	G	A	AACAAACATCCCCAGGATCT[G/A]CTCAAAAGGGAAAAGGACAG	298	0	0
Round 1_Ferret_D4_Day 4	H7N9_HA.179.G.A	HA	SNPLOW	H7N9_HA	nonsynonymous	Cys60Tyr	G	A	AACAAACATCCCCAGGATCT[G/A]CTCAAAAGGGAAAAGGACAG	656	1	0.00152207
Round 1_Ferret_DC1_Day 6	H7N9_HA.179.G.A	HA	SNPLOW	H7N9_HA	nonsynonymous	Cys60Tyr	G	A	AACAAACATCCCCAGGATCT[G/A]CTCAAAAGGGAAAAGGACAG	319	0	0
Round 2-Ferret_D1- Day 2	H7N9_HA.185.A.G	HA	SNPHIGH	H7N9_HA	nonsynonymous	Lys62Arg	A	G	CATCCCCAGGATCTGCTCAA[A/G]AGGGAAAAGGACAGTTGACC	19	0	0
Round 2-Ferret_D2- Day 2	H7N9_HA.185.A.G	HA	SNPHIGH	H7N9_HA	nonsynonymous	Lys62Arg	A	G	CATCCCCAGGATCTGCTCAA[A/G]AGGGAAAAGGACAGTTGACC	149	0	0
Round 2-Ferret_D3- Day 2	H7N9_HA.185.A.G	HA	SNPHIGH	H7N9_HA	nonsynonymous	Lys62Arg	A	G	CATCCCCAGGATCTGCTCAA[A/G]AGGGAAAAGGACAGTTGACC	146	0	0
Round 2-Ferret_D2- Day 4	H7N9_HA.185.A.G	HA	SNPHIGH	H7N9_HA	nonsynonymous	Lys62Arg	A	G	CATCCCCAGGATCTGCTCAA[A/G]AGGGAAAAGGACAGTTGACC	286	0	0
Round 2-Ferret_D3- Day 4	H7N9_HA.185.A.G	HA	SNPHIGH	H7N9_HA	nonsynonymous	Lys62Arg	A	G	CATCCCCAGGATCTGCTCAA[A/G]AGGGAAAAGGACAGTTGACC	201	1	0.0049505
Parental	H7N9_HA.185.A.G	HA	SNPHIGH	H7N9_HA	nonsynonymous	Lys62Arg	A	G	CATCCCCAGGATCTGCTCAA[A/G]AGGGAAAAGGACAGTTGACC	112	0	0
Round 1_Ferret_DC2_Day 6	H7N9_HA.185.A.G	HA	SNPHIGH	H7N9_HA	nonsynonymous	Lys62Arg	A	G	CATCCCCAGGATCTGCTCAA[A/G]AGGGAAAAGGACAGTTGACC	584	0	0
Round 1_Ferret_DC4_Day 6	H7N9_HA.185.A.G	HA	SNPHIGH	H7N9_HA	nonsynonymous	Lys62Arg	A	G	CATCCCCAGGATCTGCTCAA[A/G]AGGGAAAAGGACAGTTGACC	122	0	0
Round 1_Ferret_AC4_Day 8	H7N9_HA.185.A.G	HA	SNPHIGH	H7N9_HA	nonsynonymous	Lys62Arg	A	G	CATCCCCAGGATCTGCTCAA[A/G]AGGGAAAAGGACAGTTGACC	364	0	0
Round 1_Ferret_DC4_Day 8	H7N9_HA.185.A.G	HA	SNPHIGH	H7N9_HA	nonsynonymous	Lys62Arg	A	G	CATCCCCAGGATCTGCTCAA[A/G]AGGGAAAAGGACAGTTGACC	555	0	0
Round 1_Ferret_D1_day 1	H7N9_HA.185.A.G	HA	SNPHIGH	H7N9_HA	nonsynonymous	Lys62Arg	A	G	CATCCCCAGGATCTGCTCAA[A/G]AGGGAAAAGGACAGTTGACC	1146	4	0.00347826
Round 1_Ferret_D2_Day 1	H7N9_HA.185.A.G	HA	SNPHIGH	H7N9_HA	nonsynonymous	Lys62Arg	A	G	CATCCCCAGGATCTGCTCAA[A/G]AGGGAAAAGGACAGTTGACC	829	0	0
Round 1_Ferret_D3_Day 1	H7N9_HA.185.A.G	HA	SNPHIGH	H7N9_HA	nonsynonymous	Lys62Arg	A	G	CATCCCCAGGATCTGCTCAA[A/G]AGGGAAAAGGACAGTTGACC	215	0	0
Round 1_Ferret_D4_Day 1	H7N9_HA.185.A.G	HA	SNPHIGH	H7N9_HA	nonsynonymous	Lys62Arg	A	G	CATCCCCAGGATCTGCTCAA[A/G]AGGGAAAAGGACAGTTGACC	209	0	0
Round 1_Ferret_D1_Day 4	H7N9_HA.185.A.G	HA	SNPHIGH	H7N9_HA	nonsynonymous	Lys62Arg	A	G	CATCCCCAGGATCTGCTCAA[A/G]AGGGAAAAGGACAGTTGACC	326	1	0.0030581
Round 1_Ferret_D3_Day 4	H7N9_HA.185.A.G	HA	SNPHIGH	H7N9_HA	nonsynonymous	Lys62Arg	A	G	CATCCCCAGGATCTGCTCAA[A/G]AGGGAAAAGGACAGTTGACC	295	0	0
Round 1_Ferret_D4_Day 4	H7N9_HA.185.A.G	HA	SNPHIGH	H7N9_HA	nonsynonymous	Lys62Arg	A	G	CATCCCCAGGATCTGCTCAA[A/G]AGGGAAAAGGACAGTTGACC	658	0	0
Round 1_Ferret_DC1_Day 6	H7N9_HA.185.A.G	HA	SNPHIGH	H7N9_HA	nonsynonymous	Lys62Arg	A	G	CATCCCCAGGATCTGCTCAA[A/G]AGGGAAAAGGACAGTTGACC	314	0	0
Round 2-Ferret_D1- Day 2	H7N9_HA.186.A.G	HA	SNPHIGH	H7N9_HA	silent		A	G	ATCCCCAGGATCTGCTCAAA[A/G]GGGAAAAGGACAGTTGACCT	19	0	0
Round 2-Ferret_D2- Day 2	H7N9_HA.186.A.G	HA	SNPHIGH	H7N9_HA	silent		A	G	ATCCCCAGGATCTGCTCAAA[A/G]GGGAAAAGGACAGTTGACCT	148	1	0.00671141
Round 2-Ferret_D3- Day 2	H7N9_HA.186.A.G	HA	SNPHIGH	H7N9_HA	silent		A	G	ATCCCCAGGATCTGCTCAAA[A/G]GGGAAAAGGACAGTTGACCT	147	0	0
Round 2-Ferret_D2- Day 4	H7N9_HA.186.A.G	HA	SNPHIGH	H7N9_HA	silent		A	G	ATCCCCAGGATCTGCTCAAA[A/G]GGGAAAAGGACAGTTGACCT	285	0	0
Round 2-Ferret_D3- Day 4	H7N9_HA.186.A.G	HA	SNPHIGH	H7N9_HA	silent		A	G	ATCCCCAGGATCTGCTCAAA[A/G]GGGAAAAGGACAGTTGACCT	202	0	0
Parental	H7N9_HA.186.A.G	HA	SNPHIGH	H7N9_HA	silent		A	G	ATCCCCAGGATCTGCTCAAA[A/G]GGGAAAAGGACAGTTGACCT	112	0	0
Round 1_Ferret_DC2_Day 6	H7N9_HA.186.A.G	HA	SNPHIGH	H7N9_HA	silent		A	G	ATCCCCAGGATCTGCTCAAA[A/G]GGGAAAAGGACAGTTGACCT	585	0	0
Round 1_Ferret_DC4_Day 6	H7N9_HA.186.A.G	HA	SNPHIGH	H7N9_HA	silent		A	G	ATCCCCAGGATCTGCTCAAA[A/G]GGGAAAAGGACAGTTGACCT	123	0	0
Round 1_Ferret_AC4_Day 8	H7N9_HA.186.A.G	HA	SNPHIGH	H7N9_HA	silent		A	G	ATCCCCAGGATCTGCTCAAA[A/G]GGGAAAAGGACAGTTGACCT	361	4	0.0109589
Round 1_Ferret_DC4_Day 8	H7N9_HA.186.A.G	HA	SNPHIGH	H7N9_HA	silent		A	G	ATCCCCAGGATCTGCTCAAA[A/G]GGGAAAAGGACAGTTGACCT	555	1	0.00179856
Round 1_Ferret_D1_day 1	H7N9_HA.186.A.G	HA	SNPHIGH	H7N9_HA	silent		A	G	ATCCCCAGGATCTGCTCAAA[A/G]GGGAAAAGGACAGTTGACCT	1143	5	0.0043554
Round 1_Ferret_D2_Day 1	H7N9_HA.186.A.G	HA	SNPHIGH	H7N9_HA	silent		A	G	ATCCCCAGGATCTGCTCAAA[A/G]GGGAAAAGGACAGTTGACCT	832	2	0.00239808
Round 1_Ferret_D3_Day 1	H7N9_HA.186.A.G	HA	SNPHIGH	H7N9_HA	silent		A	G	ATCCCCAGGATCTGCTCAAA[A/G]GGGAAAAGGACAGTTGACCT	215	0	0
Round 1_Ferret_D4_Day 1	H7N9_HA.186.A.G	HA	SNPHIGH	H7N9_HA	silent		A	G	ATCCCCAGGATCTGCTCAAA[A/G]GGGAAAAGGACAGTTGACCT	206	0	0
Round 1_Ferret_D1_Day 4	H7N9_HA.186.A.G	HA	SNPHIGH	H7N9_HA	silent		A	G	ATCCCCAGGATCTGCTCAAA[A/G]GGGAAAAGGACAGTTGACCT	327	3	0.00909091
Round 1_Ferret_D3_Day 4	H7N9_HA.186.A.G	HA	SNPHIGH	H7N9_HA	silent		A	G	ATCCCCAGGATCTGCTCAAA[A/G]GGGAAAAGGACAGTTGACCT	292	3	0.0101695
Round 1_Ferret_D4_Day 4	H7N9_HA.186.A.G	HA	SNPHIGH	H7N9_HA	silent		A	G	ATCCCCAGGATCTGCTCAAA[A/G]GGGAAAAGGACAGTTGACCT	648	6	0.00917431
Round 1_Ferret_DC1_Day 6	H7N9_HA.186.A.G	HA	SNPHIGH	H7N9_HA	silent		A	G	ATCCCCAGGATCTGCTCAAA[A/G]GGGAAAAGGACAGTTGACCT	312	1	0.00319489
Round 2-Ferret_D1- Day 2	H7N9_HA.190.A.G	HA	SNPHIGH	H7N9_HA	nonsynonymous	Lys64Glu	A	G	CCAGGATCTGCTCAAAAGGG[A/G]AAAGGACAGTTGACCTCGGT	19	0	0
Round 2-Ferret_D2- Day 2	H7N9_HA.190.A.G	HA	SNPHIGH	H7N9_HA	nonsynonymous	Lys64Glu	A	G	CCAGGATCTGCTCAAAAGGG[A/G]AAAGGACAGTTGACCTCGGT	144	3	0.0204082
Round 2-Ferret_D3- Day 2	H7N9_HA.190.A.G	HA	SNPHIGH	H7N9_HA	nonsynonymous	Lys64Glu	A	G	CCAGGATCTGCTCAAAAGGG[A/G]AAAGGACAGTTGACCTCGGT	147	0	0
Round 2-Ferret_D2- Day 4	H7N9_HA.190.A.G	HA	SNPHIGH	H7N9_HA	nonsynonymous	Lys64Glu	A	G	CCAGGATCTGCTCAAAAGGG[A/G]AAAGGACAGTTGACCTCGGT	285	0	0
Round 2-Ferret_D3- Day 4	H7N9_HA.190.A.G	HA	SNPHIGH	H7N9_HA	nonsynonymous	Lys64Glu	A	G	CCAGGATCTGCTCAAAAGGG[A/G]AAAGGACAGTTGACCTCGGT	200	0	0
Parental	H7N9_HA.190.A.G	HA	SNPHIGH	H7N9_HA	nonsynonymous	Lys64Glu	A	G	CCAGGATCTGCTCAAAAGGG[A/G]AAAGGACAGTTGACCTCGGT	113	0	0
Round 1_Ferret_DC2_Day 6	H7N9_HA.190.A.G	HA	SNPHIGH	H7N9_HA	nonsynonymous	Lys64Glu	A	G	CCAGGATCTGCTCAAAAGGG[A/G]AAAGGACAGTTGACCTCGGT	584	1	0.0017094
Round 1_Ferret_DC4_Day 6	H7N9_HA.190.A.G	HA	SNPHIGH	H7N9_HA	nonsynonymous	Lys64Glu	A	G	CCAGGATCTGCTCAAAAGGG[A/G]AAAGGACAGTTGACCTCGGT	126	0	0
Round 1_Ferret_AC4_Day 8	H7N9_HA.190.A.G	HA	SNPHIGH	H7N9_HA	nonsynonymous	Lys64Glu	A	G	CCAGGATCTGCTCAAAAGGG[A/G]AAAGGACAGTTGACCTCGGT	362	0	0
Round 1_Ferret_DC4_Day 8	H7N9_HA.190.A.G	HA	SNPHIGH	H7N9_HA	nonsynonymous	Lys64Glu	A	G	CCAGGATCTGCTCAAAAGGG[A/G]AAAGGACAGTTGACCTCGGT	544	1	0.00183486
Round 1_Ferret_D1_day 1	H7N9_HA.190.A.G	HA	SNPHIGH	H7N9_HA	nonsynonymous	Lys64Glu	A	G	CCAGGATCTGCTCAAAAGGG[A/G]AAAGGACAGTTGACCTCGGT	1142	5	0.0043592
Round 1_Ferret_D2_Day 1	H7N9_HA.190.A.G	HA	SNPHIGH	H7N9_HA	nonsynonymous	Lys64Glu	A	G	CCAGGATCTGCTCAAAAGGG[A/G]AAAGGACAGTTGACCTCGGT	835	1	0.00119617
Round 1_Ferret_D3_Day 1	H7N9_HA.190.A.G	HA	SNPHIGH	H7N9_HA	nonsynonymous	Lys64Glu	A	G	CCAGGATCTGCTCAAAAGGG[A/G]AAAGGACAGTTGACCTCGGT	208	0	0
Round 1_Ferret_D4_Day 1	H7N9_HA.190.A.G	HA	SNPHIGH	H7N9_HA	nonsynonymous	Lys64Glu	A	G	CCAGGATCTGCTCAAAAGGG[A/G]AAAGGACAGTTGACCTCGGT	208	0	0
Round 1_Ferret_D1_Day 4	H7N9_HA.190.A.G	HA	SNPHIGH	H7N9_HA	nonsynonymous	Lys64Glu	A	G	CCAGGATCTGCTCAAAAGGG[A/G]AAAGGACAGTTGACCTCGGT	330	1	0.00302115
Round 1_Ferret_D3_Day 4	H7N9_HA.190.A.G	HA	SNPHIGH	H7N9_HA	nonsynonymous	Lys64Glu	A	G	CCAGGATCTGCTCAAAAGGG[A/G]AAAGGACAGTTGACCTCGGT	295	1	0.00337838
Round 1_Ferret_D4_Day 4	H7N9_HA.190.A.G	HA	SNPHIGH	H7N9_HA	nonsynonymous	Lys64Glu	A	G	CCAGGATCTGCTCAAAAGGG[A/G]AAAGGACAGTTGACCTCGGT	656	0	0
Round 1_Ferret_DC1_Day 6	H7N9_HA.190.A.G	HA	SNPHIGH	H7N9_HA	nonsynonymous	Lys64Glu	A	G	CCAGGATCTGCTCAAAAGGG[A/G]AAAGGACAGTTGACCTCGGT	312	0	0
Round 2-Ferret_D1- Day 2	H7N9_HA.191.A.G	HA	SNPLOW	H7N9_HA	nonsynonymous	Lys64Arg	A	G	CAGGATCTGCTCAAAAGGGA[A/G]AAGGACAGTTGACCTCGGTC	19	0	0
Round 2-Ferret_D2- Day 2	H7N9_HA.191.A.G	HA	SNPLOW	H7N9_HA	nonsynonymous	Lys64Arg	A	G	CAGGATCTGCTCAAAAGGGA[A/G]AAGGACAGTTGACCTCGGTC	145	1	0.00684932
Round 2-Ferret_D3- Day 2	H7N9_HA.191.A.G	HA	SNPLOW	H7N9_HA	nonsynonymous	Lys64Arg	A	G	CAGGATCTGCTCAAAAGGGA[A/G]AAGGACAGTTGACCTCGGTC	148	0	0
Round 2-Ferret_D2- Day 4	H7N9_HA.191.A.G	HA	SNPLOW	H7N9_HA	nonsynonymous	Lys64Arg	A	G	CAGGATCTGCTCAAAAGGGA[A/G]AAGGACAGTTGACCTCGGTC	284	0	0
Round 2-Ferret_D3- Day 4	H7N9_HA.191.A.G	HA	SNPLOW	H7N9_HA	nonsynonymous	Lys64Arg	A	G	CAGGATCTGCTCAAAAGGGA[A/G]AAGGACAGTTGACCTCGGTC	201	1	0.0049505
Parental	H7N9_HA.191.A.G	HA	SNPLOW	H7N9_HA	nonsynonymous	Lys64Arg	A	G	CAGGATCTGCTCAAAAGGGA[A/G]AAGGACAGTTGACCTCGGTC	111	0	0
Round 1_Ferret_DC2_Day 6	H7N9_HA.191.A.G	HA	SNPLOW	H7N9_HA	nonsynonymous	Lys64Arg	A	G	CAGGATCTGCTCAAAAGGGA[A/G]AAGGACAGTTGACCTCGGTC	591	0	0
Round 1_Ferret_DC4_Day 6	H7N9_HA.191.A.G	HA	SNPLOW	H7N9_HA	nonsynonymous	Lys64Arg	A	G	CAGGATCTGCTCAAAAGGGA[A/G]AAGGACAGTTGACCTCGGTC	128	0	0
Round 1_Ferret_AC4_Day 8	H7N9_HA.191.A.G	HA	SNPLOW	H7N9_HA	nonsynonymous	Lys64Arg	A	G	CAGGATCTGCTCAAAAGGGA[A/G]AAGGACAGTTGACCTCGGTC	369	0	0
Round 1_Ferret_DC4_Day 8	H7N9_HA.191.A.G	HA	SNPLOW	H7N9_HA	nonsynonymous	Lys64Arg	A	G	CAGGATCTGCTCAAAAGGGA[A/G]AAGGACAGTTGACCTCGGTC	556	0	0
Round 1_Ferret_D1_day 1	H7N9_HA.191.A.G	HA	SNPLOW	H7N9_HA	nonsynonymous	Lys64Arg	A	G	CAGGATCTGCTCAAAAGGGA[A/G]AAGGACAGTTGACCTCGGTC	1159	0	0
Round 1_Ferret_D2_Day 1	H7N9_HA.191.A.G	HA	SNPLOW	H7N9_HA	nonsynonymous	Lys64Arg	A	G	CAGGATCTGCTCAAAAGGGA[A/G]AAGGACAGTTGACCTCGGTC	841	0	0
Round 1_Ferret_D3_Day 1	H7N9_HA.191.A.G	HA	SNPLOW	H7N9_HA	nonsynonymous	Lys64Arg	A	G	CAGGATCTGCTCAAAAGGGA[A/G]AAGGACAGTTGACCTCGGTC	214	1	0.00465116
Round 1_Ferret_D4_Day 1	H7N9_HA.191.A.G	HA	SNPLOW	H7N9_HA	nonsynonymous	Lys64Arg	A	G	CAGGATCTGCTCAAAAGGGA[A/G]AAGGACAGTTGACCTCGGTC	212	1	0.00469484
Round 1_Ferret_D1_Day 4	H7N9_HA.191.A.G	HA	SNPLOW	H7N9_HA	nonsynonymous	Lys64Arg	A	G	CAGGATCTGCTCAAAAGGGA[A/G]AAGGACAGTTGACCTCGGTC	330	0	0
Round 1_Ferret_D3_Day 4	H7N9_HA.191.A.G	HA	SNPLOW	H7N9_HA	nonsynonymous	Lys64Arg	A	G	CAGGATCTGCTCAAAAGGGA[A/G]AAGGACAGTTGACCTCGGTC	296	0	0
Round 1_Ferret_D4_Day 4	H7N9_HA.191.A.G	HA	SNPLOW	H7N9_HA	nonsynonymous	Lys64Arg	A	G	CAGGATCTGCTCAAAAGGGA[A/G]AAGGACAGTTGACCTCGGTC	655	3	0.00455927
Round 1_Ferret_DC1_Day 6	H7N9_HA.191.A.G	HA	SNPLOW	H7N9_HA	nonsynonymous	Lys64Arg	A	G	CAGGATCTGCTCAAAAGGGA[A/G]AAGGACAGTTGACCTCGGTC	311	0	0
Round 2-Ferret_D1- Day 2	H7N9_HA.192.A.G	HA	SNPHIGH	H7N9_HA	silent		A	G	AGGATCTGCTCAAAAGGGAA[A/G]AGGACAGTTGACCTCGGTCA	19	0	0
Round 2-Ferret_D2- Day 2	H7N9_HA.192.A.G	HA	SNPHIGH	H7N9_HA	silent		A	G	AGGATCTGCTCAAAAGGGAA[A/G]AGGACAGTTGACCTCGGTCA	143	1	0.00694444
Round 2-Ferret_D3- Day 2	H7N9_HA.192.A.G	HA	SNPHIGH	H7N9_HA	silent		A	G	AGGATCTGCTCAAAAGGGAA[A/G]AGGACAGTTGACCTCGGTCA	147	0	0
Round 2-Ferret_D2- Day 4	H7N9_HA.192.A.G	HA	SNPHIGH	H7N9_HA	silent		A	G	AGGATCTGCTCAAAAGGGAA[A/G]AGGACAGTTGACCTCGGTCA	283	0	0
Round 2-Ferret_D3- Day 4	H7N9_HA.192.A.G	HA	SNPHIGH	H7N9_HA	silent		A	G	AGGATCTGCTCAAAAGGGAA[A/G]AGGACAGTTGACCTCGGTCA	203	0	0
Parental	H7N9_HA.192.A.G	HA	SNPHIGH	H7N9_HA	silent		A	G	AGGATCTGCTCAAAAGGGAA[A/G]AGGACAGTTGACCTCGGTCA	109	1	0.00909091
Round 1_Ferret_DC2_Day 6	H7N9_HA.192.A.G	HA	SNPHIGH	H7N9_HA	silent		A	G	AGGATCTGCTCAAAAGGGAA[A/G]AGGACAGTTGACCTCGGTCA	581	3	0.00513699
Round 1_Ferret_DC4_Day 6	H7N9_HA.192.A.G	HA	SNPHIGH	H7N9_HA	silent		A	G	AGGATCTGCTCAAAAGGGAA[A/G]AGGACAGTTGACCTCGGTCA	127	0	0
Round 1_Ferret_AC4_Day 8	H7N9_HA.192.A.G	HA	SNPHIGH	H7N9_HA	silent		A	G	AGGATCTGCTCAAAAGGGAA[A/G]AGGACAGTTGACCTCGGTCA	363	1	0.00274725
Round 1_Ferret_DC4_Day 8	H7N9_HA.192.A.G	HA	SNPHIGH	H7N9_HA	silent		A	G	AGGATCTGCTCAAAAGGGAA[A/G]AGGACAGTTGACCTCGGTCA	544	1	0.00183486
Round 1_Ferret_D1_day 1	H7N9_HA.192.A.G	HA	SNPHIGH	H7N9_HA	silent		A	G	AGGATCTGCTCAAAAGGGAA[A/G]AGGACAGTTGACCTCGGTCA	1139	2	0.00175285
Round 1_Ferret_D2_Day 1	H7N9_HA.192.A.G	HA	SNPHIGH	H7N9_HA	silent		A	G	AGGATCTGCTCAAAAGGGAA[A/G]AGGACAGTTGACCTCGGTCA	835	2	0.00238949
Round 1_Ferret_D3_Day 1	H7N9_HA.192.A.G	HA	SNPHIGH	H7N9_HA	silent		A	G	AGGATCTGCTCAAAAGGGAA[A/G]AGGACAGTTGACCTCGGTCA	213	0	0
Round 1_Ferret_D4_Day 1	H7N9_HA.192.A.G	HA	SNPHIGH	H7N9_HA	silent		A	G	AGGATCTGCTCAAAAGGGAA[A/G]AGGACAGTTGACCTCGGTCA	211	0	0
Round 1_Ferret_D1_Day 4	H7N9_HA.192.A.G	HA	SNPHIGH	H7N9_HA	silent		A	G	AGGATCTGCTCAAAAGGGAA[A/G]AGGACAGTTGACCTCGGTCA	321	2	0.00619195
Round 1_Ferret_D3_Day 4	H7N9_HA.192.A.G	HA	SNPHIGH	H7N9_HA	silent		A	G	AGGATCTGCTCAAAAGGGAA[A/G]AGGACAGTTGACCTCGGTCA	291	1	0.00342466
Round 1_Ferret_D4_Day 4	H7N9_HA.192.A.G	HA	SNPHIGH	H7N9_HA	silent		A	G	AGGATCTGCTCAAAAGGGAA[A/G]AGGACAGTTGACCTCGGTCA	652	1	0.00153139
Round 1_Ferret_DC1_Day 6	H7N9_HA.192.A.G	HA	SNPHIGH	H7N9_HA	silent		A	G	AGGATCTGCTCAAAAGGGAA[A/G]AGGACAGTTGACCTCGGTCA	304	1	0.00327869
Round 2-Ferret_D1- Day 2	H7N9_HA.193.A.G	HA	SNPLOW	H7N9_HA	nonsynonymous	Arg65Gly	A	G	GGATCTGCTCAAAAGGGAAA[A/G]GGACAGTTGACCTCGGTCAA	19	0	0
Round 2-Ferret_D2- Day 2	H7N9_HA.193.A.G	HA	SNPLOW	H7N9_HA	nonsynonymous	Arg65Gly	A	G	GGATCTGCTCAAAAGGGAAA[A/G]GGACAGTTGACCTCGGTCAA	143	1	0.00694444
Round 2-Ferret_D3- Day 2	H7N9_HA.193.A.G	HA	SNPLOW	H7N9_HA	nonsynonymous	Arg65Gly	A	G	GGATCTGCTCAAAAGGGAAA[A/G]GGACAGTTGACCTCGGTCAA	144	2	0.0136986
Round 2-Ferret_D2- Day 4	H7N9_HA.193.A.G	HA	SNPLOW	H7N9_HA	nonsynonymous	Arg65Gly	A	G	GGATCTGCTCAAAAGGGAAA[A/G]GGACAGTTGACCTCGGTCAA	280	1	0.00355872
Round 2-Ferret_D3- Day 4	H7N9_HA.193.A.G	HA	SNPLOW	H7N9_HA	nonsynonymous	Arg65Gly	A	G	GGATCTGCTCAAAAGGGAAA[A/G]GGACAGTTGACCTCGGTCAA	202	0	0
Parental	H7N9_HA.193.A.G	HA	SNPLOW	H7N9_HA	nonsynonymous	Arg65Gly	A	G	GGATCTGCTCAAAAGGGAAA[A/G]GGACAGTTGACCTCGGTCAA	110	0	0
Round 1_Ferret_DC2_Day 6	H7N9_HA.193.A.G	HA	SNPLOW	H7N9_HA	nonsynonymous	Arg65Gly	A	G	GGATCTGCTCAAAAGGGAAA[A/G]GGACAGTTGACCTCGGTCAA	584	3	0.00511073
Round 1_Ferret_DC4_Day 6	H7N9_HA.193.A.G	HA	SNPLOW	H7N9_HA	nonsynonymous	Arg65Gly	A	G	GGATCTGCTCAAAAGGGAAA[A/G]GGACAGTTGACCTCGGTCAA	128	0	0
Round 1_Ferret_AC4_Day 8	H7N9_HA.193.A.G	HA	SNPLOW	H7N9_HA	nonsynonymous	Arg65Gly	A	G	GGATCTGCTCAAAAGGGAAA[A/G]GGACAGTTGACCTCGGTCAA	367	1	0.00271739
Round 1_Ferret_DC4_Day 8	H7N9_HA.193.A.G	HA	SNPLOW	H7N9_HA	nonsynonymous	Arg65Gly	A	G	GGATCTGCTCAAAAGGGAAA[A/G]GGACAGTTGACCTCGGTCAA	547	0	0
Round 1_Ferret_D1_day 1	H7N9_HA.193.A.G	HA	SNPLOW	H7N9_HA	nonsynonymous	Arg65Gly	A	G	GGATCTGCTCAAAAGGGAAA[A/G]GGACAGTTGACCTCGGTCAA	1147	3	0.0026087
Round 1_Ferret_D2_Day 1	H7N9_HA.193.A.G	HA	SNPLOW	H7N9_HA	nonsynonymous	Arg65Gly	A	G	GGATCTGCTCAAAAGGGAAA[A/G]GGACAGTTGACCTCGGTCAA	837	2	0.00238379
Round 1_Ferret_D3_Day 1	H7N9_HA.193.A.G	HA	SNPLOW	H7N9_HA	nonsynonymous	Arg65Gly	A	G	GGATCTGCTCAAAAGGGAAA[A/G]GGACAGTTGACCTCGGTCAA	213	2	0.00930233
Round 1_Ferret_D4_Day 1	H7N9_HA.193.A.G	HA	SNPLOW	H7N9_HA	nonsynonymous	Arg65Gly	A	G	GGATCTGCTCAAAAGGGAAA[A/G]GGACAGTTGACCTCGGTCAA	211	0	0
Round 1_Ferret_D1_Day 4	H7N9_HA.193.A.G	HA	SNPLOW	H7N9_HA	nonsynonymous	Arg65Gly	A	G	GGATCTGCTCAAAAGGGAAA[A/G]GGACAGTTGACCTCGGTCAA	326	2	0.00609756
Round 1_Ferret_D3_Day 4	H7N9_HA.193.A.G	HA	SNPLOW	H7N9_HA	nonsynonymous	Arg65Gly	A	G	GGATCTGCTCAAAAGGGAAA[A/G]GGACAGTTGACCTCGGTCAA	293	2	0.00677966
Round 1_Ferret_D4_Day 4	H7N9_HA.193.A.G	HA	SNPLOW	H7N9_HA	nonsynonymous	Arg65Gly	A	G	GGATCTGCTCAAAAGGGAAA[A/G]GGACAGTTGACCTCGGTCAA	652	2	0.0030581
Round 1_Ferret_DC1_Day 6	H7N9_HA.193.A.G	HA	SNPLOW	H7N9_HA	nonsynonymous	Arg65Gly	A	G	GGATCTGCTCAAAAGGGAAA[A/G]GGACAGTTGACCTCGGTCAA	308	1	0.00323625
Round 2-Ferret_D1- Day 2	H7N9_HA.194.G.A	HA	SNPHIGH	H7N9_HA	nonsynonymous	Arg65Lys	G	A	GATCTGCTCAAAAGGGAAAA[G/A]GACAGTTGACCTCGGTCAAT	19	0	0
Round 2-Ferret_D2- Day 2	H7N9_HA.194.G.A	HA	SNPHIGH	H7N9_HA	nonsynonymous	Arg65Lys	G	A	GATCTGCTCAAAAGGGAAAA[G/A]GACAGTTGACCTCGGTCAAT	145	0	0
Round 2-Ferret_D3- Day 2	H7N9_HA.194.G.A	HA	SNPHIGH	H7N9_HA	nonsynonymous	Arg65Lys	G	A	GATCTGCTCAAAAGGGAAAA[G/A]GACAGTTGACCTCGGTCAAT	150	0	0
Round 2-Ferret_D2- Day 4	H7N9_HA.194.G.A	HA	SNPHIGH	H7N9_HA	nonsynonymous	Arg65Lys	G	A	GATCTGCTCAAAAGGGAAAA[G/A]GACAGTTGACCTCGGTCAAT	284	1	0.00350877
Round 2-Ferret_D3- Day 4	H7N9_HA.194.G.A	HA	SNPHIGH	H7N9_HA	nonsynonymous	Arg65Lys	G	A	GATCTGCTCAAAAGGGAAAA[G/A]GACAGTTGACCTCGGTCAAT	203	0	0
Parental	H7N9_HA.194.G.A	HA	SNPHIGH	H7N9_HA	nonsynonymous	Arg65Lys	G	A	GATCTGCTCAAAAGGGAAAA[G/A]GACAGTTGACCTCGGTCAAT	112	0	0
Round 1_Ferret_DC2_Day 6	H7N9_HA.194.G.A	HA	SNPHIGH	H7N9_HA	nonsynonymous	Arg65Lys	G	A	GATCTGCTCAAAAGGGAAAA[G/A]GACAGTTGACCTCGGTCAAT	592	0	0
Round 1_Ferret_DC4_Day 6	H7N9_HA.194.G.A	HA	SNPHIGH	H7N9_HA	nonsynonymous	Arg65Lys	G	A	GATCTGCTCAAAAGGGAAAA[G/A]GACAGTTGACCTCGGTCAAT	130	0	0
Round 1_Ferret_AC4_Day 8	H7N9_HA.194.G.A	HA	SNPHIGH	H7N9_HA	nonsynonymous	Arg65Lys	G	A	GATCTGCTCAAAAGGGAAAA[G/A]GACAGTTGACCTCGGTCAAT	372	0	0
Round 1_Ferret_DC4_Day 8	H7N9_HA.194.G.A	HA	SNPHIGH	H7N9_HA	nonsynonymous	Arg65Lys	G	A	GATCTGCTCAAAAGGGAAAA[G/A]GACAGTTGACCTCGGTCAAT	556	0	0
Round 1_Ferret_D1_day 1	H7N9_HA.194.G.A	HA	SNPHIGH	H7N9_HA	nonsynonymous	Arg65Lys	G	A	GATCTGCTCAAAAGGGAAAA[G/A]GACAGTTGACCTCGGTCAAT	1165	0	0
Round 1_Ferret_D2_Day 1	H7N9_HA.194.G.A	HA	SNPHIGH	H7N9_HA	nonsynonymous	Arg65Lys	G	A	GATCTGCTCAAAAGGGAAAA[G/A]GACAGTTGACCTCGGTCAAT	839	4	0.00474496
Round 1_Ferret_D3_Day 1	H7N9_HA.194.G.A	HA	SNPHIGH	H7N9_HA	nonsynonymous	Arg65Lys	G	A	GATCTGCTCAAAAGGGAAAA[G/A]GACAGTTGACCTCGGTCAAT	220	1	0.00452489
Round 1_Ferret_D4_Day 1	H7N9_HA.194.G.A	HA	SNPHIGH	H7N9_HA	nonsynonymous	Arg65Lys	G	A	GATCTGCTCAAAAGGGAAAA[G/A]GACAGTTGACCTCGGTCAAT	220	0	0
Round 1_Ferret_D1_Day 4	H7N9_HA.194.G.A	HA	SNPHIGH	H7N9_HA	nonsynonymous	Arg65Lys	G	A	GATCTGCTCAAAAGGGAAAA[G/A]GACAGTTGACCTCGGTCAAT	331	0	0
Round 1_Ferret_D3_Day 4	H7N9_HA.194.G.A	HA	SNPHIGH	H7N9_HA	nonsynonymous	Arg65Lys	G	A	GATCTGCTCAAAAGGGAAAA[G/A]GACAGTTGACCTCGGTCAAT	297	0	0
Round 1_Ferret_D4_Day 4	H7N9_HA.194.G.A	HA	SNPHIGH	H7N9_HA	nonsynonymous	Arg65Lys	G	A	GATCTGCTCAAAAGGGAAAA[G/A]GACAGTTGACCTCGGTCAAT	665	0	0
Round 1_Ferret_DC1_Day 6	H7N9_HA.194.G.A	HA	SNPHIGH	H7N9_HA	nonsynonymous	Arg65Lys	G	A	GATCTGCTCAAAAGGGAAAA[G/A]GACAGTTGACCTCGGTCAAT	323	0	0
Round 2-Ferret_D1- Day 2	H7N9_HA.196.A.G	HA	SNPLOW	H7N9_HA	nonsynonymous	Thr66Ala	A	G	TCTGCTCAAAAGGGAAAAGG[A/G]CAGTTGACCTCGGTCAATGT	19	0	0
Round 2-Ferret_D2- Day 2	H7N9_HA.196.A.G	HA	SNPLOW	H7N9_HA	nonsynonymous	Thr66Ala	A	G	TCTGCTCAAAAGGGAAAAGG[A/G]CAGTTGACCTCGGTCAATGT	145	0	0
Round 2-Ferret_D3- Day 2	H7N9_HA.196.A.G	HA	SNPLOW	H7N9_HA	nonsynonymous	Thr66Ala	A	G	TCTGCTCAAAAGGGAAAAGG[A/G]CAGTTGACCTCGGTCAATGT	150	0	0
Round 2-Ferret_D2- Day 4	H7N9_HA.196.A.G	HA	SNPLOW	H7N9_HA	nonsynonymous	Thr66Ala	A	G	TCTGCTCAAAAGGGAAAAGG[A/G]CAGTTGACCTCGGTCAATGT	283	0	0
Round 2-Ferret_D3- Day 4	H7N9_HA.196.A.G	HA	SNPLOW	H7N9_HA	nonsynonymous	Thr66Ala	A	G	TCTGCTCAAAAGGGAAAAGG[A/G]CAGTTGACCTCGGTCAATGT	200	0	0
Parental	H7N9_HA.196.A.G	HA	SNPLOW	H7N9_HA	nonsynonymous	Thr66Ala	A	G	TCTGCTCAAAAGGGAAAAGG[A/G]CAGTTGACCTCGGTCAATGT	112	0	0
Round 1_Ferret_DC2_Day 6	H7N9_HA.196.A.G	HA	SNPLOW	H7N9_HA	nonsynonymous	Thr66Ala	A	G	TCTGCTCAAAAGGGAAAAGG[A/G]CAGTTGACCTCGGTCAATGT	589	2	0.00338409
Round 1_Ferret_DC4_Day 6	H7N9_HA.196.A.G	HA	SNPLOW	H7N9_HA	nonsynonymous	Thr66Ala	A	G	TCTGCTCAAAAGGGAAAAGG[A/G]CAGTTGACCTCGGTCAATGT	129	0	0
Round 1_Ferret_AC4_Day 8	H7N9_HA.196.A.G	HA	SNPLOW	H7N9_HA	nonsynonymous	Thr66Ala	A	G	TCTGCTCAAAAGGGAAAAGG[A/G]CAGTTGACCTCGGTCAATGT	370	1	0.00269542
Round 1_Ferret_DC4_Day 8	H7N9_HA.196.A.G	HA	SNPLOW	H7N9_HA	nonsynonymous	Thr66Ala	A	G	TCTGCTCAAAAGGGAAAAGG[A/G]CAGTTGACCTCGGTCAATGT	552	1	0.00180832
Round 1_Ferret_D1_day 1	H7N9_HA.196.A.G	HA	SNPLOW	H7N9_HA	nonsynonymous	Thr66Ala	A	G	TCTGCTCAAAAGGGAAAAGG[A/G]CAGTTGACCTCGGTCAATGT	1151	3	0.00259965
Round 1_Ferret_D2_Day 1	H7N9_HA.196.A.G	HA	SNPLOW	H7N9_HA	nonsynonymous	Thr66Ala	A	G	TCTGCTCAAAAGGGAAAAGG[A/G]CAGTTGACCTCGGTCAATGT	837	3	0.00357143
Round 1_Ferret_D3_Day 1	H7N9_HA.196.A.G	HA	SNPLOW	H7N9_HA	nonsynonymous	Thr66Ala	A	G	TCTGCTCAAAAGGGAAAAGG[A/G]CAGTTGACCTCGGTCAATGT	220	1	0.00452489
Round 1_Ferret_D4_Day 1	H7N9_HA.196.A.G	HA	SNPLOW	H7N9_HA	nonsynonymous	Thr66Ala	A	G	TCTGCTCAAAAGGGAAAAGG[A/G]CAGTTGACCTCGGTCAATGT	220	1	0.00452489
Round 1_Ferret_D1_Day 4	H7N9_HA.196.A.G	HA	SNPLOW	H7N9_HA	nonsynonymous	Thr66Ala	A	G	TCTGCTCAAAAGGGAAAAGG[A/G]CAGTTGACCTCGGTCAATGT	329	0	0
Round 1_Ferret_D3_Day 4	H7N9_HA.196.A.G	HA	SNPLOW	H7N9_HA	nonsynonymous	Thr66Ala	A	G	TCTGCTCAAAAGGGAAAAGG[A/G]CAGTTGACCTCGGTCAATGT	295	1	0.00337838
Round 1_Ferret_D4_Day 4	H7N9_HA.196.A.G	HA	SNPLOW	H7N9_HA	nonsynonymous	Thr66Ala	A	G	TCTGCTCAAAAGGGAAAAGG[A/G]CAGTTGACCTCGGTCAATGT	660	4	0.0060241
Round 1_Ferret_DC1_Day 6	H7N9_HA.196.A.G	HA	SNPLOW	H7N9_HA	nonsynonymous	Thr66Ala	A	G	TCTGCTCAAAAGGGAAAAGG[A/G]CAGTTGACCTCGGTCAATGT	318	2	0.00625
Round 2-Ferret_D1- Day 2	H7N9_HA.201.T.C	HA	SNPLOW	H7N9_HA	silent		T	C	TCAAAAGGGAAAAGGACAGT[T/C]GACCTCGGTCAATGTGGACT	21	0	0
Round 2-Ferret_D2- Day 2	H7N9_HA.201.T.C	HA	SNPLOW	H7N9_HA	silent		T	C	TCAAAAGGGAAAAGGACAGT[T/C]GACCTCGGTCAATGTGGACT	148	0	0
Round 2-Ferret_D3- Day 2	H7N9_HA.201.T.C	HA	SNPLOW	H7N9_HA	silent		T	C	TCAAAAGGGAAAAGGACAGT[T/C]GACCTCGGTCAATGTGGACT	149	2	0.013245
Round 2-Ferret_D2- Day 4	H7N9_HA.201.T.C	HA	SNPLOW	H7N9_HA	silent		T	C	TCAAAAGGGAAAAGGACAGT[T/C]GACCTCGGTCAATGTGGACT	289	0	0
Round 2-Ferret_D3- Day 4	H7N9_HA.201.T.C	HA	SNPLOW	H7N9_HA	silent		T	C	TCAAAAGGGAAAAGGACAGT[T/C]GACCTCGGTCAATGTGGACT	200	0	0
Parental	H7N9_HA.201.T.C	HA	SNPLOW	H7N9_HA	silent		T	C	TCAAAAGGGAAAAGGACAGT[T/C]GACCTCGGTCAATGTGGACT	118	0	0
Round 1_Ferret_DC2_Day 6	H7N9_HA.201.T.C	HA	SNPLOW	H7N9_HA	silent		T	C	TCAAAAGGGAAAAGGACAGT[T/C]GACCTCGGTCAATGTGGACT	601	0	0
Round 1_Ferret_DC4_Day 6	H7N9_HA.201.T.C	HA	SNPLOW	H7N9_HA	silent		T	C	TCAAAAGGGAAAAGGACAGT[T/C]GACCTCGGTCAATGTGGACT	137	0	0
Round 1_Ferret_AC4_Day 8	H7N9_HA.201.T.C	HA	SNPLOW	H7N9_HA	silent		T	C	TCAAAAGGGAAAAGGACAGT[T/C]GACCTCGGTCAATGTGGACT	387	0	0
Round 1_Ferret_DC4_Day 8	H7N9_HA.201.T.C	HA	SNPLOW	H7N9_HA	silent		T	C	TCAAAAGGGAAAAGGACAGT[T/C]GACCTCGGTCAATGTGGACT	568	3	0.00525394
Round 1_Ferret_D1_day 1	H7N9_HA.201.T.C	HA	SNPLOW	H7N9_HA	silent		T	C	TCAAAAGGGAAAAGGACAGT[T/C]GACCTCGGTCAATGTGGACT	1171	4	0.00340426
Round 1_Ferret_D2_Day 1	H7N9_HA.201.T.C	HA	SNPLOW	H7N9_HA	silent		T	C	TCAAAAGGGAAAAGGACAGT[T/C]GACCTCGGTCAATGTGGACT	849	0	0
Round 1_Ferret_D3_Day 1	H7N9_HA.201.T.C	HA	SNPLOW	H7N9_HA	silent		T	C	TCAAAAGGGAAAAGGACAGT[T/C]GACCTCGGTCAATGTGGACT	218	1	0.00456621
Round 1_Ferret_D4_Day 1	H7N9_HA.201.T.C	HA	SNPLOW	H7N9_HA	silent		T	C	TCAAAAGGGAAAAGGACAGT[T/C]GACCTCGGTCAATGTGGACT	222	0	0
Round 1_Ferret_D1_Day 4	H7N9_HA.201.T.C	HA	SNPLOW	H7N9_HA	silent		T	C	TCAAAAGGGAAAAGGACAGT[T/C]GACCTCGGTCAATGTGGACT	332	0	0
Round 1_Ferret_D3_Day 4	H7N9_HA.201.T.C	HA	SNPLOW	H7N9_HA	silent		T	C	TCAAAAGGGAAAAGGACAGT[T/C]GACCTCGGTCAATGTGGACT	299	1	0.00333333
Round 1_Ferret_D4_Day 4	H7N9_HA.201.T.C	HA	SNPLOW	H7N9_HA	silent		T	C	TCAAAAGGGAAAAGGACAGT[T/C]GACCTCGGTCAATGTGGACT	672	0	0
Round 1_Ferret_DC1_Day 6	H7N9_HA.201.T.C	HA	SNPLOW	H7N9_HA	silent		T	C	TCAAAAGGGAAAAGGACAGT[T/C]GACCTCGGTCAATGTGGACT	325	0	0
Round 2-Ferret_D1- Day 2	H7N9_HA.203.A.G	HA	SNPLOW	H7N9_HA	nonsynonymous	Asp68Gly	A	G	AAAAGGGAAAAGGACAGTTG[A/G]CCTCGGTCAATGTGGACTCC	20	0	0
Round 2-Ferret_D2- Day 2	H7N9_HA.203.A.G	HA	SNPLOW	H7N9_HA	nonsynonymous	Asp68Gly	A	G	AAAAGGGAAAAGGACAGTTG[A/G]CCTCGGTCAATGTGGACTCC	156	1	0.00636943
Round 2-Ferret_D3- Day 2	H7N9_HA.203.A.G	HA	SNPLOW	H7N9_HA	nonsynonymous	Asp68Gly	A	G	AAAAGGGAAAAGGACAGTTG[A/G]CCTCGGTCAATGTGGACTCC	156	0	0
Round 2-Ferret_D2- Day 4	H7N9_HA.203.A.G	HA	SNPLOW	H7N9_HA	nonsynonymous	Asp68Gly	A	G	AAAAGGGAAAAGGACAGTTG[A/G]CCTCGGTCAATGTGGACTCC	302	0	0
Round 2-Ferret_D3- Day 4	H7N9_HA.203.A.G	HA	SNPLOW	H7N9_HA	nonsynonymous	Asp68Gly	A	G	AAAAGGGAAAAGGACAGTTG[A/G]CCTCGGTCAATGTGGACTCC	204	0	0
Parental	H7N9_HA.203.A.G	HA	SNPLOW	H7N9_HA	nonsynonymous	Asp68Gly	A	G	AAAAGGGAAAAGGACAGTTG[A/G]CCTCGGTCAATGTGGACTCC	120	0	0
Round 1_Ferret_DC2_Day 6	H7N9_HA.203.A.G	HA	SNPLOW	H7N9_HA	nonsynonymous	Asp68Gly	A	G	AAAAGGGAAAAGGACAGTTG[A/G]CCTCGGTCAATGTGGACTCC	624	1	0.0016
Round 1_Ferret_DC4_Day 6	H7N9_HA.203.A.G	HA	SNPLOW	H7N9_HA	nonsynonymous	Asp68Gly	A	G	AAAAGGGAAAAGGACAGTTG[A/G]CCTCGGTCAATGTGGACTCC	140	0	0
Round 1_Ferret_AC4_Day 8	H7N9_HA.203.A.G	HA	SNPLOW	H7N9_HA	nonsynonymous	Asp68Gly	A	G	AAAAGGGAAAAGGACAGTTG[A/G]CCTCGGTCAATGTGGACTCC	399	0	0
Round 1_Ferret_DC4_Day 8	H7N9_HA.203.A.G	HA	SNPLOW	H7N9_HA	nonsynonymous	Asp68Gly	A	G	AAAAGGGAAAAGGACAGTTG[A/G]CCTCGGTCAATGTGGACTCC	524	1	0.00190476
Round 1_Ferret_D1_day 1	H7N9_HA.203.A.G	HA	SNPLOW	H7N9_HA	nonsynonymous	Asp68Gly	A	G	AAAAGGGAAAAGGACAGTTG[A/G]CCTCGGTCAATGTGGACTCC	1180	6	0.00505902
Round 1_Ferret_D2_Day 1	H7N9_HA.203.A.G	HA	SNPLOW	H7N9_HA	nonsynonymous	Asp68Gly	A	G	AAAAGGGAAAAGGACAGTTG[A/G]CCTCGGTCAATGTGGACTCC	882	0	0
Round 1_Ferret_D3_Day 1	H7N9_HA.203.A.G	HA	SNPLOW	H7N9_HA	nonsynonymous	Asp68Gly	A	G	AAAAGGGAAAAGGACAGTTG[A/G]CCTCGGTCAATGTGGACTCC	230	0	0
Round 1_Ferret_D4_Day 1	H7N9_HA.203.A.G	HA	SNPLOW	H7N9_HA	nonsynonymous	Asp68Gly	A	G	AAAAGGGAAAAGGACAGTTG[A/G]CCTCGGTCAATGTGGACTCC	229	1	0.00434783
Round 1_Ferret_D1_Day 4	H7N9_HA.203.A.G	HA	SNPLOW	H7N9_HA	nonsynonymous	Asp68Gly	A	G	AAAAGGGAAAAGGACAGTTG[A/G]CCTCGGTCAATGTGGACTCC	328	2	0.00606061
Round 1_Ferret_D3_Day 4	H7N9_HA.203.A.G	HA	SNPLOW	H7N9_HA	nonsynonymous	Asp68Gly	A	G	AAAAGGGAAAAGGACAGTTG[A/G]CCTCGGTCAATGTGGACTCC	317	0	0
Round 1_Ferret_D4_Day 4	H7N9_HA.203.A.G	HA	SNPLOW	H7N9_HA	nonsynonymous	Asp68Gly	A	G	AAAAGGGAAAAGGACAGTTG[A/G]CCTCGGTCAATGTGGACTCC	703	1	0.00142045
Round 1_Ferret_DC1_Day 6	H7N9_HA.203.A.G	HA	SNPLOW	H7N9_HA	nonsynonymous	Asp68Gly	A	G	AAAAGGGAAAAGGACAGTTG[A/G]CCTCGGTCAATGTGGACTCC	333	0	0
Round 2-Ferret_D1- Day 2	H7N9_HA.206.T.C	HA	SNPHIGH	H7N9_HA	nonsynonymous	Leu69Pro	T	C	AGGGAAAAGGACAGTTGACC[T/C]CGGTCAATGTGGACTCCTGG	20	0	0
Round 2-Ferret_D2- Day 2	H7N9_HA.206.T.C	HA	SNPHIGH	H7N9_HA	nonsynonymous	Leu69Pro	T	C	AGGGAAAAGGACAGTTGACC[T/C]CGGTCAATGTGGACTCCTGG	157	0	0
Round 2-Ferret_D3- Day 2	H7N9_HA.206.T.C	HA	SNPHIGH	H7N9_HA	nonsynonymous	Leu69Pro	T	C	AGGGAAAAGGACAGTTGACC[T/C]CGGTCAATGTGGACTCCTGG	156	1	0.00636943
Round 2-Ferret_D2- Day 4	H7N9_HA.206.T.C	HA	SNPHIGH	H7N9_HA	nonsynonymous	Leu69Pro	T	C	AGGGAAAAGGACAGTTGACC[T/C]CGGTCAATGTGGACTCCTGG	298	1	0.00334448
Round 2-Ferret_D3- Day 4	H7N9_HA.206.T.C	HA	SNPHIGH	H7N9_HA	nonsynonymous	Leu69Pro	T	C	AGGGAAAAGGACAGTTGACC[T/C]CGGTCAATGTGGACTCCTGG	202	0	0
Parental	H7N9_HA.206.T.C	HA	SNPHIGH	H7N9_HA	nonsynonymous	Leu69Pro	T	C	AGGGAAAAGGACAGTTGACC[T/C]CGGTCAATGTGGACTCCTGG	117	0	0
Round 1_Ferret_DC2_Day 6	H7N9_HA.206.T.C	HA	SNPHIGH	H7N9_HA	nonsynonymous	Leu69Pro	T	C	AGGGAAAAGGACAGTTGACC[T/C]CGGTCAATGTGGACTCCTGG	625	1	0.00159744
Round 1_Ferret_DC4_Day 6	H7N9_HA.206.T.C	HA	SNPHIGH	H7N9_HA	nonsynonymous	Leu69Pro	T	C	AGGGAAAAGGACAGTTGACC[T/C]CGGTCAATGTGGACTCCTGG	138	1	0.00719424
Round 1_Ferret_AC4_Day 8	H7N9_HA.206.T.C	HA	SNPHIGH	H7N9_HA	nonsynonymous	Leu69Pro	T	C	AGGGAAAAGGACAGTTGACC[T/C]CGGTCAATGTGGACTCCTGG	383	1	0.00260417
Round 1_Ferret_DC4_Day 8	H7N9_HA.206.T.C	HA	SNPHIGH	H7N9_HA	nonsynonymous	Leu69Pro	T	C	AGGGAAAAGGACAGTTGACC[T/C]CGGTCAATGTGGACTCCTGG	525	1	0.00190114
Round 1_Ferret_D1_day 1	H7N9_HA.206.T.C	HA	SNPHIGH	H7N9_HA	nonsynonymous	Leu69Pro	T	C	AGGGAAAAGGACAGTTGACC[T/C]CGGTCAATGTGGACTCCTGG	1152	1	0.000867303
Round 1_Ferret_D2_Day 1	H7N9_HA.206.T.C	HA	SNPHIGH	H7N9_HA	nonsynonymous	Leu69Pro	T	C	AGGGAAAAGGACAGTTGACC[T/C]CGGTCAATGTGGACTCCTGG	873	3	0.00342466
Round 1_Ferret_D3_Day 1	H7N9_HA.206.T.C	HA	SNPHIGH	H7N9_HA	nonsynonymous	Leu69Pro	T	C	AGGGAAAAGGACAGTTGACC[T/C]CGGTCAATGTGGACTCCTGG	230	0	0
Round 1_Ferret_D4_Day 1	H7N9_HA.206.T.C	HA	SNPHIGH	H7N9_HA	nonsynonymous	Leu69Pro	T	C	AGGGAAAAGGACAGTTGACC[T/C]CGGTCAATGTGGACTCCTGG	229	0	0
Round 1_Ferret_D1_Day 4	H7N9_HA.206.T.C	HA	SNPHIGH	H7N9_HA	nonsynonymous	Leu69Pro	T	C	AGGGAAAAGGACAGTTGACC[T/C]CGGTCAATGTGGACTCCTGG	325	0	0
Round 1_Ferret_D3_Day 4	H7N9_HA.206.T.C	HA	SNPHIGH	H7N9_HA	nonsynonymous	Leu69Pro	T	C	AGGGAAAAGGACAGTTGACC[T/C]CGGTCAATGTGGACTCCTGG	315	1	0.00316456
Round 1_Ferret_D4_Day 4	H7N9_HA.206.T.C	HA	SNPHIGH	H7N9_HA	nonsynonymous	Leu69Pro	T	C	AGGGAAAAGGACAGTTGACC[T/C]CGGTCAATGTGGACTCCTGG	702	0	0
Round 1_Ferret_DC1_Day 6	H7N9_HA.206.T.C	HA	SNPHIGH	H7N9_HA	nonsynonymous	Leu69Pro	T	C	AGGGAAAAGGACAGTTGACC[T/C]CGGTCAATGTGGACTCCTGG	330	1	0.00302115
Round 2-Ferret_D1- Day 2	H7N9_HA.208.G.A	HA	SNPLOW	H7N9_HA	nonsynonymous	Gly70Ser	G	A	GGAAAAGGACAGTTGACCTC[G/A]GTCAATGTGGACTCCTGGGG	21	0	0
Round 2-Ferret_D2- Day 2	H7N9_HA.208.G.A	HA	SNPLOW	H7N9_HA	nonsynonymous	Gly70Ser	G	A	GGAAAAGGACAGTTGACCTC[G/A]GTCAATGTGGACTCCTGGGG	157	0	0
Round 2-Ferret_D3- Day 2	H7N9_HA.208.G.A	HA	SNPLOW	H7N9_HA	nonsynonymous	Gly70Ser	G	A	GGAAAAGGACAGTTGACCTC[G/A]GTCAATGTGGACTCCTGGGG	158	0	0
Round 2-Ferret_D2- Day 4	H7N9_HA.208.G.A	HA	SNPLOW	H7N9_HA	nonsynonymous	Gly70Ser	G	A	GGAAAAGGACAGTTGACCTC[G/A]GTCAATGTGGACTCCTGGGG	302	1	0.00330033
Round 2-Ferret_D3- Day 4	H7N9_HA.208.G.A	HA	SNPLOW	H7N9_HA	nonsynonymous	Gly70Ser	G	A	GGAAAAGGACAGTTGACCTC[G/A]GTCAATGTGGACTCCTGGGG	203	0	0
Parental	H7N9_HA.208.G.A	HA	SNPLOW	H7N9_HA	nonsynonymous	Gly70Ser	G	A	GGAAAAGGACAGTTGACCTC[G/A]GTCAATGTGGACTCCTGGGG	119	0	0
Round 1_Ferret_DC2_Day 6	H7N9_HA.208.G.A	HA	SNPLOW	H7N9_HA	nonsynonymous	Gly70Ser	G	A	GGAAAAGGACAGTTGACCTC[G/A]GTCAATGTGGACTCCTGGGG	623	2	0.0032
Round 1_Ferret_DC4_Day 6	H7N9_HA.208.G.A	HA	SNPLOW	H7N9_HA	nonsynonymous	Gly70Ser	G	A	GGAAAAGGACAGTTGACCTC[G/A]GTCAATGTGGACTCCTGGGG	140	0	0
Round 1_Ferret_AC4_Day 8	H7N9_HA.208.G.A	HA	SNPLOW	H7N9_HA	nonsynonymous	Gly70Ser	G	A	GGAAAAGGACAGTTGACCTC[G/A]GTCAATGTGGACTCCTGGGG	379	0	0
Round 1_Ferret_DC4_Day 8	H7N9_HA.208.G.A	HA	SNPLOW	H7N9_HA	nonsynonymous	Gly70Ser	G	A	GGAAAAGGACAGTTGACCTC[G/A]GTCAATGTGGACTCCTGGGG	523	0	0
Round 1_Ferret_D1_day 1	H7N9_HA.208.G.A	HA	SNPLOW	H7N9_HA	nonsynonymous	Gly70Ser	G	A	GGAAAAGGACAGTTGACCTC[G/A]GTCAATGTGGACTCCTGGGG	1160	4	0.00343643
Round 1_Ferret_D2_Day 1	H7N9_HA.208.G.A	HA	SNPLOW	H7N9_HA	nonsynonymous	Gly70Ser	G	A	GGAAAAGGACAGTTGACCTC[G/A]GTCAATGTGGACTCCTGGGG	881	2	0.00226501
Round 1_Ferret_D3_Day 1	H7N9_HA.208.G.A	HA	SNPLOW	H7N9_HA	nonsynonymous	Gly70Ser	G	A	GGAAAAGGACAGTTGACCTC[G/A]GTCAATGTGGACTCCTGGGG	224	0	0
Round 1_Ferret_D4_Day 1	H7N9_HA.208.G.A	HA	SNPLOW	H7N9_HA	nonsynonymous	Gly70Ser	G	A	GGAAAAGGACAGTTGACCTC[G/A]GTCAATGTGGACTCCTGGGG	227	0	0
Round 1_Ferret_D1_Day 4	H7N9_HA.208.G.A	HA	SNPLOW	H7N9_HA	nonsynonymous	Gly70Ser	G	A	GGAAAAGGACAGTTGACCTC[G/A]GTCAATGTGGACTCCTGGGG	327	0	0
Round 1_Ferret_D3_Day 4	H7N9_HA.208.G.A	HA	SNPLOW	H7N9_HA	nonsynonymous	Gly70Ser	G	A	GGAAAAGGACAGTTGACCTC[G/A]GTCAATGTGGACTCCTGGGG	317	0	0
Round 1_Ferret_D4_Day 4	H7N9_HA.208.G.A	HA	SNPLOW	H7N9_HA	nonsynonymous	Gly70Ser	G	A	GGAAAAGGACAGTTGACCTC[G/A]GTCAATGTGGACTCCTGGGG	709	2	0.00281294
Round 1_Ferret_DC1_Day 6	H7N9_HA.208.G.A	HA	SNPLOW	H7N9_HA	nonsynonymous	Gly70Ser	G	A	GGAAAAGGACAGTTGACCTC[G/A]GTCAATGTGGACTCCTGGGG	326	0	0
Round 2-Ferret_D1- Day 2	H7N9_HA.209.G.A	HA	SNPLOW	H7N9_HA	nonsynonymous	Gly70Asp	G	A	GAAAAGGACAGTTGACCTCG[G/A]TCAATGTGGACTCCTGGGGA	21	0	0
Round 2-Ferret_D2- Day 2	H7N9_HA.209.G.A	HA	SNPLOW	H7N9_HA	nonsynonymous	Gly70Asp	G	A	GAAAAGGACAGTTGACCTCG[G/A]TCAATGTGGACTCCTGGGGA	157	0	0
Round 2-Ferret_D3- Day 2	H7N9_HA.209.G.A	HA	SNPLOW	H7N9_HA	nonsynonymous	Gly70Asp	G	A	GAAAAGGACAGTTGACCTCG[G/A]TCAATGTGGACTCCTGGGGA	157	0	0
Round 2-Ferret_D2- Day 4	H7N9_HA.209.G.A	HA	SNPLOW	H7N9_HA	nonsynonymous	Gly70Asp	G	A	GAAAAGGACAGTTGACCTCG[G/A]TCAATGTGGACTCCTGGGGA	302	0	0
Round 2-Ferret_D3- Day 4	H7N9_HA.209.G.A	HA	SNPLOW	H7N9_HA	nonsynonymous	Gly70Asp	G	A	GAAAAGGACAGTTGACCTCG[G/A]TCAATGTGGACTCCTGGGGA	206	0	0
Parental	H7N9_HA.209.G.A	HA	SNPLOW	H7N9_HA	nonsynonymous	Gly70Asp	G	A	GAAAAGGACAGTTGACCTCG[G/A]TCAATGTGGACTCCTGGGGA	118	0	0
Round 1_Ferret_DC2_Day 6	H7N9_HA.209.G.A	HA	SNPLOW	H7N9_HA	nonsynonymous	Gly70Asp	G	A	GAAAAGGACAGTTGACCTCG[G/A]TCAATGTGGACTCCTGGGGA	627	0	0
Round 1_Ferret_DC4_Day 6	H7N9_HA.209.G.A	HA	SNPLOW	H7N9_HA	nonsynonymous	Gly70Asp	G	A	GAAAAGGACAGTTGACCTCG[G/A]TCAATGTGGACTCCTGGGGA	139	0	0
Round 1_Ferret_AC4_Day 8	H7N9_HA.209.G.A	HA	SNPLOW	H7N9_HA	nonsynonymous	Gly70Asp	G	A	GAAAAGGACAGTTGACCTCG[G/A]TCAATGTGGACTCCTGGGGA	381	0	0
Round 1_Ferret_DC4_Day 8	H7N9_HA.209.G.A	HA	SNPLOW	H7N9_HA	nonsynonymous	Gly70Asp	G	A	GAAAAGGACAGTTGACCTCG[G/A]TCAATGTGGACTCCTGGGGA	526	1	0.00189753
Round 1_Ferret_D1_day 1	H7N9_HA.209.G.A	HA	SNPLOW	H7N9_HA	nonsynonymous	Gly70Asp	G	A	GAAAAGGACAGTTGACCTCG[G/A]TCAATGTGGACTCCTGGGGA	1166	2	0.00171233
Round 1_Ferret_D2_Day 1	H7N9_HA.209.G.A	HA	SNPLOW	H7N9_HA	nonsynonymous	Gly70Asp	G	A	GAAAAGGACAGTTGACCTCG[G/A]TCAATGTGGACTCCTGGGGA	879	2	0.00227015
Round 1_Ferret_D3_Day 1	H7N9_HA.209.G.A	HA	SNPLOW	H7N9_HA	nonsynonymous	Gly70Asp	G	A	GAAAAGGACAGTTGACCTCG[G/A]TCAATGTGGACTCCTGGGGA	221	0	0
Round 1_Ferret_D4_Day 1	H7N9_HA.209.G.A	HA	SNPLOW	H7N9_HA	nonsynonymous	Gly70Asp	G	A	GAAAAGGACAGTTGACCTCG[G/A]TCAATGTGGACTCCTGGGGA	225	0	0
Round 1_Ferret_D1_Day 4	H7N9_HA.209.G.A	HA	SNPLOW	H7N9_HA	nonsynonymous	Gly70Asp	G	A	GAAAAGGACAGTTGACCTCG[G/A]TCAATGTGGACTCCTGGGGA	332	0	0
Round 1_Ferret_D3_Day 4	H7N9_HA.209.G.A	HA	SNPLOW	H7N9_HA	nonsynonymous	Gly70Asp	G	A	GAAAAGGACAGTTGACCTCG[G/A]TCAATGTGGACTCCTGGGGA	318	1	0.0031348
Round 1_Ferret_D4_Day 4	H7N9_HA.209.G.A	HA	SNPLOW	H7N9_HA	nonsynonymous	Gly70Asp	G	A	GAAAAGGACAGTTGACCTCG[G/A]TCAATGTGGACTCCTGGGGA	707	0	0
Round 1_Ferret_DC1_Day 6	H7N9_HA.209.G.A	HA	SNPLOW	H7N9_HA	nonsynonymous	Gly70Asp	G	A	GAAAAGGACAGTTGACCTCG[G/A]TCAATGTGGACTCCTGGGGA	326	1	0.0030581
Round 2-Ferret_D1- Day 2	H7N9_HA.213.A.G	HA	SNPHIGH	H7N9_HA	silent		A	G	AGGACAGTTGACCTCGGTCA[A/G]TGTGGACTCCTGGGGACAAT	21	0	0
Round 2-Ferret_D2- Day 2	H7N9_HA.213.A.G	HA	SNPHIGH	H7N9_HA	silent		A	G	AGGACAGTTGACCTCGGTCA[A/G]TGTGGACTCCTGGGGACAAT	175	0	0
Round 2-Ferret_D3- Day 2	H7N9_HA.213.A.G	HA	SNPHIGH	H7N9_HA	silent		A	G	AGGACAGTTGACCTCGGTCA[A/G]TGTGGACTCCTGGGGACAAT	168	0	0
Round 2-Ferret_D2- Day 4	H7N9_HA.213.A.G	HA	SNPHIGH	H7N9_HA	silent		A	G	AGGACAGTTGACCTCGGTCA[A/G]TGTGGACTCCTGGGGACAAT	324	0	0
Round 2-Ferret_D3- Day 4	H7N9_HA.213.A.G	HA	SNPHIGH	H7N9_HA	silent		A	G	AGGACAGTTGACCTCGGTCA[A/G]TGTGGACTCCTGGGGACAAT	213	0	0
Parental	H7N9_HA.213.A.G	HA	SNPHIGH	H7N9_HA	silent		A	G	AGGACAGTTGACCTCGGTCA[A/G]TGTGGACTCCTGGGGACAAT	120	0	0
Round 1_Ferret_DC2_Day 6	H7N9_HA.213.A.G	HA	SNPHIGH	H7N9_HA	silent		A	G	AGGACAGTTGACCTCGGTCA[A/G]TGTGGACTCCTGGGGACAAT	657	1	0.00151976
Round 1_Ferret_DC4_Day 6	H7N9_HA.213.A.G	HA	SNPHIGH	H7N9_HA	silent		A	G	AGGACAGTTGACCTCGGTCA[A/G]TGTGGACTCCTGGGGACAAT	148	0	0
Round 1_Ferret_AC4_Day 8	H7N9_HA.213.A.G	HA	SNPHIGH	H7N9_HA	silent		A	G	AGGACAGTTGACCTCGGTCA[A/G]TGTGGACTCCTGGGGACAAT	402	0	0
Round 1_Ferret_DC4_Day 8	H7N9_HA.213.A.G	HA	SNPHIGH	H7N9_HA	silent		A	G	AGGACAGTTGACCTCGGTCA[A/G]TGTGGACTCCTGGGGACAAT	545	2	0.00365631
Round 1_Ferret_D1_day 1	H7N9_HA.213.A.G	HA	SNPHIGH	H7N9_HA	silent		A	G	AGGACAGTTGACCTCGGTCA[A/G]TGTGGACTCCTGGGGACAAT	1205	1	0.000829187
Round 1_Ferret_D2_Day 1	H7N9_HA.213.A.G	HA	SNPHIGH	H7N9_HA	silent		A	G	AGGACAGTTGACCTCGGTCA[A/G]TGTGGACTCCTGGGGACAAT	900	0	0
Round 1_Ferret_D3_Day 1	H7N9_HA.213.A.G	HA	SNPHIGH	H7N9_HA	silent		A	G	AGGACAGTTGACCTCGGTCA[A/G]TGTGGACTCCTGGGGACAAT	236	0	0
Round 1_Ferret_D4_Day 1	H7N9_HA.213.A.G	HA	SNPHIGH	H7N9_HA	silent		A	G	AGGACAGTTGACCTCGGTCA[A/G]TGTGGACTCCTGGGGACAAT	223	0	0
Round 1_Ferret_D1_Day 4	H7N9_HA.213.A.G	HA	SNPHIGH	H7N9_HA	silent		A	G	AGGACAGTTGACCTCGGTCA[A/G]TGTGGACTCCTGGGGACAAT	335	5	0.0147059
Round 1_Ferret_D3_Day 4	H7N9_HA.213.A.G	HA	SNPHIGH	H7N9_HA	silent		A	G	AGGACAGTTGACCTCGGTCA[A/G]TGTGGACTCCTGGGGACAAT	342	0	0
Round 1_Ferret_D4_Day 4	H7N9_HA.213.A.G	HA	SNPHIGH	H7N9_HA	silent		A	G	AGGACAGTTGACCTCGGTCA[A/G]TGTGGACTCCTGGGGACAAT	747	0	0
Round 1_Ferret_DC1_Day 6	H7N9_HA.213.A.G	HA	SNPHIGH	H7N9_HA	silent		A	G	AGGACAGTTGACCTCGGTCA[A/G]TGTGGACTCCTGGGGACAAT	340	0	0
Round 2-Ferret_D1- Day 2	H7N9_HA.219.A.C	HA	SNPLOW	H7N9_HA	silent		A	C	GTTGACCTCGGTCAATGTGG[A/C]CTCCTGGGGACAATCACTGG	29	0	0
Round 2-Ferret_D2- Day 2	H7N9_HA.219.A.C	HA	SNPLOW	H7N9_HA	silent		A	C	GTTGACCTCGGTCAATGTGG[A/C]CTCCTGGGGACAATCACTGG	278	0	0
Round 2-Ferret_D3- Day 2	H7N9_HA.219.A.C	HA	SNPLOW	H7N9_HA	silent		A	C	GTTGACCTCGGTCAATGTGG[A/C]CTCCTGGGGACAATCACTGG	268	0	0
Round 2-Ferret_D2- Day 4	H7N9_HA.219.A.C	HA	SNPLOW	H7N9_HA	silent		A	C	GTTGACCTCGGTCAATGTGG[A/C]CTCCTGGGGACAATCACTGG	470	0	0
Round 2-Ferret_D3- Day 4	H7N9_HA.219.A.C	HA	SNPLOW	H7N9_HA	silent		A	C	GTTGACCTCGGTCAATGTGG[A/C]CTCCTGGGGACAATCACTGG	259	0	0
Parental	H7N9_HA.219.A.C	HA	SNPLOW	H7N9_HA	silent		A	C	GTTGACCTCGGTCAATGTGG[A/C]CTCCTGGGGACAATCACTGG	148	0	0
Round 1_Ferret_DC2_Day 6	H7N9_HA.219.A.C	HA	SNPLOW	H7N9_HA	silent		A	C	GTTGACCTCGGTCAATGTGG[A/C]CTCCTGGGGACAATCACTGG	993	2	0.00201005
Round 1_Ferret_DC4_Day 6	H7N9_HA.219.A.C	HA	SNPLOW	H7N9_HA	silent		A	C	GTTGACCTCGGTCAATGTGG[A/C]CTCCTGGGGACAATCACTGG	200	0	0
Round 1_Ferret_AC4_Day 8	H7N9_HA.219.A.C	HA	SNPLOW	H7N9_HA	silent		A	C	GTTGACCTCGGTCAATGTGG[A/C]CTCCTGGGGACAATCACTGG	510	1	0.00195695
Round 1_Ferret_DC4_Day 8	H7N9_HA.219.A.C	HA	SNPLOW	H7N9_HA	silent		A	C	GTTGACCTCGGTCAATGTGG[A/C]CTCCTGGGGACAATCACTGG	689	0	0
Round 1_Ferret_D1_day 1	H7N9_HA.219.A.C	HA	SNPLOW	H7N9_HA	silent		A	C	GTTGACCTCGGTCAATGTGG[A/C]CTCCTGGGGACAATCACTGG	1405	0	0
Round 1_Ferret_D2_Day 1	H7N9_HA.219.A.C	HA	SNPLOW	H7N9_HA	silent		A	C	GTTGACCTCGGTCAATGTGG[A/C]CTCCTGGGGACAATCACTGG	1271	0	0
Round 1_Ferret_D3_Day 1	H7N9_HA.219.A.C	HA	SNPLOW	H7N9_HA	silent		A	C	GTTGACCTCGGTCAATGTGG[A/C]CTCCTGGGGACAATCACTGG	333	0	0
Round 1_Ferret_D4_Day 1	H7N9_HA.219.A.C	HA	SNPLOW	H7N9_HA	silent		A	C	GTTGACCTCGGTCAATGTGG[A/C]CTCCTGGGGACAATCACTGG	273	0	0
Round 1_Ferret_D1_Day 4	H7N9_HA.219.A.C	HA	SNPLOW	H7N9_HA	silent		A	C	GTTGACCTCGGTCAATGTGG[A/C]CTCCTGGGGACAATCACTGG	403	0	0
Round 1_Ferret_D3_Day 4	H7N9_HA.219.A.C	HA	SNPLOW	H7N9_HA	silent		A	C	GTTGACCTCGGTCAATGTGG[A/C]CTCCTGGGGACAATCACTGG	536	0	0
Round 1_Ferret_D4_Day 4	H7N9_HA.219.A.C	HA	SNPLOW	H7N9_HA	silent		A	C	GTTGACCTCGGTCAATGTGG[A/C]CTCCTGGGGACAATCACTGG	1072	0	0
Round 1_Ferret_DC1_Day 6	H7N9_HA.219.A.C	HA	SNPLOW	H7N9_HA	silent		A	C	GTTGACCTCGGTCAATGTGG[A/C]CTCCTGGGGACAATCACTGG	527	0	0
Round 2-Ferret_D1- Day 2	H7N9_HA.219.A.G	HA	SNPHIGH	H7N9_HA	silent		A	G	GTTGACCTCGGTCAATGTGG[A/G]CTCCTGGGGACAATCACTGG	29	0	0
Round 2-Ferret_D2- Day 2	H7N9_HA.219.A.G	HA	SNPHIGH	H7N9_HA	silent		A	G	GTTGACCTCGGTCAATGTGG[A/G]CTCCTGGGGACAATCACTGG	278	0	0
Round 2-Ferret_D3- Day 2	H7N9_HA.219.A.G	HA	SNPHIGH	H7N9_HA	silent		A	G	GTTGACCTCGGTCAATGTGG[A/G]CTCCTGGGGACAATCACTGG	268	0	0
Round 2-Ferret_D2- Day 4	H7N9_HA.219.A.G	HA	SNPHIGH	H7N9_HA	silent		A	G	GTTGACCTCGGTCAATGTGG[A/G]CTCCTGGGGACAATCACTGG	470	1	0.00212314
Round 2-Ferret_D3- Day 4	H7N9_HA.219.A.G	HA	SNPHIGH	H7N9_HA	silent		A	G	GTTGACCTCGGTCAATGTGG[A/G]CTCCTGGGGACAATCACTGG	259	0	0
Parental	H7N9_HA.219.A.G	HA	SNPHIGH	H7N9_HA	silent		A	G	GTTGACCTCGGTCAATGTGG[A/G]CTCCTGGGGACAATCACTGG	148	1	0.00671141
Round 1_Ferret_DC2_Day 6	H7N9_HA.219.A.G	HA	SNPHIGH	H7N9_HA	silent		A	G	GTTGACCTCGGTCAATGTGG[A/G]CTCCTGGGGACAATCACTGG	993	0	0
Round 1_Ferret_DC4_Day 6	H7N9_HA.219.A.G	HA	SNPHIGH	H7N9_HA	silent		A	G	GTTGACCTCGGTCAATGTGG[A/G]CTCCTGGGGACAATCACTGG	200	0	0
Round 1_Ferret_AC4_Day 8	H7N9_HA.219.A.G	HA	SNPHIGH	H7N9_HA	silent		A	G	GTTGACCTCGGTCAATGTGG[A/G]CTCCTGGGGACAATCACTGG	510	3	0.00584795
Round 1_Ferret_DC4_Day 8	H7N9_HA.219.A.G	HA	SNPHIGH	H7N9_HA	silent		A	G	GTTGACCTCGGTCAATGTGG[A/G]CTCCTGGGGACAATCACTGG	689	1	0.00144928
Round 1_Ferret_D1_day 1	H7N9_HA.219.A.G	HA	SNPHIGH	H7N9_HA	silent		A	G	GTTGACCTCGGTCAATGTGG[A/G]CTCCTGGGGACAATCACTGG	1405	4	0.00283889
Round 1_Ferret_D2_Day 1	H7N9_HA.219.A.G	HA	SNPHIGH	H7N9_HA	silent		A	G	GTTGACCTCGGTCAATGTGG[A/G]CTCCTGGGGACAATCACTGG	1271	5	0.0039185
Round 1_Ferret_D3_Day 1	H7N9_HA.219.A.G	HA	SNPHIGH	H7N9_HA	silent		A	G	GTTGACCTCGGTCAATGTGG[A/G]CTCCTGGGGACAATCACTGG	333	3	0.00892857
Round 1_Ferret_D4_Day 1	H7N9_HA.219.A.G	HA	SNPHIGH	H7N9_HA	silent		A	G	GTTGACCTCGGTCAATGTGG[A/G]CTCCTGGGGACAATCACTGG	273	1	0.00364964
Round 1_Ferret_D1_Day 4	H7N9_HA.219.A.G	HA	SNPHIGH	H7N9_HA	silent		A	G	GTTGACCTCGGTCAATGTGG[A/G]CTCCTGGGGACAATCACTGG	403	5	0.0122549
Round 1_Ferret_D3_Day 4	H7N9_HA.219.A.G	HA	SNPHIGH	H7N9_HA	silent		A	G	GTTGACCTCGGTCAATGTGG[A/G]CTCCTGGGGACAATCACTGG	536	2	0.00371747
Round 1_Ferret_D4_Day 4	H7N9_HA.219.A.G	HA	SNPHIGH	H7N9_HA	silent		A	G	GTTGACCTCGGTCAATGTGG[A/G]CTCCTGGGGACAATCACTGG	1072	12	0.0110701
Round 1_Ferret_DC1_Day 6	H7N9_HA.219.A.G	HA	SNPHIGH	H7N9_HA	silent		A	G	GTTGACCTCGGTCAATGTGG[A/G]CTCCTGGGGACAATCACTGG	527	0	0
Round 2-Ferret_D1- Day 2	H7N9_HA.221.T.C	HA	SNPLOW	H7N9_HA	nonsynonymous	Leu74Pro	T	C	TGACCTCGGTCAATGTGGAC[T/C]CCTGGGGACAATCACTGGAC	29	0	0
Round 2-Ferret_D2- Day 2	H7N9_HA.221.T.C	HA	SNPLOW	H7N9_HA	nonsynonymous	Leu74Pro	T	C	TGACCTCGGTCAATGTGGAC[T/C]CCTGGGGACAATCACTGGAC	279	0	0
Round 2-Ferret_D3- Day 2	H7N9_HA.221.T.C	HA	SNPLOW	H7N9_HA	nonsynonymous	Leu74Pro	T	C	TGACCTCGGTCAATGTGGAC[T/C]CCTGGGGACAATCACTGGAC	268	1	0.00371747
Round 2-Ferret_D2- Day 4	H7N9_HA.221.T.C	HA	SNPLOW	H7N9_HA	nonsynonymous	Leu74Pro	T	C	TGACCTCGGTCAATGTGGAC[T/C]CCTGGGGACAATCACTGGAC	468	0	0
Round 2-Ferret_D3- Day 4	H7N9_HA.221.T.C	HA	SNPLOW	H7N9_HA	nonsynonymous	Leu74Pro	T	C	TGACCTCGGTCAATGTGGAC[T/C]CCTGGGGACAATCACTGGAC	262	0	0
Parental	H7N9_HA.221.T.C	HA	SNPLOW	H7N9_HA	nonsynonymous	Leu74Pro	T	C	TGACCTCGGTCAATGTGGAC[T/C]CCTGGGGACAATCACTGGAC	152	0	0
Round 1_Ferret_DC2_Day 6	H7N9_HA.221.T.C	HA	SNPLOW	H7N9_HA	nonsynonymous	Leu74Pro	T	C	TGACCTCGGTCAATGTGGAC[T/C]CCTGGGGACAATCACTGGAC	998	3	0.002997
Round 1_Ferret_DC4_Day 6	H7N9_HA.221.T.C	HA	SNPLOW	H7N9_HA	nonsynonymous	Leu74Pro	T	C	TGACCTCGGTCAATGTGGAC[T/C]CCTGGGGACAATCACTGGAC	202	0	0
Round 1_Ferret_AC4_Day 8	H7N9_HA.221.T.C	HA	SNPLOW	H7N9_HA	nonsynonymous	Leu74Pro	T	C	TGACCTCGGTCAATGTGGAC[T/C]CCTGGGGACAATCACTGGAC	522	1	0.00191205
Round 1_Ferret_DC4_Day 8	H7N9_HA.221.T.C	HA	SNPLOW	H7N9_HA	nonsynonymous	Leu74Pro	T	C	TGACCTCGGTCAATGTGGAC[T/C]CCTGGGGACAATCACTGGAC	685	4	0.00580552
Round 1_Ferret_D1_day 1	H7N9_HA.221.T.C	HA	SNPLOW	H7N9_HA	nonsynonymous	Leu74Pro	T	C	TGACCTCGGTCAATGTGGAC[T/C]CCTGGGGACAATCACTGGAC	1421	4	0.00280702
Round 1_Ferret_D2_Day 1	H7N9_HA.221.T.C	HA	SNPLOW	H7N9_HA	nonsynonymous	Leu74Pro	T	C	TGACCTCGGTCAATGTGGAC[T/C]CCTGGGGACAATCACTGGAC	1278	0	0
Round 1_Ferret_D3_Day 1	H7N9_HA.221.T.C	HA	SNPLOW	H7N9_HA	nonsynonymous	Leu74Pro	T	C	TGACCTCGGTCAATGTGGAC[T/C]CCTGGGGACAATCACTGGAC	343	0	0
Round 1_Ferret_D4_Day 1	H7N9_HA.221.T.C	HA	SNPLOW	H7N9_HA	nonsynonymous	Leu74Pro	T	C	TGACCTCGGTCAATGTGGAC[T/C]CCTGGGGACAATCACTGGAC	278	0	0
Round 1_Ferret_D1_Day 4	H7N9_HA.221.T.C	HA	SNPLOW	H7N9_HA	nonsynonymous	Leu74Pro	T	C	TGACCTCGGTCAATGTGGAC[T/C]CCTGGGGACAATCACTGGAC	413	0	0
Round 1_Ferret_D3_Day 4	H7N9_HA.221.T.C	HA	SNPLOW	H7N9_HA	nonsynonymous	Leu74Pro	T	C	TGACCTCGGTCAATGTGGAC[T/C]CCTGGGGACAATCACTGGAC	543	1	0.00183824
Round 1_Ferret_D4_Day 4	H7N9_HA.221.T.C	HA	SNPLOW	H7N9_HA	nonsynonymous	Leu74Pro	T	C	TGACCTCGGTCAATGTGGAC[T/C]CCTGGGGACAATCACTGGAC	1091	1	0.000915751
Round 1_Ferret_DC1_Day 6	H7N9_HA.221.T.C	HA	SNPLOW	H7N9_HA	nonsynonymous	Leu74Pro	T	C	TGACCTCGGTCAATGTGGAC[T/C]CCTGGGGACAATCACTGGAC	532	0	0
Round 2-Ferret_D1- Day 2	H7N9_HA.228.G.A	HA	SNPLOW	H7N9_HA	silent		G	A	GGTCAATGTGGACTCCTGGG[G/A]ACAATCACTGGACCACCTCA	30	0	0
Round 2-Ferret_D2- Day 2	H7N9_HA.228.G.A	HA	SNPLOW	H7N9_HA	silent		G	A	GGTCAATGTGGACTCCTGGG[G/A]ACAATCACTGGACCACCTCA	285	0	0
Round 2-Ferret_D3- Day 2	H7N9_HA.228.G.A	HA	SNPLOW	H7N9_HA	silent		G	A	GGTCAATGTGGACTCCTGGG[G/A]ACAATCACTGGACCACCTCA	268	0	0
Round 2-Ferret_D2- Day 4	H7N9_HA.228.G.A	HA	SNPLOW	H7N9_HA	silent		G	A	GGTCAATGTGGACTCCTGGG[G/A]ACAATCACTGGACCACCTCA	482	0	0
Round 2-Ferret_D3- Day 4	H7N9_HA.228.G.A	HA	SNPLOW	H7N9_HA	silent		G	A	GGTCAATGTGGACTCCTGGG[G/A]ACAATCACTGGACCACCTCA	264	3	0.011236
Parental	H7N9_HA.228.G.A	HA	SNPLOW	H7N9_HA	silent		G	A	GGTCAATGTGGACTCCTGGG[G/A]ACAATCACTGGACCACCTCA	159	0	0
Round 1_Ferret_DC2_Day 6	H7N9_HA.228.G.A	HA	SNPLOW	H7N9_HA	silent		G	A	GGTCAATGTGGACTCCTGGG[G/A]ACAATCACTGGACCACCTCA	1015	1	0.000984252
Round 1_Ferret_DC4_Day 6	H7N9_HA.228.G.A	HA	SNPLOW	H7N9_HA	silent		G	A	GGTCAATGTGGACTCCTGGG[G/A]ACAATCACTGGACCACCTCA	209	0	0
Round 1_Ferret_AC4_Day 8	H7N9_HA.228.G.A	HA	SNPLOW	H7N9_HA	silent		G	A	GGTCAATGTGGACTCCTGGG[G/A]ACAATCACTGGACCACCTCA	549	0	0
Round 1_Ferret_DC4_Day 8	H7N9_HA.228.G.A	HA	SNPLOW	H7N9_HA	silent		G	A	GGTCAATGTGGACTCCTGGG[G/A]ACAATCACTGGACCACCTCA	690	1	0.00144718
Round 1_Ferret_D1_day 1	H7N9_HA.228.G.A	HA	SNPLOW	H7N9_HA	silent		G	A	GGTCAATGTGGACTCCTGGG[G/A]ACAATCACTGGACCACCTCA	1431	0	0
Round 1_Ferret_D2_Day 1	H7N9_HA.228.G.A	HA	SNPLOW	H7N9_HA	silent		G	A	GGTCAATGTGGACTCCTGGG[G/A]ACAATCACTGGACCACCTCA	1309	0	0
Round 1_Ferret_D3_Day 1	H7N9_HA.228.G.A	HA	SNPLOW	H7N9_HA	silent		G	A	GGTCAATGTGGACTCCTGGG[G/A]ACAATCACTGGACCACCTCA	345	2	0.00576369
Round 1_Ferret_D4_Day 1	H7N9_HA.228.G.A	HA	SNPLOW	H7N9_HA	silent		G	A	GGTCAATGTGGACTCCTGGG[G/A]ACAATCACTGGACCACCTCA	284	0	0
Round 1_Ferret_D1_Day 4	H7N9_HA.228.G.A	HA	SNPLOW	H7N9_HA	silent		G	A	GGTCAATGTGGACTCCTGGG[G/A]ACAATCACTGGACCACCTCA	424	1	0.00235294
Round 1_Ferret_D3_Day 4	H7N9_HA.228.G.A	HA	SNPLOW	H7N9_HA	silent		G	A	GGTCAATGTGGACTCCTGGG[G/A]ACAATCACTGGACCACCTCA	551	0	0
Round 1_Ferret_D4_Day 4	H7N9_HA.228.G.A	HA	SNPLOW	H7N9_HA	silent		G	A	GGTCAATGTGGACTCCTGGG[G/A]ACAATCACTGGACCACCTCA	1108	2	0.0018018
Round 1_Ferret_DC1_Day 6	H7N9_HA.228.G.A	HA	SNPLOW	H7N9_HA	silent		G	A	GGTCAATGTGGACTCCTGGG[G/A]ACAATCACTGGACCACCTCA	545	1	0.0018315
Round 2-Ferret_D1- Day 2	H7N9_HA.229.A.G	HA	SNPHIGH	H7N9_HA	nonsynonymous	Thr77Ala	A	G	GTCAATGTGGACTCCTGGGG[A/G]CAATCACTGGACCACCTCAA	30	0	0
Round 2-Ferret_D2- Day 2	H7N9_HA.229.A.G	HA	SNPHIGH	H7N9_HA	nonsynonymous	Thr77Ala	A	G	GTCAATGTGGACTCCTGGGG[A/G]CAATCACTGGACCACCTCAA	284	0	0
Round 2-Ferret_D3- Day 2	H7N9_HA.229.A.G	HA	SNPHIGH	H7N9_HA	nonsynonymous	Thr77Ala	A	G	GTCAATGTGGACTCCTGGGG[A/G]CAATCACTGGACCACCTCAA	266	1	0.00374532
Round 2-Ferret_D2- Day 4	H7N9_HA.229.A.G	HA	SNPHIGH	H7N9_HA	nonsynonymous	Thr77Ala	A	G	GTCAATGTGGACTCCTGGGG[A/G]CAATCACTGGACCACCTCAA	480	2	0.00414938
Round 2-Ferret_D3- Day 4	H7N9_HA.229.A.G	HA	SNPHIGH	H7N9_HA	nonsynonymous	Thr77Ala	A	G	GTCAATGTGGACTCCTGGGG[A/G]CAATCACTGGACCACCTCAA	265	0	0
Parental	H7N9_HA.229.A.G	HA	SNPHIGH	H7N9_HA	nonsynonymous	Thr77Ala	A	G	GTCAATGTGGACTCCTGGGG[A/G]CAATCACTGGACCACCTCAA	157	0	0
Round 1_Ferret_DC2_Day 6	H7N9_HA.229.A.G	HA	SNPHIGH	H7N9_HA	nonsynonymous	Thr77Ala	A	G	GTCAATGTGGACTCCTGGGG[A/G]CAATCACTGGACCACCTCAA	1008	0	0
Round 1_Ferret_DC4_Day 6	H7N9_HA.229.A.G	HA	SNPHIGH	H7N9_HA	nonsynonymous	Thr77Ala	A	G	GTCAATGTGGACTCCTGGGG[A/G]CAATCACTGGACCACCTCAA	205	1	0.00485437
Round 1_Ferret_AC4_Day 8	H7N9_HA.229.A.G	HA	SNPHIGH	H7N9_HA	nonsynonymous	Thr77Ala	A	G	GTCAATGTGGACTCCTGGGG[A/G]CAATCACTGGACCACCTCAA	545	3	0.00547445
Round 1_Ferret_DC4_Day 8	H7N9_HA.229.A.G	HA	SNPHIGH	H7N9_HA	nonsynonymous	Thr77Ala	A	G	GTCAATGTGGACTCCTGGGG[A/G]CAATCACTGGACCACCTCAA	688	2	0.00289855
Round 1_Ferret_D1_day 1	H7N9_HA.229.A.G	HA	SNPHIGH	H7N9_HA	nonsynonymous	Thr77Ala	A	G	GTCAATGTGGACTCCTGGGG[A/G]CAATCACTGGACCACCTCAA	1427	0	0
Round 1_Ferret_D2_Day 1	H7N9_HA.229.A.G	HA	SNPHIGH	H7N9_HA	nonsynonymous	Thr77Ala	A	G	GTCAATGTGGACTCCTGGGG[A/G]CAATCACTGGACCACCTCAA	1303	1	0.000766871
Round 1_Ferret_D3_Day 1	H7N9_HA.229.A.G	HA	SNPHIGH	H7N9_HA	nonsynonymous	Thr77Ala	A	G	GTCAATGTGGACTCCTGGGG[A/G]CAATCACTGGACCACCTCAA	342	0	0
Round 1_Ferret_D4_Day 1	H7N9_HA.229.A.G	HA	SNPHIGH	H7N9_HA	nonsynonymous	Thr77Ala	A	G	GTCAATGTGGACTCCTGGGG[A/G]CAATCACTGGACCACCTCAA	286	1	0.00348432
Round 1_Ferret_D1_Day 4	H7N9_HA.229.A.G	HA	SNPHIGH	H7N9_HA	nonsynonymous	Thr77Ala	A	G	GTCAATGTGGACTCCTGGGG[A/G]CAATCACTGGACCACCTCAA	418	1	0.00238663
Round 1_Ferret_D3_Day 4	H7N9_HA.229.A.G	HA	SNPHIGH	H7N9_HA	nonsynonymous	Thr77Ala	A	G	GTCAATGTGGACTCCTGGGG[A/G]CAATCACTGGACCACCTCAA	549	1	0.00181818
Round 1_Ferret_D4_Day 4	H7N9_HA.229.A.G	HA	SNPHIGH	H7N9_HA	nonsynonymous	Thr77Ala	A	G	GTCAATGTGGACTCCTGGGG[A/G]CAATCACTGGACCACCTCAA	1111	3	0.002693
Round 1_Ferret_DC1_Day 6	H7N9_HA.229.A.G	HA	SNPHIGH	H7N9_HA	nonsynonymous	Thr77Ala	A	G	GTCAATGTGGACTCCTGGGG[A/G]CAATCACTGGACCACCTCAA	544	1	0.00183486
Round 2-Ferret_D1- Day 2	H7N9_HA.230.C.A	HA	SNPLOW	H7N9_HA	nonsynonymous	Thr77Lys	C	A	TCAATGTGGACTCCTGGGGA[C/A]AATCACTGGACCACCTCAAT	31	0	0
Round 2-Ferret_D2- Day 2	H7N9_HA.230.C.A	HA	SNPLOW	H7N9_HA	nonsynonymous	Thr77Lys	C	A	TCAATGTGGACTCCTGGGGA[C/A]AATCACTGGACCACCTCAAT	284	1	0.00350877
Round 2-Ferret_D3- Day 2	H7N9_HA.230.C.A	HA	SNPLOW	H7N9_HA	nonsynonymous	Thr77Lys	C	A	TCAATGTGGACTCCTGGGGA[C/A]AATCACTGGACCACCTCAAT	267	0	0
Round 2-Ferret_D2- Day 4	H7N9_HA.230.C.A	HA	SNPLOW	H7N9_HA	nonsynonymous	Thr77Lys	C	A	TCAATGTGGACTCCTGGGGA[C/A]AATCACTGGACCACCTCAAT	484	0	0
Round 2-Ferret_D3- Day 4	H7N9_HA.230.C.A	HA	SNPLOW	H7N9_HA	nonsynonymous	Thr77Lys	C	A	TCAATGTGGACTCCTGGGGA[C/A]AATCACTGGACCACCTCAAT	266	0	0
Parental	H7N9_HA.230.C.A	HA	SNPLOW	H7N9_HA	nonsynonymous	Thr77Lys	C	A	TCAATGTGGACTCCTGGGGA[C/A]AATCACTGGACCACCTCAAT	158	0	0
Round 1_Ferret_DC2_Day 6	H7N9_HA.230.C.A	HA	SNPLOW	H7N9_HA	nonsynonymous	Thr77Lys	C	A	TCAATGTGGACTCCTGGGGA[C/A]AATCACTGGACCACCTCAAT	1005	0	0
Round 1_Ferret_DC4_Day 6	H7N9_HA.230.C.A	HA	SNPLOW	H7N9_HA	nonsynonymous	Thr77Lys	C	A	TCAATGTGGACTCCTGGGGA[C/A]AATCACTGGACCACCTCAAT	206	0	0
Round 1_Ferret_AC4_Day 8	H7N9_HA.230.C.A	HA	SNPLOW	H7N9_HA	nonsynonymous	Thr77Lys	C	A	TCAATGTGGACTCCTGGGGA[C/A]AATCACTGGACCACCTCAAT	544	0	0
Round 1_Ferret_DC4_Day 8	H7N9_HA.230.C.A	HA	SNPLOW	H7N9_HA	nonsynonymous	Thr77Lys	C	A	TCAATGTGGACTCCTGGGGA[C/A]AATCACTGGACCACCTCAAT	695	0	0
Round 1_Ferret_D1_day 1	H7N9_HA.230.C.A	HA	SNPLOW	H7N9_HA	nonsynonymous	Thr77Lys	C	A	TCAATGTGGACTCCTGGGGA[C/A]AATCACTGGACCACCTCAAT	1436	0	0
Round 1_Ferret_D2_Day 1	H7N9_HA.230.C.A	HA	SNPLOW	H7N9_HA	nonsynonymous	Thr77Lys	C	A	TCAATGTGGACTCCTGGGGA[C/A]AATCACTGGACCACCTCAAT	1308	0	0
Round 1_Ferret_D3_Day 1	H7N9_HA.230.C.A	HA	SNPLOW	H7N9_HA	nonsynonymous	Thr77Lys	C	A	TCAATGTGGACTCCTGGGGA[C/A]AATCACTGGACCACCTCAAT	347	1	0.00287356
Round 1_Ferret_D4_Day 1	H7N9_HA.230.C.A	HA	SNPLOW	H7N9_HA	nonsynonymous	Thr77Lys	C	A	TCAATGTGGACTCCTGGGGA[C/A]AATCACTGGACCACCTCAAT	285	0	0
Round 1_Ferret_D1_Day 4	H7N9_HA.230.C.A	HA	SNPLOW	H7N9_HA	nonsynonymous	Thr77Lys	C	A	TCAATGTGGACTCCTGGGGA[C/A]AATCACTGGACCACCTCAAT	419	1	0.00238095
Round 1_Ferret_D3_Day 4	H7N9_HA.230.C.A	HA	SNPLOW	H7N9_HA	nonsynonymous	Thr77Lys	C	A	TCAATGTGGACTCCTGGGGA[C/A]AATCACTGGACCACCTCAAT	552	0	0
Round 1_Ferret_D4_Day 4	H7N9_HA.230.C.A	HA	SNPLOW	H7N9_HA	nonsynonymous	Thr77Lys	C	A	TCAATGTGGACTCCTGGGGA[C/A]AATCACTGGACCACCTCAAT	1111	0	0
Round 1_Ferret_DC1_Day 6	H7N9_HA.230.C.A	HA	SNPLOW	H7N9_HA	nonsynonymous	Thr77Lys	C	A	TCAATGTGGACTCCTGGGGA[C/A]AATCACTGGACCACCTCAAT	543	0	0
Round 2-Ferret_D1- Day 2	H7N9_HA.230.C.T	HA	SNPLOW	H7N9_HA	nonsynonymous	Thr77Ile	C	T	TCAATGTGGACTCCTGGGGA[C/T]AATCACTGGACCACCTCAAT	31	0	0
Round 2-Ferret_D2- Day 2	H7N9_HA.230.C.T	HA	SNPLOW	H7N9_HA	nonsynonymous	Thr77Ile	C	T	TCAATGTGGACTCCTGGGGA[C/T]AATCACTGGACCACCTCAAT	284	0	0
Round 2-Ferret_D3- Day 2	H7N9_HA.230.C.T	HA	SNPLOW	H7N9_HA	nonsynonymous	Thr77Ile	C	T	TCAATGTGGACTCCTGGGGA[C/T]AATCACTGGACCACCTCAAT	267	0	0
Round 2-Ferret_D2- Day 4	H7N9_HA.230.C.T	HA	SNPLOW	H7N9_HA	nonsynonymous	Thr77Ile	C	T	TCAATGTGGACTCCTGGGGA[C/T]AATCACTGGACCACCTCAAT	484	0	0
Round 2-Ferret_D3- Day 4	H7N9_HA.230.C.T	HA	SNPLOW	H7N9_HA	nonsynonymous	Thr77Ile	C	T	TCAATGTGGACTCCTGGGGA[C/T]AATCACTGGACCACCTCAAT	266	0	0
Parental	H7N9_HA.230.C.T	HA	SNPLOW	H7N9_HA	nonsynonymous	Thr77Ile	C	T	TCAATGTGGACTCCTGGGGA[C/T]AATCACTGGACCACCTCAAT	158	0	0
Round 1_Ferret_DC2_Day 6	H7N9_HA.230.C.T	HA	SNPLOW	H7N9_HA	nonsynonymous	Thr77Ile	C	T	TCAATGTGGACTCCTGGGGA[C/T]AATCACTGGACCACCTCAAT	1005	0	0
Round 1_Ferret_DC4_Day 6	H7N9_HA.230.C.T	HA	SNPLOW	H7N9_HA	nonsynonymous	Thr77Ile	C	T	TCAATGTGGACTCCTGGGGA[C/T]AATCACTGGACCACCTCAAT	206	0	0
Round 1_Ferret_AC4_Day 8	H7N9_HA.230.C.T	HA	SNPLOW	H7N9_HA	nonsynonymous	Thr77Ile	C	T	TCAATGTGGACTCCTGGGGA[C/T]AATCACTGGACCACCTCAAT	544	2	0.003663
Round 1_Ferret_DC4_Day 8	H7N9_HA.230.C.T	HA	SNPLOW	H7N9_HA	nonsynonymous	Thr77Ile	C	T	TCAATGTGGACTCCTGGGGA[C/T]AATCACTGGACCACCTCAAT	695	0	0
Round 1_Ferret_D1_day 1	H7N9_HA.230.C.T	HA	SNPLOW	H7N9_HA	nonsynonymous	Thr77Ile	C	T	TCAATGTGGACTCCTGGGGA[C/T]AATCACTGGACCACCTCAAT	1436	0	0
Round 1_Ferret_D2_Day 1	H7N9_HA.230.C.T	HA	SNPLOW	H7N9_HA	nonsynonymous	Thr77Ile	C	T	TCAATGTGGACTCCTGGGGA[C/T]AATCACTGGACCACCTCAAT	1308	2	0.00152672
Round 1_Ferret_D3_Day 1	H7N9_HA.230.C.T	HA	SNPLOW	H7N9_HA	nonsynonymous	Thr77Ile	C	T	TCAATGTGGACTCCTGGGGA[C/T]AATCACTGGACCACCTCAAT	347	0	0
Round 1_Ferret_D4_Day 1	H7N9_HA.230.C.T	HA	SNPLOW	H7N9_HA	nonsynonymous	Thr77Ile	C	T	TCAATGTGGACTCCTGGGGA[C/T]AATCACTGGACCACCTCAAT	285	0	0
Round 1_Ferret_D1_Day 4	H7N9_HA.230.C.T	HA	SNPLOW	H7N9_HA	nonsynonymous	Thr77Ile	C	T	TCAATGTGGACTCCTGGGGA[C/T]AATCACTGGACCACCTCAAT	419	0	0
Round 1_Ferret_D3_Day 4	H7N9_HA.230.C.T	HA	SNPLOW	H7N9_HA	nonsynonymous	Thr77Ile	C	T	TCAATGTGGACTCCTGGGGA[C/T]AATCACTGGACCACCTCAAT	552	0	0
Round 1_Ferret_D4_Day 4	H7N9_HA.230.C.T	HA	SNPLOW	H7N9_HA	nonsynonymous	Thr77Ile	C	T	TCAATGTGGACTCCTGGGGA[C/T]AATCACTGGACCACCTCAAT	1111	1	0.000899281
Round 1_Ferret_DC1_Day 6	H7N9_HA.230.C.T	HA	SNPLOW	H7N9_HA	nonsynonymous	Thr77Ile	C	T	TCAATGTGGACTCCTGGGGA[C/T]AATCACTGGACCACCTCAAT	543	0	0
Round 2-Ferret_D1- Day 2	H7N9_HA.231.A.G	HA	SNPLOW	H7N9_HA	silent		A	G	CAATGTGGACTCCTGGGGAC[A/G]ATCACTGGACCACCTCAATG	31	0	0
Round 2-Ferret_D2- Day 2	H7N9_HA.231.A.G	HA	SNPLOW	H7N9_HA	silent		A	G	CAATGTGGACTCCTGGGGAC[A/G]ATCACTGGACCACCTCAATG	284	0	0
Round 2-Ferret_D3- Day 2	H7N9_HA.231.A.G	HA	SNPLOW	H7N9_HA	silent		A	G	CAATGTGGACTCCTGGGGAC[A/G]ATCACTGGACCACCTCAATG	266	0	0
Round 2-Ferret_D2- Day 4	H7N9_HA.231.A.G	HA	SNPLOW	H7N9_HA	silent		A	G	CAATGTGGACTCCTGGGGAC[A/G]ATCACTGGACCACCTCAATG	479	1	0.00208333
Round 2-Ferret_D3- Day 4	H7N9_HA.231.A.G	HA	SNPLOW	H7N9_HA	silent		A	G	CAATGTGGACTCCTGGGGAC[A/G]ATCACTGGACCACCTCAATG	263	1	0.00378788
Parental	H7N9_HA.231.A.G	HA	SNPLOW	H7N9_HA	silent		A	G	CAATGTGGACTCCTGGGGAC[A/G]ATCACTGGACCACCTCAATG	155	0	0
Round 1_Ferret_DC2_Day 6	H7N9_HA.231.A.G	HA	SNPLOW	H7N9_HA	silent		A	G	CAATGTGGACTCCTGGGGAC[A/G]ATCACTGGACCACCTCAATG	1010	0	0
Round 1_Ferret_DC4_Day 6	H7N9_HA.231.A.G	HA	SNPLOW	H7N9_HA	silent		A	G	CAATGTGGACTCCTGGGGAC[A/G]ATCACTGGACCACCTCAATG	208	0	0
Round 1_Ferret_AC4_Day 8	H7N9_HA.231.A.G	HA	SNPLOW	H7N9_HA	silent		A	G	CAATGTGGACTCCTGGGGAC[A/G]ATCACTGGACCACCTCAATG	541	0	0
Round 1_Ferret_DC4_Day 8	H7N9_HA.231.A.G	HA	SNPLOW	H7N9_HA	silent		A	G	CAATGTGGACTCCTGGGGAC[A/G]ATCACTGGACCACCTCAATG	694	1	0.00143885
Round 1_Ferret_D1_day 1	H7N9_HA.231.A.G	HA	SNPLOW	H7N9_HA	silent		A	G	CAATGTGGACTCCTGGGGAC[A/G]ATCACTGGACCACCTCAATG	1427	0	0
Round 1_Ferret_D2_Day 1	H7N9_HA.231.A.G	HA	SNPLOW	H7N9_HA	silent		A	G	CAATGTGGACTCCTGGGGAC[A/G]ATCACTGGACCACCTCAATG	1317	1	0.000758725
Round 1_Ferret_D3_Day 1	H7N9_HA.231.A.G	HA	SNPLOW	H7N9_HA	silent		A	G	CAATGTGGACTCCTGGGGAC[A/G]ATCACTGGACCACCTCAATG	347	0	0
Round 1_Ferret_D4_Day 1	H7N9_HA.231.A.G	HA	SNPLOW	H7N9_HA	silent		A	G	CAATGTGGACTCCTGGGGAC[A/G]ATCACTGGACCACCTCAATG	287	2	0.00692042
Round 1_Ferret_D1_Day 4	H7N9_HA.231.A.G	HA	SNPLOW	H7N9_HA	silent		A	G	CAATGTGGACTCCTGGGGAC[A/G]ATCACTGGACCACCTCAATG	424	2	0.00469484
Round 1_Ferret_D3_Day 4	H7N9_HA.231.A.G	HA	SNPLOW	H7N9_HA	silent		A	G	CAATGTGGACTCCTGGGGAC[A/G]ATCACTGGACCACCTCAATG	553	1	0.00180505
Round 1_Ferret_D4_Day 4	H7N9_HA.231.A.G	HA	SNPLOW	H7N9_HA	silent		A	G	CAATGTGGACTCCTGGGGAC[A/G]ATCACTGGACCACCTCAATG	1117	1	0.000894454
Round 1_Ferret_DC1_Day 6	H7N9_HA.231.A.G	HA	SNPLOW	H7N9_HA	silent		A	G	CAATGTGGACTCCTGGGGAC[A/G]ATCACTGGACCACCTCAATG	548	0	0
Round 2-Ferret_D1- Day 2	H7N9_HA.232.A.G	HA	SNPLOW	H7N9_HA	nonsynonymous	Ile78Val	A	G	AATGTGGACTCCTGGGGACA[A/G]TCACTGGACCACCTCAATGT	31	0	0
Round 2-Ferret_D2- Day 2	H7N9_HA.232.A.G	HA	SNPLOW	H7N9_HA	nonsynonymous	Ile78Val	A	G	AATGTGGACTCCTGGGGACA[A/G]TCACTGGACCACCTCAATGT	286	0	0
Round 2-Ferret_D3- Day 2	H7N9_HA.232.A.G	HA	SNPLOW	H7N9_HA	nonsynonymous	Ile78Val	A	G	AATGTGGACTCCTGGGGACA[A/G]TCACTGGACCACCTCAATGT	264	0	0
Round 2-Ferret_D2- Day 4	H7N9_HA.232.A.G	HA	SNPLOW	H7N9_HA	nonsynonymous	Ile78Val	A	G	AATGTGGACTCCTGGGGACA[A/G]TCACTGGACCACCTCAATGT	482	1	0.00207039
Round 2-Ferret_D3- Day 4	H7N9_HA.232.A.G	HA	SNPLOW	H7N9_HA	nonsynonymous	Ile78Val	A	G	AATGTGGACTCCTGGGGACA[A/G]TCACTGGACCACCTCAATGT	266	0	0
Parental	H7N9_HA.232.A.G	HA	SNPLOW	H7N9_HA	nonsynonymous	Ile78Val	A	G	AATGTGGACTCCTGGGGACA[A/G]TCACTGGACCACCTCAATGT	159	0	0
Round 1_Ferret_DC2_Day 6	H7N9_HA.232.A.G	HA	SNPLOW	H7N9_HA	nonsynonymous	Ile78Val	A	G	AATGTGGACTCCTGGGGACA[A/G]TCACTGGACCACCTCAATGT	1012	1	0.000987167
Round 1_Ferret_DC4_Day 6	H7N9_HA.232.A.G	HA	SNPLOW	H7N9_HA	nonsynonymous	Ile78Val	A	G	AATGTGGACTCCTGGGGACA[A/G]TCACTGGACCACCTCAATGT	210	0	0
Round 1_Ferret_AC4_Day 8	H7N9_HA.232.A.G	HA	SNPLOW	H7N9_HA	nonsynonymous	Ile78Val	A	G	AATGTGGACTCCTGGGGACA[A/G]TCACTGGACCACCTCAATGT	552	0	0
Round 1_Ferret_DC4_Day 8	H7N9_HA.232.A.G	HA	SNPLOW	H7N9_HA	nonsynonymous	Ile78Val	A	G	AATGTGGACTCCTGGGGACA[A/G]TCACTGGACCACCTCAATGT	701	0	0
Round 1_Ferret_D1_day 1	H7N9_HA.232.A.G	HA	SNPLOW	H7N9_HA	nonsynonymous	Ile78Val	A	G	AATGTGGACTCCTGGGGACA[A/G]TCACTGGACCACCTCAATGT	1506	2	0.00132626
Round 1_Ferret_D2_Day 1	H7N9_HA.232.A.G	HA	SNPLOW	H7N9_HA	nonsynonymous	Ile78Val	A	G	AATGTGGACTCCTGGGGACA[A/G]TCACTGGACCACCTCAATGT	1337	0	0
Round 1_Ferret_D3_Day 1	H7N9_HA.232.A.G	HA	SNPLOW	H7N9_HA	nonsynonymous	Ile78Val	A	G	AATGTGGACTCCTGGGGACA[A/G]TCACTGGACCACCTCAATGT	356	0	0
Round 1_Ferret_D4_Day 1	H7N9_HA.232.A.G	HA	SNPLOW	H7N9_HA	nonsynonymous	Ile78Val	A	G	AATGTGGACTCCTGGGGACA[A/G]TCACTGGACCACCTCAATGT	301	0	0
Round 1_Ferret_D1_Day 4	H7N9_HA.232.A.G	HA	SNPLOW	H7N9_HA	nonsynonymous	Ile78Val	A	G	AATGTGGACTCCTGGGGACA[A/G]TCACTGGACCACCTCAATGT	437	0	0
Round 1_Ferret_D3_Day 4	H7N9_HA.232.A.G	HA	SNPLOW	H7N9_HA	nonsynonymous	Ile78Val	A	G	AATGTGGACTCCTGGGGACA[A/G]TCACTGGACCACCTCAATGT	554	0	0
Round 1_Ferret_D4_Day 4	H7N9_HA.232.A.G	HA	SNPLOW	H7N9_HA	nonsynonymous	Ile78Val	A	G	AATGTGGACTCCTGGGGACA[A/G]TCACTGGACCACCTCAATGT	1124	1	0.000888889
Round 1_Ferret_DC1_Day 6	H7N9_HA.232.A.G	HA	SNPLOW	H7N9_HA	nonsynonymous	Ile78Val	A	G	AATGTGGACTCCTGGGGACA[A/G]TCACTGGACCACCTCAATGT	549	2	0.00362976
Round 2-Ferret_D1- Day 2	H7N9_HA.233.T.C	HA	SNPLOW	H7N9_HA	nonsynonymous	Ile78Thr	T	C	ATGTGGACTCCTGGGGACAA[T/C]CACTGGACCACCTCAATGTG	31	0	0
Round 2-Ferret_D2- Day 2	H7N9_HA.233.T.C	HA	SNPLOW	H7N9_HA	nonsynonymous	Ile78Thr	T	C	ATGTGGACTCCTGGGGACAA[T/C]CACTGGACCACCTCAATGTG	286	0	0
Round 2-Ferret_D3- Day 2	H7N9_HA.233.T.C	HA	SNPLOW	H7N9_HA	nonsynonymous	Ile78Thr	T	C	ATGTGGACTCCTGGGGACAA[T/C]CACTGGACCACCTCAATGTG	264	1	0.00377358
Round 2-Ferret_D2- Day 4	H7N9_HA.233.T.C	HA	SNPLOW	H7N9_HA	nonsynonymous	Ile78Thr	T	C	ATGTGGACTCCTGGGGACAA[T/C]CACTGGACCACCTCAATGTG	489	1	0.00204082
Round 2-Ferret_D3- Day 4	H7N9_HA.233.T.C	HA	SNPLOW	H7N9_HA	nonsynonymous	Ile78Thr	T	C	ATGTGGACTCCTGGGGACAA[T/C]CACTGGACCACCTCAATGTG	268	0	0
Parental	H7N9_HA.233.T.C	HA	SNPLOW	H7N9_HA	nonsynonymous	Ile78Thr	T	C	ATGTGGACTCCTGGGGACAA[T/C]CACTGGACCACCTCAATGTG	164	0	0
Round 1_Ferret_DC2_Day 6	H7N9_HA.233.T.C	HA	SNPLOW	H7N9_HA	nonsynonymous	Ile78Thr	T	C	ATGTGGACTCCTGGGGACAA[T/C]CACTGGACCACCTCAATGTG	1022	1	0.000977517
Round 1_Ferret_DC4_Day 6	H7N9_HA.233.T.C	HA	SNPLOW	H7N9_HA	nonsynonymous	Ile78Thr	T	C	ATGTGGACTCCTGGGGACAA[T/C]CACTGGACCACCTCAATGTG	209	0	0
Round 1_Ferret_AC4_Day 8	H7N9_HA.233.T.C	HA	SNPLOW	H7N9_HA	nonsynonymous	Ile78Thr	T	C	ATGTGGACTCCTGGGGACAA[T/C]CACTGGACCACCTCAATGTG	562	2	0.0035461
Round 1_Ferret_DC4_Day 8	H7N9_HA.233.T.C	HA	SNPLOW	H7N9_HA	nonsynonymous	Ile78Thr	T	C	ATGTGGACTCCTGGGGACAA[T/C]CACTGGACCACCTCAATGTG	713	0	0
Round 1_Ferret_D1_day 1	H7N9_HA.233.T.C	HA	SNPLOW	H7N9_HA	nonsynonymous	Ile78Thr	T	C	ATGTGGACTCCTGGGGACAA[T/C]CACTGGACCACCTCAATGTG	1575	1	0.000634518
Round 1_Ferret_D2_Day 1	H7N9_HA.233.T.C	HA	SNPLOW	H7N9_HA	nonsynonymous	Ile78Thr	T	C	ATGTGGACTCCTGGGGACAA[T/C]CACTGGACCACCTCAATGTG	1339	2	0.00149142
Round 1_Ferret_D3_Day 1	H7N9_HA.233.T.C	HA	SNPLOW	H7N9_HA	nonsynonymous	Ile78Thr	T	C	ATGTGGACTCCTGGGGACAA[T/C]CACTGGACCACCTCAATGTG	365	0	0
Round 1_Ferret_D4_Day 1	H7N9_HA.233.T.C	HA	SNPLOW	H7N9_HA	nonsynonymous	Ile78Thr	T	C	ATGTGGACTCCTGGGGACAA[T/C]CACTGGACCACCTCAATGTG	311	0	0
Round 1_Ferret_D1_Day 4	H7N9_HA.233.T.C	HA	SNPLOW	H7N9_HA	nonsynonymous	Ile78Thr	T	C	ATGTGGACTCCTGGGGACAA[T/C]CACTGGACCACCTCAATGTG	447	0	0
Round 1_Ferret_D3_Day 4	H7N9_HA.233.T.C	HA	SNPLOW	H7N9_HA	nonsynonymous	Ile78Thr	T	C	ATGTGGACTCCTGGGGACAA[T/C]CACTGGACCACCTCAATGTG	559	0	0
Round 1_Ferret_D4_Day 4	H7N9_HA.233.T.C	HA	SNPLOW	H7N9_HA	nonsynonymous	Ile78Thr	T	C	ATGTGGACTCCTGGGGACAA[T/C]CACTGGACCACCTCAATGTG	1138	2	0.00175439
Round 1_Ferret_DC1_Day 6	H7N9_HA.233.T.C	HA	SNPLOW	H7N9_HA	nonsynonymous	Ile78Thr	T	C	ATGTGGACTCCTGGGGACAA[T/C]CACTGGACCACCTCAATGTG	571	1	0.00174825
Round 2-Ferret_D1- Day 2	H7N9_HA.235.A.G	HA	SNPLOW	H7N9_HA	nonsynonymous	Thr79Ala	A	G	GTGGACTCCTGGGGACAATC[A/G]CTGGACCACCTCAATGTGAC	31	0	0
Round 2-Ferret_D2- Day 2	H7N9_HA.235.A.G	HA	SNPLOW	H7N9_HA	nonsynonymous	Thr79Ala	A	G	GTGGACTCCTGGGGACAATC[A/G]CTGGACCACCTCAATGTGAC	288	0	0
Round 2-Ferret_D3- Day 2	H7N9_HA.235.A.G	HA	SNPLOW	H7N9_HA	nonsynonymous	Thr79Ala	A	G	GTGGACTCCTGGGGACAATC[A/G]CTGGACCACCTCAATGTGAC	265	0	0
Round 2-Ferret_D2- Day 4	H7N9_HA.235.A.G	HA	SNPLOW	H7N9_HA	nonsynonymous	Thr79Ala	A	G	GTGGACTCCTGGGGACAATC[A/G]CTGGACCACCTCAATGTGAC	493	0	0
Round 2-Ferret_D3- Day 4	H7N9_HA.235.A.G	HA	SNPLOW	H7N9_HA	nonsynonymous	Thr79Ala	A	G	GTGGACTCCTGGGGACAATC[A/G]CTGGACCACCTCAATGTGAC	270	0	0
Parental	H7N9_HA.235.A.G	HA	SNPLOW	H7N9_HA	nonsynonymous	Thr79Ala	A	G	GTGGACTCCTGGGGACAATC[A/G]CTGGACCACCTCAATGTGAC	167	0	0
Round 1_Ferret_DC2_Day 6	H7N9_HA.235.A.G	HA	SNPLOW	H7N9_HA	nonsynonymous	Thr79Ala	A	G	GTGGACTCCTGGGGACAATC[A/G]CTGGACCACCTCAATGTGAC	1017	3	0.00294118
Round 1_Ferret_DC4_Day 6	H7N9_HA.235.A.G	HA	SNPLOW	H7N9_HA	nonsynonymous	Thr79Ala	A	G	GTGGACTCCTGGGGACAATC[A/G]CTGGACCACCTCAATGTGAC	210	0	0
Round 1_Ferret_AC4_Day 8	H7N9_HA.235.A.G	HA	SNPLOW	H7N9_HA	nonsynonymous	Thr79Ala	A	G	GTGGACTCCTGGGGACAATC[A/G]CTGGACCACCTCAATGTGAC	562	1	0.0017762
Round 1_Ferret_DC4_Day 8	H7N9_HA.235.A.G	HA	SNPLOW	H7N9_HA	nonsynonymous	Thr79Ala	A	G	GTGGACTCCTGGGGACAATC[A/G]CTGGACCACCTCAATGTGAC	709	2	0.00281294
Round 1_Ferret_D1_day 1	H7N9_HA.235.A.G	HA	SNPLOW	H7N9_HA	nonsynonymous	Thr79Ala	A	G	GTGGACTCCTGGGGACAATC[A/G]CTGGACCACCTCAATGTGAC	1584	0	0
Round 1_Ferret_D2_Day 1	H7N9_HA.235.A.G	HA	SNPLOW	H7N9_HA	nonsynonymous	Thr79Ala	A	G	GTGGACTCCTGGGGACAATC[A/G]CTGGACCACCTCAATGTGAC	1343	1	0.000744048
Round 1_Ferret_D3_Day 1	H7N9_HA.235.A.G	HA	SNPLOW	H7N9_HA	nonsynonymous	Thr79Ala	A	G	GTGGACTCCTGGGGACAATC[A/G]CTGGACCACCTCAATGTGAC	366	0	0
Round 1_Ferret_D4_Day 1	H7N9_HA.235.A.G	HA	SNPLOW	H7N9_HA	nonsynonymous	Thr79Ala	A	G	GTGGACTCCTGGGGACAATC[A/G]CTGGACCACCTCAATGTGAC	311	0	0
Round 1_Ferret_D1_Day 4	H7N9_HA.235.A.G	HA	SNPLOW	H7N9_HA	nonsynonymous	Thr79Ala	A	G	GTGGACTCCTGGGGACAATC[A/G]CTGGACCACCTCAATGTGAC	445	0	0
Round 1_Ferret_D3_Day 4	H7N9_HA.235.A.G	HA	SNPLOW	H7N9_HA	nonsynonymous	Thr79Ala	A	G	GTGGACTCCTGGGGACAATC[A/G]CTGGACCACCTCAATGTGAC	561	0	0
Round 1_Ferret_D4_Day 4	H7N9_HA.235.A.G	HA	SNPLOW	H7N9_HA	nonsynonymous	Thr79Ala	A	G	GTGGACTCCTGGGGACAATC[A/G]CTGGACCACCTCAATGTGAC	1141	2	0.00174978
Round 1_Ferret_DC1_Day 6	H7N9_HA.235.A.G	HA	SNPLOW	H7N9_HA	nonsynonymous	Thr79Ala	A	G	GTGGACTCCTGGGGACAATC[A/G]CTGGACCACCTCAATGTGAC	572	0	0
Round 2-Ferret_D1- Day 2	H7N9_HA.236.C.T	HA	SNPLOW	H7N9_HA	nonsynonymous	Thr79Ile	C	T	TGGACTCCTGGGGACAATCA[C/T]TGGACCACCTCAATGTGACC	31	0	0
Round 2-Ferret_D2- Day 2	H7N9_HA.236.C.T	HA	SNPLOW	H7N9_HA	nonsynonymous	Thr79Ile	C	T	TGGACTCCTGGGGACAATCA[C/T]TGGACCACCTCAATGTGACC	288	0	0
Round 2-Ferret_D3- Day 2	H7N9_HA.236.C.T	HA	SNPLOW	H7N9_HA	nonsynonymous	Thr79Ile	C	T	TGGACTCCTGGGGACAATCA[C/T]TGGACCACCTCAATGTGACC	266	0	0
Round 2-Ferret_D2- Day 4	H7N9_HA.236.C.T	HA	SNPLOW	H7N9_HA	nonsynonymous	Thr79Ile	C	T	TGGACTCCTGGGGACAATCA[C/T]TGGACCACCTCAATGTGACC	492	0	0
Round 2-Ferret_D3- Day 4	H7N9_HA.236.C.T	HA	SNPLOW	H7N9_HA	nonsynonymous	Thr79Ile	C	T	TGGACTCCTGGGGACAATCA[C/T]TGGACCACCTCAATGTGACC	270	0	0
Parental	H7N9_HA.236.C.T	HA	SNPLOW	H7N9_HA	nonsynonymous	Thr79Ile	C	T	TGGACTCCTGGGGACAATCA[C/T]TGGACCACCTCAATGTGACC	166	0	0
Round 1_Ferret_DC2_Day 6	H7N9_HA.236.C.T	HA	SNPLOW	H7N9_HA	nonsynonymous	Thr79Ile	C	T	TGGACTCCTGGGGACAATCA[C/T]TGGACCACCTCAATGTGACC	1017	3	0.00294118
Round 1_Ferret_DC4_Day 6	H7N9_HA.236.C.T	HA	SNPLOW	H7N9_HA	nonsynonymous	Thr79Ile	C	T	TGGACTCCTGGGGACAATCA[C/T]TGGACCACCTCAATGTGACC	210	1	0.00473934
Round 1_Ferret_AC4_Day 8	H7N9_HA.236.C.T	HA	SNPLOW	H7N9_HA	nonsynonymous	Thr79Ile	C	T	TGGACTCCTGGGGACAATCA[C/T]TGGACCACCTCAATGTGACC	559	3	0.00533808
Round 1_Ferret_DC4_Day 8	H7N9_HA.236.C.T	HA	SNPLOW	H7N9_HA	nonsynonymous	Thr79Ile	C	T	TGGACTCCTGGGGACAATCA[C/T]TGGACCACCTCAATGTGACC	710	2	0.00280899
Round 1_Ferret_D1_day 1	H7N9_HA.236.C.T	HA	SNPLOW	H7N9_HA	nonsynonymous	Thr79Ile	C	T	TGGACTCCTGGGGACAATCA[C/T]TGGACCACCTCAATGTGACC	1486	56	0.0363165
Round 1_Ferret_D2_Day 1	H7N9_HA.236.C.T	HA	SNPLOW	H7N9_HA	nonsynonymous	Thr79Ile	C	T	TGGACTCCTGGGGACAATCA[C/T]TGGACCACCTCAATGTGACC	1294	44	0.0328849
Round 1_Ferret_D3_Day 1	H7N9_HA.236.C.T	HA	SNPLOW	H7N9_HA	nonsynonymous	Thr79Ile	C	T	TGGACTCCTGGGGACAATCA[C/T]TGGACCACCTCAATGTGACC	348	12	0.0333333
Round 1_Ferret_D4_Day 1	H7N9_HA.236.C.T	HA	SNPLOW	H7N9_HA	nonsynonymous	Thr79Ile	C	T	TGGACTCCTGGGGACAATCA[C/T]TGGACCACCTCAATGTGACC	284	13	0.043771
Round 1_Ferret_D1_Day 4	H7N9_HA.236.C.T	HA	SNPLOW	H7N9_HA	nonsynonymous	Thr79Ile	C	T	TGGACTCCTGGGGACAATCA[C/T]TGGACCACCTCAATGTGACC	431	6	0.01373
Round 1_Ferret_D3_Day 4	H7N9_HA.236.C.T	HA	SNPLOW	H7N9_HA	nonsynonymous	Thr79Ile	C	T	TGGACTCCTGGGGACAATCA[C/T]TGGACCACCTCAATGTGACC	556	3	0.00536673
Round 1_Ferret_D4_Day 4	H7N9_HA.236.C.T	HA	SNPLOW	H7N9_HA	nonsynonymous	Thr79Ile	C	T	TGGACTCCTGGGGACAATCA[C/T]TGGACCACCTCAATGTGACC	1134	8	0.00700525
Round 1_Ferret_DC1_Day 6	H7N9_HA.236.C.T	HA	SNPLOW	H7N9_HA	nonsynonymous	Thr79Ile	C	T	TGGACTCCTGGGGACAATCA[C/T]TGGACCACCTCAATGTGACC	568	4	0.00699301
Round 2-Ferret_D1- Day 2	H7N9_HA.237.T.A	HA	SNPLOW	H7N9_HA	silent		T	A	GGACTCCTGGGGACAATCAC[T/A]GGACCACCTCAATGTGACCA	31	0	0
Round 2-Ferret_D2- Day 2	H7N9_HA.237.T.A	HA	SNPLOW	H7N9_HA	silent		T	A	GGACTCCTGGGGACAATCAC[T/A]GGACCACCTCAATGTGACCA	287	0	0
Round 2-Ferret_D3- Day 2	H7N9_HA.237.T.A	HA	SNPLOW	H7N9_HA	silent		T	A	GGACTCCTGGGGACAATCAC[T/A]GGACCACCTCAATGTGACCA	266	0	0
Round 2-Ferret_D2- Day 4	H7N9_HA.237.T.A	HA	SNPLOW	H7N9_HA	silent		T	A	GGACTCCTGGGGACAATCAC[T/A]GGACCACCTCAATGTGACCA	493	0	0
Round 2-Ferret_D3- Day 4	H7N9_HA.237.T.A	HA	SNPLOW	H7N9_HA	silent		T	A	GGACTCCTGGGGACAATCAC[T/A]GGACCACCTCAATGTGACCA	271	0	0
Parental	H7N9_HA.237.T.A	HA	SNPLOW	H7N9_HA	silent		T	A	GGACTCCTGGGGACAATCAC[T/A]GGACCACCTCAATGTGACCA	167	0	0
Round 1_Ferret_DC2_Day 6	H7N9_HA.237.T.A	HA	SNPLOW	H7N9_HA	silent		T	A	GGACTCCTGGGGACAATCAC[T/A]GGACCACCTCAATGTGACCA	1020	0	0
Round 1_Ferret_DC4_Day 6	H7N9_HA.237.T.A	HA	SNPLOW	H7N9_HA	silent		T	A	GGACTCCTGGGGACAATCAC[T/A]GGACCACCTCAATGTGACCA	211	0	0
Round 1_Ferret_AC4_Day 8	H7N9_HA.237.T.A	HA	SNPLOW	H7N9_HA	silent		T	A	GGACTCCTGGGGACAATCAC[T/A]GGACCACCTCAATGTGACCA	561	0	0
Round 1_Ferret_DC4_Day 8	H7N9_HA.237.T.A	HA	SNPLOW	H7N9_HA	silent		T	A	GGACTCCTGGGGACAATCAC[T/A]GGACCACCTCAATGTGACCA	715	0	0
Round 1_Ferret_D1_day 1	H7N9_HA.237.T.A	HA	SNPLOW	H7N9_HA	silent		T	A	GGACTCCTGGGGACAATCAC[T/A]GGACCACCTCAATGTGACCA	1582	1	0.000631712
Round 1_Ferret_D2_Day 1	H7N9_HA.237.T.A	HA	SNPLOW	H7N9_HA	silent		T	A	GGACTCCTGGGGACAATCAC[T/A]GGACCACCTCAATGTGACCA	1343	1	0.000744048
Round 1_Ferret_D3_Day 1	H7N9_HA.237.T.A	HA	SNPLOW	H7N9_HA	silent		T	A	GGACTCCTGGGGACAATCAC[T/A]GGACCACCTCAATGTGACCA	364	0	0
Round 1_Ferret_D4_Day 1	H7N9_HA.237.T.A	HA	SNPLOW	H7N9_HA	silent		T	A	GGACTCCTGGGGACAATCAC[T/A]GGACCACCTCAATGTGACCA	301	0	0
Round 1_Ferret_D1_Day 4	H7N9_HA.237.T.A	HA	SNPLOW	H7N9_HA	silent		T	A	GGACTCCTGGGGACAATCAC[T/A]GGACCACCTCAATGTGACCA	440	0	0
Round 1_Ferret_D3_Day 4	H7N9_HA.237.T.A	HA	SNPLOW	H7N9_HA	silent		T	A	GGACTCCTGGGGACAATCAC[T/A]GGACCACCTCAATGTGACCA	560	0	0
Round 1_Ferret_D4_Day 4	H7N9_HA.237.T.A	HA	SNPLOW	H7N9_HA	silent		T	A	GGACTCCTGGGGACAATCAC[T/A]GGACCACCTCAATGTGACCA	1140	4	0.0034965
Round 1_Ferret_DC1_Day 6	H7N9_HA.237.T.A	HA	SNPLOW	H7N9_HA	silent		T	A	GGACTCCTGGGGACAATCAC[T/A]GGACCACCTCAATGTGACCA	574	0	0
Round 2-Ferret_D1- Day 2	H7N9_HA.237.T.C	HA	SNPLOW	H7N9_HA	silent		T	C	GGACTCCTGGGGACAATCAC[T/C]GGACCACCTCAATGTGACCA	31	0	0
Round 2-Ferret_D2- Day 2	H7N9_HA.237.T.C	HA	SNPLOW	H7N9_HA	silent		T	C	GGACTCCTGGGGACAATCAC[T/C]GGACCACCTCAATGTGACCA	287	1	0.00347222
Round 2-Ferret_D3- Day 2	H7N9_HA.237.T.C	HA	SNPLOW	H7N9_HA	silent		T	C	GGACTCCTGGGGACAATCAC[T/C]GGACCACCTCAATGTGACCA	266	0	0
Round 2-Ferret_D2- Day 4	H7N9_HA.237.T.C	HA	SNPLOW	H7N9_HA	silent		T	C	GGACTCCTGGGGACAATCAC[T/C]GGACCACCTCAATGTGACCA	493	0	0
Round 2-Ferret_D3- Day 4	H7N9_HA.237.T.C	HA	SNPLOW	H7N9_HA	silent		T	C	GGACTCCTGGGGACAATCAC[T/C]GGACCACCTCAATGTGACCA	271	0	0
Parental	H7N9_HA.237.T.C	HA	SNPLOW	H7N9_HA	silent		T	C	GGACTCCTGGGGACAATCAC[T/C]GGACCACCTCAATGTGACCA	167	0	0
Round 1_Ferret_DC2_Day 6	H7N9_HA.237.T.C	HA	SNPLOW	H7N9_HA	silent		T	C	GGACTCCTGGGGACAATCAC[T/C]GGACCACCTCAATGTGACCA	1020	3	0.00293255
Round 1_Ferret_DC4_Day 6	H7N9_HA.237.T.C	HA	SNPLOW	H7N9_HA	silent		T	C	GGACTCCTGGGGACAATCAC[T/C]GGACCACCTCAATGTGACCA	211	0	0
Round 1_Ferret_AC4_Day 8	H7N9_HA.237.T.C	HA	SNPLOW	H7N9_HA	silent		T	C	GGACTCCTGGGGACAATCAC[T/C]GGACCACCTCAATGTGACCA	561	0	0
Round 1_Ferret_DC4_Day 8	H7N9_HA.237.T.C	HA	SNPLOW	H7N9_HA	silent		T	C	GGACTCCTGGGGACAATCAC[T/C]GGACCACCTCAATGTGACCA	715	0	0
Round 1_Ferret_D1_day 1	H7N9_HA.237.T.C	HA	SNPLOW	H7N9_HA	silent		T	C	GGACTCCTGGGGACAATCAC[T/C]GGACCACCTCAATGTGACCA	1582	1	0.000631712
Round 1_Ferret_D2_Day 1	H7N9_HA.237.T.C	HA	SNPLOW	H7N9_HA	silent		T	C	GGACTCCTGGGGACAATCAC[T/C]GGACCACCTCAATGTGACCA	1343	1	0.000744048
Round 1_Ferret_D3_Day 1	H7N9_HA.237.T.C	HA	SNPLOW	H7N9_HA	silent		T	C	GGACTCCTGGGGACAATCAC[T/C]GGACCACCTCAATGTGACCA	364	0	0
Round 1_Ferret_D4_Day 1	H7N9_HA.237.T.C	HA	SNPLOW	H7N9_HA	silent		T	C	GGACTCCTGGGGACAATCAC[T/C]GGACCACCTCAATGTGACCA	301	0	0
Round 1_Ferret_D1_Day 4	H7N9_HA.237.T.C	HA	SNPLOW	H7N9_HA	silent		T	C	GGACTCCTGGGGACAATCAC[T/C]GGACCACCTCAATGTGACCA	440	3	0.00677201
Round 1_Ferret_D3_Day 4	H7N9_HA.237.T.C	HA	SNPLOW	H7N9_HA	silent		T	C	GGACTCCTGGGGACAATCAC[T/C]GGACCACCTCAATGTGACCA	560	0	0
Round 1_Ferret_D4_Day 4	H7N9_HA.237.T.C	HA	SNPLOW	H7N9_HA	silent		T	C	GGACTCCTGGGGACAATCAC[T/C]GGACCACCTCAATGTGACCA	1140	1	0.000876424
Round 1_Ferret_DC1_Day 6	H7N9_HA.237.T.C	HA	SNPLOW	H7N9_HA	silent		T	C	GGACTCCTGGGGACAATCAC[T/C]GGACCACCTCAATGTGACCA	574	0	0
Round 2-Ferret_D1- Day 2	H7N9_HA.240.A.G	HA	SNPLOW	H7N9_HA	silent		A	G	CTCCTGGGGACAATCACTGG[A/G]CCACCTCAATGTGACCAATT	32	0	0
Round 2-Ferret_D2- Day 2	H7N9_HA.240.A.G	HA	SNPLOW	H7N9_HA	silent		A	G	CTCCTGGGGACAATCACTGG[A/G]CCACCTCAATGTGACCAATT	289	0	0
Round 2-Ferret_D3- Day 2	H7N9_HA.240.A.G	HA	SNPLOW	H7N9_HA	silent		A	G	CTCCTGGGGACAATCACTGG[A/G]CCACCTCAATGTGACCAATT	267	1	0.00373134
Round 2-Ferret_D2- Day 4	H7N9_HA.240.A.G	HA	SNPLOW	H7N9_HA	silent		A	G	CTCCTGGGGACAATCACTGG[A/G]CCACCTCAATGTGACCAATT	493	0	0
Round 2-Ferret_D3- Day 4	H7N9_HA.240.A.G	HA	SNPLOW	H7N9_HA	silent		A	G	CTCCTGGGGACAATCACTGG[A/G]CCACCTCAATGTGACCAATT	279	0	0
Parental	H7N9_HA.240.A.G	HA	SNPLOW	H7N9_HA	silent		A	G	CTCCTGGGGACAATCACTGG[A/G]CCACCTCAATGTGACCAATT	170	0	0
Round 1_Ferret_DC2_Day 6	H7N9_HA.240.A.G	HA	SNPLOW	H7N9_HA	silent		A	G	CTCCTGGGGACAATCACTGG[A/G]CCACCTCAATGTGACCAATT	1035	0	0
Round 1_Ferret_DC4_Day 6	H7N9_HA.240.A.G	HA	SNPLOW	H7N9_HA	silent		A	G	CTCCTGGGGACAATCACTGG[A/G]CCACCTCAATGTGACCAATT	211	3	0.0140187
Round 1_Ferret_AC4_Day 8	H7N9_HA.240.A.G	HA	SNPLOW	H7N9_HA	silent		A	G	CTCCTGGGGACAATCACTGG[A/G]CCACCTCAATGTGACCAATT	567	2	0.00351494
Round 1_Ferret_DC4_Day 8	H7N9_HA.240.A.G	HA	SNPLOW	H7N9_HA	silent		A	G	CTCCTGGGGACAATCACTGG[A/G]CCACCTCAATGTGACCAATT	721	0	0
Round 1_Ferret_D1_day 1	H7N9_HA.240.A.G	HA	SNPLOW	H7N9_HA	silent		A	G	CTCCTGGGGACAATCACTGG[A/G]CCACCTCAATGTGACCAATT	1612	2	0.00123916
Round 1_Ferret_D2_Day 1	H7N9_HA.240.A.G	HA	SNPLOW	H7N9_HA	silent		A	G	CTCCTGGGGACAATCACTGG[A/G]CCACCTCAATGTGACCAATT	1356	1	0.00073692
Round 1_Ferret_D3_Day 1	H7N9_HA.240.A.G	HA	SNPLOW	H7N9_HA	silent		A	G	CTCCTGGGGACAATCACTGG[A/G]CCACCTCAATGTGACCAATT	363	1	0.00274725
Round 1_Ferret_D4_Day 1	H7N9_HA.240.A.G	HA	SNPLOW	H7N9_HA	silent		A	G	CTCCTGGGGACAATCACTGG[A/G]CCACCTCAATGTGACCAATT	302	0	0
Round 1_Ferret_D1_Day 4	H7N9_HA.240.A.G	HA	SNPLOW	H7N9_HA	silent		A	G	CTCCTGGGGACAATCACTGG[A/G]CCACCTCAATGTGACCAATT	447	0	0
Round 1_Ferret_D3_Day 4	H7N9_HA.240.A.G	HA	SNPLOW	H7N9_HA	silent		A	G	CTCCTGGGGACAATCACTGG[A/G]CCACCTCAATGTGACCAATT	565	0	0
Round 1_Ferret_D4_Day 4	H7N9_HA.240.A.G	HA	SNPLOW	H7N9_HA	silent		A	G	CTCCTGGGGACAATCACTGG[A/G]CCACCTCAATGTGACCAATT	1157	1	0.000863558
Round 1_Ferret_DC1_Day 6	H7N9_HA.240.A.G	HA	SNPLOW	H7N9_HA	silent		A	G	CTCCTGGGGACAATCACTGG[A/G]CCACCTCAATGTGACCAATT	578	1	0.00172712
Round 2-Ferret_D1- Day 2	H7N9_HA.243.A.G	HA	SNPLOW	H7N9_HA	silent		A	G	CTGGGGACAATCACTGGACC[A/G]CCTCAATGTGACCAATTCCT	30	0	0
Round 2-Ferret_D2- Day 2	H7N9_HA.243.A.G	HA	SNPLOW	H7N9_HA	silent		A	G	CTGGGGACAATCACTGGACC[A/G]CCTCAATGTGACCAATTCCT	285	1	0.0034965
Round 2-Ferret_D3- Day 2	H7N9_HA.243.A.G	HA	SNPLOW	H7N9_HA	silent		A	G	CTGGGGACAATCACTGGACC[A/G]CCTCAATGTGACCAATTCCT	269	1	0.0037037
Round 2-Ferret_D2- Day 4	H7N9_HA.243.A.G	HA	SNPLOW	H7N9_HA	silent		A	G	CTGGGGACAATCACTGGACC[A/G]CCTCAATGTGACCAATTCCT	486	0	0
Round 2-Ferret_D3- Day 4	H7N9_HA.243.A.G	HA	SNPLOW	H7N9_HA	silent		A	G	CTGGGGACAATCACTGGACC[A/G]CCTCAATGTGACCAATTCCT	274	1	0.00363636
Parental	H7N9_HA.243.A.G	HA	SNPLOW	H7N9_HA	silent		A	G	CTGGGGACAATCACTGGACC[A/G]CCTCAATGTGACCAATTCCT	151	1	0.00657895
Round 1_Ferret_DC2_Day 6	H7N9_HA.243.A.G	HA	SNPLOW	H7N9_HA	silent		A	G	CTGGGGACAATCACTGGACC[A/G]CCTCAATGTGACCAATTCCT	1040	2	0.00191939
Round 1_Ferret_DC4_Day 6	H7N9_HA.243.A.G	HA	SNPLOW	H7N9_HA	silent		A	G	CTGGGGACAATCACTGGACC[A/G]CCTCAATGTGACCAATTCCT	214	0	0
Round 1_Ferret_AC4_Day 8	H7N9_HA.243.A.G	HA	SNPLOW	H7N9_HA	silent		A	G	CTGGGGACAATCACTGGACC[A/G]CCTCAATGTGACCAATTCCT	568	0	0
Round 1_Ferret_DC4_Day 8	H7N9_HA.243.A.G	HA	SNPLOW	H7N9_HA	silent		A	G	CTGGGGACAATCACTGGACC[A/G]CCTCAATGTGACCAATTCCT	711	2	0.00280505
Round 1_Ferret_D1_day 1	H7N9_HA.243.A.G	HA	SNPLOW	H7N9_HA	silent		A	G	CTGGGGACAATCACTGGACC[A/G]CCTCAATGTGACCAATTCCT	1482	2	0.00134771
Round 1_Ferret_D2_Day 1	H7N9_HA.243.A.G	HA	SNPLOW	H7N9_HA	silent		A	G	CTGGGGACAATCACTGGACC[A/G]CCTCAATGTGACCAATTCCT	1314	2	0.00151976
Round 1_Ferret_D3_Day 1	H7N9_HA.243.A.G	HA	SNPLOW	H7N9_HA	silent		A	G	CTGGGGACAATCACTGGACC[A/G]CCTCAATGTGACCAATTCCT	346	0	0
Round 1_Ferret_D4_Day 1	H7N9_HA.243.A.G	HA	SNPLOW	H7N9_HA	silent		A	G	CTGGGGACAATCACTGGACC[A/G]CCTCAATGTGACCAATTCCT	293	0	0
Round 1_Ferret_D1_Day 4	H7N9_HA.243.A.G	HA	SNPLOW	H7N9_HA	silent		A	G	CTGGGGACAATCACTGGACC[A/G]CCTCAATGTGACCAATTCCT	411	0	0
Round 1_Ferret_D3_Day 4	H7N9_HA.243.A.G	HA	SNPLOW	H7N9_HA	silent		A	G	CTGGGGACAATCACTGGACC[A/G]CCTCAATGTGACCAATTCCT	568	2	0.00350877
Round 1_Ferret_D4_Day 4	H7N9_HA.243.A.G	HA	SNPLOW	H7N9_HA	silent		A	G	CTGGGGACAATCACTGGACC[A/G]CCTCAATGTGACCAATTCCT	1151	2	0.00173461
Round 1_Ferret_DC1_Day 6	H7N9_HA.243.A.G	HA	SNPLOW	H7N9_HA	silent		A	G	CTGGGGACAATCACTGGACC[A/G]CCTCAATGTGACCAATTCCT	573	2	0.00347826
Round 2-Ferret_D1- Day 2	H7N9_HA.246.T.C	HA	SNPLOW	H7N9_HA	silent		T	C	GGGACAATCACTGGACCACC[T/C]CAATGTGACCAATTCCTAGA	30	0	0
Round 2-Ferret_D2- Day 2	H7N9_HA.246.T.C	HA	SNPLOW	H7N9_HA	silent		T	C	GGGACAATCACTGGACCACC[T/C]CAATGTGACCAATTCCTAGA	284	1	0.00350877
Round 2-Ferret_D3- Day 2	H7N9_HA.246.T.C	HA	SNPLOW	H7N9_HA	silent		T	C	GGGACAATCACTGGACCACC[T/C]CAATGTGACCAATTCCTAGA	273	0	0
Round 2-Ferret_D2- Day 4	H7N9_HA.246.T.C	HA	SNPLOW	H7N9_HA	silent		T	C	GGGACAATCACTGGACCACC[T/C]CAATGTGACCAATTCCTAGA	489	2	0.00407332
Round 2-Ferret_D3- Day 4	H7N9_HA.246.T.C	HA	SNPLOW	H7N9_HA	silent		T	C	GGGACAATCACTGGACCACC[T/C]CAATGTGACCAATTCCTAGA	278	0	0
Parental	H7N9_HA.246.T.C	HA	SNPLOW	H7N9_HA	silent		T	C	GGGACAATCACTGGACCACC[T/C]CAATGTGACCAATTCCTAGA	153	0	0
Round 1_Ferret_DC2_Day 6	H7N9_HA.246.T.C	HA	SNPLOW	H7N9_HA	silent		T	C	GGGACAATCACTGGACCACC[T/C]CAATGTGACCAATTCCTAGA	1070	0	0
Round 1_Ferret_DC4_Day 6	H7N9_HA.246.T.C	HA	SNPLOW	H7N9_HA	silent		T	C	GGGACAATCACTGGACCACC[T/C]CAATGTGACCAATTCCTAGA	220	0	0
Round 1_Ferret_AC4_Day 8	H7N9_HA.246.T.C	HA	SNPLOW	H7N9_HA	silent		T	C	GGGACAATCACTGGACCACC[T/C]CAATGTGACCAATTCCTAGA	587	1	0.00170068
Round 1_Ferret_DC4_Day 8	H7N9_HA.246.T.C	HA	SNPLOW	H7N9_HA	silent		T	C	GGGACAATCACTGGACCACC[T/C]CAATGTGACCAATTCCTAGA	733	1	0.0013624
Round 1_Ferret_D1_day 1	H7N9_HA.246.T.C	HA	SNPLOW	H7N9_HA	silent		T	C	GGGACAATCACTGGACCACC[T/C]CAATGTGACCAATTCCTAGA	1532	1	0.000652316
Round 1_Ferret_D2_Day 1	H7N9_HA.246.T.C	HA	SNPLOW	H7N9_HA	silent		T	C	GGGACAATCACTGGACCACC[T/C]CAATGTGACCAATTCCTAGA	1343	2	0.00148699
Round 1_Ferret_D3_Day 1	H7N9_HA.246.T.C	HA	SNPLOW	H7N9_HA	silent		T	C	GGGACAATCACTGGACCACC[T/C]CAATGTGACCAATTCCTAGA	359	0	0
Round 1_Ferret_D4_Day 1	H7N9_HA.246.T.C	HA	SNPLOW	H7N9_HA	silent		T	C	GGGACAATCACTGGACCACC[T/C]CAATGTGACCAATTCCTAGA	297	1	0.0033557
Round 1_Ferret_D1_Day 4	H7N9_HA.246.T.C	HA	SNPLOW	H7N9_HA	silent		T	C	GGGACAATCACTGGACCACC[T/C]CAATGTGACCAATTCCTAGA	414	0	0
Round 1_Ferret_D3_Day 4	H7N9_HA.246.T.C	HA	SNPLOW	H7N9_HA	silent		T	C	GGGACAATCACTGGACCACC[T/C]CAATGTGACCAATTCCTAGA	575	0	0
Round 1_Ferret_D4_Day 4	H7N9_HA.246.T.C	HA	SNPLOW	H7N9_HA	silent		T	C	GGGACAATCACTGGACCACC[T/C]CAATGTGACCAATTCCTAGA	1171	0	0
Round 1_Ferret_DC1_Day 6	H7N9_HA.246.T.C	HA	SNPLOW	H7N9_HA	silent		T	C	GGGACAATCACTGGACCACC[T/C]CAATGTGACCAATTCCTAGA	593	0	0
Round 2-Ferret_D1- Day 2	H7N9_HA.248.A.G	HA	SNPLOW	H7N9_HA	nonsynonymous	Gln83Arg	A	G	GACAATCACTGGACCACCTC[A/G]ATGTGACCAATTCCTAGAAT	31	0	0
Round 2-Ferret_D2- Day 2	H7N9_HA.248.A.G	HA	SNPLOW	H7N9_HA	nonsynonymous	Gln83Arg	A	G	GACAATCACTGGACCACCTC[A/G]ATGTGACCAATTCCTAGAAT	285	0	0
Round 2-Ferret_D3- Day 2	H7N9_HA.248.A.G	HA	SNPLOW	H7N9_HA	nonsynonymous	Gln83Arg	A	G	GACAATCACTGGACCACCTC[A/G]ATGTGACCAATTCCTAGAAT	272	1	0.003663
Round 2-Ferret_D2- Day 4	H7N9_HA.248.A.G	HA	SNPLOW	H7N9_HA	nonsynonymous	Gln83Arg	A	G	GACAATCACTGGACCACCTC[A/G]ATGTGACCAATTCCTAGAAT	491	2	0.0040568
Round 2-Ferret_D3- Day 4	H7N9_HA.248.A.G	HA	SNPLOW	H7N9_HA	nonsynonymous	Gln83Arg	A	G	GACAATCACTGGACCACCTC[A/G]ATGTGACCAATTCCTAGAAT	278	0	0
Parental	H7N9_HA.248.A.G	HA	SNPLOW	H7N9_HA	nonsynonymous	Gln83Arg	A	G	GACAATCACTGGACCACCTC[A/G]ATGTGACCAATTCCTAGAAT	154	0	0
Round 1_Ferret_DC2_Day 6	H7N9_HA.248.A.G	HA	SNPLOW	H7N9_HA	nonsynonymous	Gln83Arg	A	G	GACAATCACTGGACCACCTC[A/G]ATGTGACCAATTCCTAGAAT	1073	0	0
Round 1_Ferret_DC4_Day 6	H7N9_HA.248.A.G	HA	SNPLOW	H7N9_HA	nonsynonymous	Gln83Arg	A	G	GACAATCACTGGACCACCTC[A/G]ATGTGACCAATTCCTAGAAT	221	0	0
Round 1_Ferret_AC4_Day 8	H7N9_HA.248.A.G	HA	SNPLOW	H7N9_HA	nonsynonymous	Gln83Arg	A	G	GACAATCACTGGACCACCTC[A/G]ATGTGACCAATTCCTAGAAT	593	0	0
Round 1_Ferret_DC4_Day 8	H7N9_HA.248.A.G	HA	SNPLOW	H7N9_HA	nonsynonymous	Gln83Arg	A	G	GACAATCACTGGACCACCTC[A/G]ATGTGACCAATTCCTAGAAT	733	1	0.0013624
Round 1_Ferret_D1_day 1	H7N9_HA.248.A.G	HA	SNPLOW	H7N9_HA	nonsynonymous	Gln83Arg	A	G	GACAATCACTGGACCACCTC[A/G]ATGTGACCAATTCCTAGAAT	1541	0	0
Round 1_Ferret_D2_Day 1	H7N9_HA.248.A.G	HA	SNPLOW	H7N9_HA	nonsynonymous	Gln83Arg	A	G	GACAATCACTGGACCACCTC[A/G]ATGTGACCAATTCCTAGAAT	1351	2	0.0014782
Round 1_Ferret_D3_Day 1	H7N9_HA.248.A.G	HA	SNPLOW	H7N9_HA	nonsynonymous	Gln83Arg	A	G	GACAATCACTGGACCACCTC[A/G]ATGTGACCAATTCCTAGAAT	356	0	0
Round 1_Ferret_D4_Day 1	H7N9_HA.248.A.G	HA	SNPLOW	H7N9_HA	nonsynonymous	Gln83Arg	A	G	GACAATCACTGGACCACCTC[A/G]ATGTGACCAATTCCTAGAAT	297	0	0
Round 1_Ferret_D1_Day 4	H7N9_HA.248.A.G	HA	SNPLOW	H7N9_HA	nonsynonymous	Gln83Arg	A	G	GACAATCACTGGACCACCTC[A/G]ATGTGACCAATTCCTAGAAT	416	0	0
Round 1_Ferret_D3_Day 4	H7N9_HA.248.A.G	HA	SNPLOW	H7N9_HA	nonsynonymous	Gln83Arg	A	G	GACAATCACTGGACCACCTC[A/G]ATGTGACCAATTCCTAGAAT	576	1	0.0017331
Round 1_Ferret_D4_Day 4	H7N9_HA.248.A.G	HA	SNPLOW	H7N9_HA	nonsynonymous	Gln83Arg	A	G	GACAATCACTGGACCACCTC[A/G]ATGTGACCAATTCCTAGAAT	1167	0	0
Round 1_Ferret_DC1_Day 6	H7N9_HA.248.A.G	HA	SNPLOW	H7N9_HA	nonsynonymous	Gln83Arg	A	G	GACAATCACTGGACCACCTC[A/G]ATGTGACCAATTCCTAGAAT	588	0	0
Round 2-Ferret_D1- Day 2	H7N9_HA.250.T.C	HA	SNPHIGH	H7N9_HA	nonsynonymous	Cys84Arg	T	C	CAATCACTGGACCACCTCAA[T/C]GTGACCAATTCCTAGAATTT	31	0	0
Round 2-Ferret_D2- Day 2	H7N9_HA.250.T.C	HA	SNPHIGH	H7N9_HA	nonsynonymous	Cys84Arg	T	C	CAATCACTGGACCACCTCAA[T/C]GTGACCAATTCCTAGAATTT	286	0	0
Round 2-Ferret_D3- Day 2	H7N9_HA.250.T.C	HA	SNPHIGH	H7N9_HA	nonsynonymous	Cys84Arg	T	C	CAATCACTGGACCACCTCAA[T/C]GTGACCAATTCCTAGAATTT	272	1	0.003663
Round 2-Ferret_D2- Day 4	H7N9_HA.250.T.C	HA	SNPHIGH	H7N9_HA	nonsynonymous	Cys84Arg	T	C	CAATCACTGGACCACCTCAA[T/C]GTGACCAATTCCTAGAATTT	492	0	0
Round 2-Ferret_D3- Day 4	H7N9_HA.250.T.C	HA	SNPHIGH	H7N9_HA	nonsynonymous	Cys84Arg	T	C	CAATCACTGGACCACCTCAA[T/C]GTGACCAATTCCTAGAATTT	274	0	0
Parental	H7N9_HA.250.T.C	HA	SNPHIGH	H7N9_HA	nonsynonymous	Cys84Arg	T	C	CAATCACTGGACCACCTCAA[T/C]GTGACCAATTCCTAGAATTT	152	1	0.00653595
Round 1_Ferret_DC2_Day 6	H7N9_HA.250.T.C	HA	SNPHIGH	H7N9_HA	nonsynonymous	Cys84Arg	T	C	CAATCACTGGACCACCTCAA[T/C]GTGACCAATTCCTAGAATTT	1071	0	0
Round 1_Ferret_DC4_Day 6	H7N9_HA.250.T.C	HA	SNPHIGH	H7N9_HA	nonsynonymous	Cys84Arg	T	C	CAATCACTGGACCACCTCAA[T/C]GTGACCAATTCCTAGAATTT	220	0	0
Round 1_Ferret_AC4_Day 8	H7N9_HA.250.T.C	HA	SNPHIGH	H7N9_HA	nonsynonymous	Cys84Arg	T	C	CAATCACTGGACCACCTCAA[T/C]GTGACCAATTCCTAGAATTT	591	0	0
Round 1_Ferret_DC4_Day 8	H7N9_HA.250.T.C	HA	SNPHIGH	H7N9_HA	nonsynonymous	Cys84Arg	T	C	CAATCACTGGACCACCTCAA[T/C]GTGACCAATTCCTAGAATTT	738	0	0
Round 1_Ferret_D1_day 1	H7N9_HA.250.T.C	HA	SNPHIGH	H7N9_HA	nonsynonymous	Cys84Arg	T	C	CAATCACTGGACCACCTCAA[T/C]GTGACCAATTCCTAGAATTT	1531	0	0
Round 1_Ferret_D2_Day 1	H7N9_HA.250.T.C	HA	SNPHIGH	H7N9_HA	nonsynonymous	Cys84Arg	T	C	CAATCACTGGACCACCTCAA[T/C]GTGACCAATTCCTAGAATTT	1350	4	0.00295421
Round 1_Ferret_D3_Day 1	H7N9_HA.250.T.C	HA	SNPHIGH	H7N9_HA	nonsynonymous	Cys84Arg	T	C	CAATCACTGGACCACCTCAA[T/C]GTGACCAATTCCTAGAATTT	356	0	0
Round 1_Ferret_D4_Day 1	H7N9_HA.250.T.C	HA	SNPHIGH	H7N9_HA	nonsynonymous	Cys84Arg	T	C	CAATCACTGGACCACCTCAA[T/C]GTGACCAATTCCTAGAATTT	300	0	0
Round 1_Ferret_D1_Day 4	H7N9_HA.250.T.C	HA	SNPHIGH	H7N9_HA	nonsynonymous	Cys84Arg	T	C	CAATCACTGGACCACCTCAA[T/C]GTGACCAATTCCTAGAATTT	411	0	0
Round 1_Ferret_D3_Day 4	H7N9_HA.250.T.C	HA	SNPHIGH	H7N9_HA	nonsynonymous	Cys84Arg	T	C	CAATCACTGGACCACCTCAA[T/C]GTGACCAATTCCTAGAATTT	580	0	0
Round 1_Ferret_D4_Day 4	H7N9_HA.250.T.C	HA	SNPHIGH	H7N9_HA	nonsynonymous	Cys84Arg	T	C	CAATCACTGGACCACCTCAA[T/C]GTGACCAATTCCTAGAATTT	1156	1	0.000864304
Round 1_Ferret_DC1_Day 6	H7N9_HA.250.T.C	HA	SNPHIGH	H7N9_HA	nonsynonymous	Cys84Arg	T	C	CAATCACTGGACCACCTCAA[T/C]GTGACCAATTCCTAGAATTT	587	1	0.00170068
Round 2-Ferret_D1- Day 2	H7N9_HA.252.T.C	HA	SNPLOW	H7N9_HA	silent		T	C	ATCACTGGACCACCTCAATG[T/C]GACCAATTCCTAGAATTTTC	31	0	0
Round 2-Ferret_D2- Day 2	H7N9_HA.252.T.C	HA	SNPLOW	H7N9_HA	silent		T	C	ATCACTGGACCACCTCAATG[T/C]GACCAATTCCTAGAATTTTC	287	0	0
Round 2-Ferret_D3- Day 2	H7N9_HA.252.T.C	HA	SNPLOW	H7N9_HA	silent		T	C	ATCACTGGACCACCTCAATG[T/C]GACCAATTCCTAGAATTTTC	273	0	0
Round 2-Ferret_D2- Day 4	H7N9_HA.252.T.C	HA	SNPLOW	H7N9_HA	silent		T	C	ATCACTGGACCACCTCAATG[T/C]GACCAATTCCTAGAATTTTC	490	0	0
Round 2-Ferret_D3- Day 4	H7N9_HA.252.T.C	HA	SNPLOW	H7N9_HA	silent		T	C	ATCACTGGACCACCTCAATG[T/C]GACCAATTCCTAGAATTTTC	264	0	0
Parental	H7N9_HA.252.T.C	HA	SNPLOW	H7N9_HA	silent		T	C	ATCACTGGACCACCTCAATG[T/C]GACCAATTCCTAGAATTTTC	148	0	0
Round 1_Ferret_DC2_Day 6	H7N9_HA.252.T.C	HA	SNPLOW	H7N9_HA	silent		T	C	ATCACTGGACCACCTCAATG[T/C]GACCAATTCCTAGAATTTTC	1054	3	0.00283822
Round 1_Ferret_DC4_Day 6	H7N9_HA.252.T.C	HA	SNPLOW	H7N9_HA	silent		T	C	ATCACTGGACCACCTCAATG[T/C]GACCAATTCCTAGAATTTTC	215	1	0.00462963
Round 1_Ferret_AC4_Day 8	H7N9_HA.252.T.C	HA	SNPLOW	H7N9_HA	silent		T	C	ATCACTGGACCACCTCAATG[T/C]GACCAATTCCTAGAATTTTC	573	1	0.00174216
Round 1_Ferret_DC4_Day 8	H7N9_HA.252.T.C	HA	SNPLOW	H7N9_HA	silent		T	C	ATCACTGGACCACCTCAATG[T/C]GACCAATTCCTAGAATTTTC	730	0	0
Round 1_Ferret_D1_day 1	H7N9_HA.252.T.C	HA	SNPLOW	H7N9_HA	silent		T	C	ATCACTGGACCACCTCAATG[T/C]GACCAATTCCTAGAATTTTC	1493	2	0.00133779
Round 1_Ferret_D2_Day 1	H7N9_HA.252.T.C	HA	SNPLOW	H7N9_HA	silent		T	C	ATCACTGGACCACCTCAATG[T/C]GACCAATTCCTAGAATTTTC	1342	2	0.0014881
Round 1_Ferret_D3_Day 1	H7N9_HA.252.T.C	HA	SNPLOW	H7N9_HA	silent		T	C	ATCACTGGACCACCTCAATG[T/C]GACCAATTCCTAGAATTTTC	352	0	0
Round 1_Ferret_D4_Day 1	H7N9_HA.252.T.C	HA	SNPLOW	H7N9_HA	silent		T	C	ATCACTGGACCACCTCAATG[T/C]GACCAATTCCTAGAATTTTC	297	0	0
Round 1_Ferret_D1_Day 4	H7N9_HA.252.T.C	HA	SNPLOW	H7N9_HA	silent		T	C	ATCACTGGACCACCTCAATG[T/C]GACCAATTCCTAGAATTTTC	406	2	0.00490196
Round 1_Ferret_D3_Day 4	H7N9_HA.252.T.C	HA	SNPLOW	H7N9_HA	silent		T	C	ATCACTGGACCACCTCAATG[T/C]GACCAATTCCTAGAATTTTC	572	0	0
Round 1_Ferret_D4_Day 4	H7N9_HA.252.T.C	HA	SNPLOW	H7N9_HA	silent		T	C	ATCACTGGACCACCTCAATG[T/C]GACCAATTCCTAGAATTTTC	1149	1	0.000869565
Round 1_Ferret_DC1_Day 6	H7N9_HA.252.T.C	HA	SNPLOW	H7N9_HA	silent		T	C	ATCACTGGACCACCTCAATG[T/C]GACCAATTCCTAGAATTTTC	572	3	0.00521739
Round 2-Ferret_D1- Day 2	H7N9_HA.254.A.G	HA	SNPHIGH	H7N9_HA	nonsynonymous	Asp85Gly	A	G	CACTGGACCACCTCAATGTG[A/G]CCAATTCCTAGAATTTTCAG	32	0	0
Round 2-Ferret_D2- Day 2	H7N9_HA.254.A.G	HA	SNPHIGH	H7N9_HA	nonsynonymous	Asp85Gly	A	G	CACTGGACCACCTCAATGTG[A/G]CCAATTCCTAGAATTTTCAG	285	2	0.00696864
Round 2-Ferret_D3- Day 2	H7N9_HA.254.A.G	HA	SNPHIGH	H7N9_HA	nonsynonymous	Asp85Gly	A	G	CACTGGACCACCTCAATGTG[A/G]CCAATTCCTAGAATTTTCAG	273	0	0
Round 2-Ferret_D2- Day 4	H7N9_HA.254.A.G	HA	SNPHIGH	H7N9_HA	nonsynonymous	Asp85Gly	A	G	CACTGGACCACCTCAATGTG[A/G]CCAATTCCTAGAATTTTCAG	486	3	0.00613497
Round 2-Ferret_D3- Day 4	H7N9_HA.254.A.G	HA	SNPHIGH	H7N9_HA	nonsynonymous	Asp85Gly	A	G	CACTGGACCACCTCAATGTG[A/G]CCAATTCCTAGAATTTTCAG	268	1	0.00371747
Parental	H7N9_HA.254.A.G	HA	SNPHIGH	H7N9_HA	nonsynonymous	Asp85Gly	A	G	CACTGGACCACCTCAATGTG[A/G]CCAATTCCTAGAATTTTCAG	150	0	0
Round 1_Ferret_DC2_Day 6	H7N9_HA.254.A.G	HA	SNPHIGH	H7N9_HA	nonsynonymous	Asp85Gly	A	G	CACTGGACCACCTCAATGTG[A/G]CCAATTCCTAGAATTTTCAG	1057	4	0.00377003
Round 1_Ferret_DC4_Day 6	H7N9_HA.254.A.G	HA	SNPHIGH	H7N9_HA	nonsynonymous	Asp85Gly	A	G	CACTGGACCACCTCAATGTG[A/G]CCAATTCCTAGAATTTTCAG	216	1	0.00460829
Round 1_Ferret_AC4_Day 8	H7N9_HA.254.A.G	HA	SNPHIGH	H7N9_HA	nonsynonymous	Asp85Gly	A	G	CACTGGACCACCTCAATGTG[A/G]CCAATTCCTAGAATTTTCAG	578	4	0.00687285
Round 1_Ferret_DC4_Day 8	H7N9_HA.254.A.G	HA	SNPHIGH	H7N9_HA	nonsynonymous	Asp85Gly	A	G	CACTGGACCACCTCAATGTG[A/G]CCAATTCCTAGAATTTTCAG	736	2	0.00271003
Round 1_Ferret_D1_day 1	H7N9_HA.254.A.G	HA	SNPHIGH	H7N9_HA	nonsynonymous	Asp85Gly	A	G	CACTGGACCACCTCAATGTG[A/G]CCAATTCCTAGAATTTTCAG	1517	0	0
Round 1_Ferret_D2_Day 1	H7N9_HA.254.A.G	HA	SNPHIGH	H7N9_HA	nonsynonymous	Asp85Gly	A	G	CACTGGACCACCTCAATGTG[A/G]CCAATTCCTAGAATTTTCAG	1345	5	0.0037037
Round 1_Ferret_D3_Day 1	H7N9_HA.254.A.G	HA	SNPHIGH	H7N9_HA	nonsynonymous	Asp85Gly	A	G	CACTGGACCACCTCAATGTG[A/G]CCAATTCCTAGAATTTTCAG	354	1	0.0028169
Round 1_Ferret_D4_Day 1	H7N9_HA.254.A.G	HA	SNPHIGH	H7N9_HA	nonsynonymous	Asp85Gly	A	G	CACTGGACCACCTCAATGTG[A/G]CCAATTCCTAGAATTTTCAG	299	0	0
Round 1_Ferret_D1_Day 4	H7N9_HA.254.A.G	HA	SNPHIGH	H7N9_HA	nonsynonymous	Asp85Gly	A	G	CACTGGACCACCTCAATGTG[A/G]CCAATTCCTAGAATTTTCAG	421	0	0
Round 1_Ferret_D3_Day 4	H7N9_HA.254.A.G	HA	SNPHIGH	H7N9_HA	nonsynonymous	Asp85Gly	A	G	CACTGGACCACCTCAATGTG[A/G]CCAATTCCTAGAATTTTCAG	574	0	0
Round 1_Ferret_D4_Day 4	H7N9_HA.254.A.G	HA	SNPHIGH	H7N9_HA	nonsynonymous	Asp85Gly	A	G	CACTGGACCACCTCAATGTG[A/G]CCAATTCCTAGAATTTTCAG	1156	1	0.000864304
Round 1_Ferret_DC1_Day 6	H7N9_HA.254.A.G	HA	SNPHIGH	H7N9_HA	nonsynonymous	Asp85Gly	A	G	CACTGGACCACCTCAATGTG[A/G]CCAATTCCTAGAATTTTCAG	582	0	0
Round 2-Ferret_D1- Day 2	H7N9_HA.255.C.T	HA	SNPLOW	H7N9_HA	silent		C	T	ACTGGACCACCTCAATGTGA[C/T]CAATTCCTAGAATTTTCAGC	33	0	0
Round 2-Ferret_D2- Day 2	H7N9_HA.255.C.T	HA	SNPLOW	H7N9_HA	silent		C	T	ACTGGACCACCTCAATGTGA[C/T]CAATTCCTAGAATTTTCAGC	286	0	0
Round 2-Ferret_D3- Day 2	H7N9_HA.255.C.T	HA	SNPLOW	H7N9_HA	silent		C	T	ACTGGACCACCTCAATGTGA[C/T]CAATTCCTAGAATTTTCAGC	272	0	0
Round 2-Ferret_D2- Day 4	H7N9_HA.255.C.T	HA	SNPLOW	H7N9_HA	silent		C	T	ACTGGACCACCTCAATGTGA[C/T]CAATTCCTAGAATTTTCAGC	493	2	0.0040404
Round 2-Ferret_D3- Day 4	H7N9_HA.255.C.T	HA	SNPLOW	H7N9_HA	silent		C	T	ACTGGACCACCTCAATGTGA[C/T]CAATTCCTAGAATTTTCAGC	276	0	0
Parental	H7N9_HA.255.C.T	HA	SNPLOW	H7N9_HA	silent		C	T	ACTGGACCACCTCAATGTGA[C/T]CAATTCCTAGAATTTTCAGC	151	0	0
Round 1_Ferret_DC2_Day 6	H7N9_HA.255.C.T	HA	SNPLOW	H7N9_HA	silent		C	T	ACTGGACCACCTCAATGTGA[C/T]CAATTCCTAGAATTTTCAGC	1073	1	0.000931099
Round 1_Ferret_DC4_Day 6	H7N9_HA.255.C.T	HA	SNPLOW	H7N9_HA	silent		C	T	ACTGGACCACCTCAATGTGA[C/T]CAATTCCTAGAATTTTCAGC	219	0	0
Round 1_Ferret_AC4_Day 8	H7N9_HA.255.C.T	HA	SNPLOW	H7N9_HA	silent		C	T	ACTGGACCACCTCAATGTGA[C/T]CAATTCCTAGAATTTTCAGC	588	0	0
Round 1_Ferret_DC4_Day 8	H7N9_HA.255.C.T	HA	SNPLOW	H7N9_HA	silent		C	T	ACTGGACCACCTCAATGTGA[C/T]CAATTCCTAGAATTTTCAGC	744	1	0.00134228
Round 1_Ferret_D1_day 1	H7N9_HA.255.C.T	HA	SNPLOW	H7N9_HA	silent		C	T	ACTGGACCACCTCAATGTGA[C/T]CAATTCCTAGAATTTTCAGC	1562	2	0.00127877
Round 1_Ferret_D2_Day 1	H7N9_HA.255.C.T	HA	SNPLOW	H7N9_HA	silent		C	T	ACTGGACCACCTCAATGTGA[C/T]CAATTCCTAGAATTTTCAGC	1336	1	0.000747943
Round 1_Ferret_D3_Day 1	H7N9_HA.255.C.T	HA	SNPLOW	H7N9_HA	silent		C	T	ACTGGACCACCTCAATGTGA[C/T]CAATTCCTAGAATTTTCAGC	355	1	0.00280899
Round 1_Ferret_D4_Day 1	H7N9_HA.255.C.T	HA	SNPLOW	H7N9_HA	silent		C	T	ACTGGACCACCTCAATGTGA[C/T]CAATTCCTAGAATTTTCAGC	302	0	0
Round 1_Ferret_D1_Day 4	H7N9_HA.255.C.T	HA	SNPLOW	H7N9_HA	silent		C	T	ACTGGACCACCTCAATGTGA[C/T]CAATTCCTAGAATTTTCAGC	437	0	0
Round 1_Ferret_D3_Day 4	H7N9_HA.255.C.T	HA	SNPLOW	H7N9_HA	silent		C	T	ACTGGACCACCTCAATGTGA[C/T]CAATTCCTAGAATTTTCAGC	571	0	0
Round 1_Ferret_D4_Day 4	H7N9_HA.255.C.T	HA	SNPLOW	H7N9_HA	silent		C	T	ACTGGACCACCTCAATGTGA[C/T]CAATTCCTAGAATTTTCAGC	1153	1	0.000866551
Round 1_Ferret_DC1_Day 6	H7N9_HA.255.C.T	HA	SNPLOW	H7N9_HA	silent		C	T	ACTGGACCACCTCAATGTGA[C/T]CAATTCCTAGAATTTTCAGC	588	1	0.00169779
Round 2-Ferret_D1- Day 2	H7N9_HA.257.A.G	HA	SNPLOW	H7N9_HA	nonsynonymous	Gln86Arg	A	G	TGGACCACCTCAATGTGACC[A/G]ATTCCTAGAATTTTCAGCCG	33	0	0
Round 2-Ferret_D2- Day 2	H7N9_HA.257.A.G	HA	SNPLOW	H7N9_HA	nonsynonymous	Gln86Arg	A	G	TGGACCACCTCAATGTGACC[A/G]ATTCCTAGAATTTTCAGCCG	285	0	0
Round 2-Ferret_D3- Day 2	H7N9_HA.257.A.G	HA	SNPLOW	H7N9_HA	nonsynonymous	Gln86Arg	A	G	TGGACCACCTCAATGTGACC[A/G]ATTCCTAGAATTTTCAGCCG	272	1	0.003663
Round 2-Ferret_D2- Day 4	H7N9_HA.257.A.G	HA	SNPLOW	H7N9_HA	nonsynonymous	Gln86Arg	A	G	TGGACCACCTCAATGTGACC[A/G]ATTCCTAGAATTTTCAGCCG	493	1	0.00202429
Round 2-Ferret_D3- Day 4	H7N9_HA.257.A.G	HA	SNPLOW	H7N9_HA	nonsynonymous	Gln86Arg	A	G	TGGACCACCTCAATGTGACC[A/G]ATTCCTAGAATTTTCAGCCG	276	0	0
Parental	H7N9_HA.257.A.G	HA	SNPLOW	H7N9_HA	nonsynonymous	Gln86Arg	A	G	TGGACCACCTCAATGTGACC[A/G]ATTCCTAGAATTTTCAGCCG	152	0	0
Round 1_Ferret_DC2_Day 6	H7N9_HA.257.A.G	HA	SNPLOW	H7N9_HA	nonsynonymous	Gln86Arg	A	G	TGGACCACCTCAATGTGACC[A/G]ATTCCTAGAATTTTCAGCCG	1074	0	0
Round 1_Ferret_DC4_Day 6	H7N9_HA.257.A.G	HA	SNPLOW	H7N9_HA	nonsynonymous	Gln86Arg	A	G	TGGACCACCTCAATGTGACC[A/G]ATTCCTAGAATTTTCAGCCG	220	0	0
Round 1_Ferret_AC4_Day 8	H7N9_HA.257.A.G	HA	SNPLOW	H7N9_HA	nonsynonymous	Gln86Arg	A	G	TGGACCACCTCAATGTGACC[A/G]ATTCCTAGAATTTTCAGCCG	587	0	0
Round 1_Ferret_DC4_Day 8	H7N9_HA.257.A.G	HA	SNPLOW	H7N9_HA	nonsynonymous	Gln86Arg	A	G	TGGACCACCTCAATGTGACC[A/G]ATTCCTAGAATTTTCAGCCG	755	0	0
Round 1_Ferret_D1_day 1	H7N9_HA.257.A.G	HA	SNPLOW	H7N9_HA	nonsynonymous	Gln86Arg	A	G	TGGACCACCTCAATGTGACC[A/G]ATTCCTAGAATTTTCAGCCG	1560	2	0.00128041
Round 1_Ferret_D2_Day 1	H7N9_HA.257.A.G	HA	SNPLOW	H7N9_HA	nonsynonymous	Gln86Arg	A	G	TGGACCACCTCAATGTGACC[A/G]ATTCCTAGAATTTTCAGCCG	1314	0	0
Round 1_Ferret_D3_Day 1	H7N9_HA.257.A.G	HA	SNPLOW	H7N9_HA	nonsynonymous	Gln86Arg	A	G	TGGACCACCTCAATGTGACC[A/G]ATTCCTAGAATTTTCAGCCG	357	0	0
Round 1_Ferret_D4_Day 1	H7N9_HA.257.A.G	HA	SNPLOW	H7N9_HA	nonsynonymous	Gln86Arg	A	G	TGGACCACCTCAATGTGACC[A/G]ATTCCTAGAATTTTCAGCCG	308	0	0
Round 1_Ferret_D1_Day 4	H7N9_HA.257.A.G	HA	SNPLOW	H7N9_HA	nonsynonymous	Gln86Arg	A	G	TGGACCACCTCAATGTGACC[A/G]ATTCCTAGAATTTTCAGCCG	435	1	0.00229358
Round 1_Ferret_D3_Day 4	H7N9_HA.257.A.G	HA	SNPLOW	H7N9_HA	nonsynonymous	Gln86Arg	A	G	TGGACCACCTCAATGTGACC[A/G]ATTCCTAGAATTTTCAGCCG	568	0	0
Round 1_Ferret_D4_Day 4	H7N9_HA.257.A.G	HA	SNPLOW	H7N9_HA	nonsynonymous	Gln86Arg	A	G	TGGACCACCTCAATGTGACC[A/G]ATTCCTAGAATTTTCAGCCG	1153	1	0.000866551
Round 1_Ferret_DC1_Day 6	H7N9_HA.257.A.G	HA	SNPLOW	H7N9_HA	nonsynonymous	Gln86Arg	A	G	TGGACCACCTCAATGTGACC[A/G]ATTCCTAGAATTTTCAGCCG	594	0	0
Round 2-Ferret_D1- Day 2	H7N9_HA.258.A.G	HA	SNPLOW	H7N9_HA	silent		A	G	GGACCACCTCAATGTGACCA[A/G]TTCCTAGAATTTTCAGCCGA	32	0	0
Round 2-Ferret_D2- Day 2	H7N9_HA.258.A.G	HA	SNPLOW	H7N9_HA	silent		A	G	GGACCACCTCAATGTGACCA[A/G]TTCCTAGAATTTTCAGCCGA	285	0	0
Round 2-Ferret_D3- Day 2	H7N9_HA.258.A.G	HA	SNPLOW	H7N9_HA	silent		A	G	GGACCACCTCAATGTGACCA[A/G]TTCCTAGAATTTTCAGCCGA	271	0	0
Round 2-Ferret_D2- Day 4	H7N9_HA.258.A.G	HA	SNPLOW	H7N9_HA	silent		A	G	GGACCACCTCAATGTGACCA[A/G]TTCCTAGAATTTTCAGCCGA	494	0	0
Round 2-Ferret_D3- Day 4	H7N9_HA.258.A.G	HA	SNPLOW	H7N9_HA	silent		A	G	GGACCACCTCAATGTGACCA[A/G]TTCCTAGAATTTTCAGCCGA	273	0	0
Parental	H7N9_HA.258.A.G	HA	SNPLOW	H7N9_HA	silent		A	G	GGACCACCTCAATGTGACCA[A/G]TTCCTAGAATTTTCAGCCGA	148	0	0
Round 1_Ferret_DC2_Day 6	H7N9_HA.258.A.G	HA	SNPLOW	H7N9_HA	silent		A	G	GGACCACCTCAATGTGACCA[A/G]TTCCTAGAATTTTCAGCCGA	1059	0	0
Round 1_Ferret_DC4_Day 6	H7N9_HA.258.A.G	HA	SNPLOW	H7N9_HA	silent		A	G	GGACCACCTCAATGTGACCA[A/G]TTCCTAGAATTTTCAGCCGA	214	0	0
Round 1_Ferret_AC4_Day 8	H7N9_HA.258.A.G	HA	SNPLOW	H7N9_HA	silent		A	G	GGACCACCTCAATGTGACCA[A/G]TTCCTAGAATTTTCAGCCGA	565	0	0
Round 1_Ferret_DC4_Day 8	H7N9_HA.258.A.G	HA	SNPLOW	H7N9_HA	silent		A	G	GGACCACCTCAATGTGACCA[A/G]TTCCTAGAATTTTCAGCCGA	739	0	0
Round 1_Ferret_D1_day 1	H7N9_HA.258.A.G	HA	SNPLOW	H7N9_HA	silent		A	G	GGACCACCTCAATGTGACCA[A/G]TTCCTAGAATTTTCAGCCGA	1525	2	0.00130976
Round 1_Ferret_D2_Day 1	H7N9_HA.258.A.G	HA	SNPLOW	H7N9_HA	silent		A	G	GGACCACCTCAATGTGACCA[A/G]TTCCTAGAATTTTCAGCCGA	1293	0	0
Round 1_Ferret_D3_Day 1	H7N9_HA.258.A.G	HA	SNPLOW	H7N9_HA	silent		A	G	GGACCACCTCAATGTGACCA[A/G]TTCCTAGAATTTTCAGCCGA	349	0	0
Round 1_Ferret_D4_Day 1	H7N9_HA.258.A.G	HA	SNPLOW	H7N9_HA	silent		A	G	GGACCACCTCAATGTGACCA[A/G]TTCCTAGAATTTTCAGCCGA	300	0	0
Round 1_Ferret_D1_Day 4	H7N9_HA.258.A.G	HA	SNPLOW	H7N9_HA	silent		A	G	GGACCACCTCAATGTGACCA[A/G]TTCCTAGAATTTTCAGCCGA	428	2	0.00465116
Round 1_Ferret_D3_Day 4	H7N9_HA.258.A.G	HA	SNPLOW	H7N9_HA	silent		A	G	GGACCACCTCAATGTGACCA[A/G]TTCCTAGAATTTTCAGCCGA	552	0	0
Round 1_Ferret_D4_Day 4	H7N9_HA.258.A.G	HA	SNPLOW	H7N9_HA	silent		A	G	GGACCACCTCAATGTGACCA[A/G]TTCCTAGAATTTTCAGCCGA	1129	0	0
Round 1_Ferret_DC1_Day 6	H7N9_HA.258.A.G	HA	SNPLOW	H7N9_HA	silent		A	G	GGACCACCTCAATGTGACCA[A/G]TTCCTAGAATTTTCAGCCGA	573	0	0
Round 2-Ferret_D1- Day 2	H7N9_HA.260.T.C	HA	SNPHIGH	H7N9_HA	nonsynonymous	Phe87Ser	T	C	ACCACCTCAATGTGACCAAT[T/C]CCTAGAATTTTCAGCCGATT	32	0	0
Round 2-Ferret_D2- Day 2	H7N9_HA.260.T.C	HA	SNPHIGH	H7N9_HA	nonsynonymous	Phe87Ser	T	C	ACCACCTCAATGTGACCAAT[T/C]CCTAGAATTTTCAGCCGATT	285	1	0.0034965
Round 2-Ferret_D3- Day 2	H7N9_HA.260.T.C	HA	SNPHIGH	H7N9_HA	nonsynonymous	Phe87Ser	T	C	ACCACCTCAATGTGACCAAT[T/C]CCTAGAATTTTCAGCCGATT	274	0	0
Round 2-Ferret_D2- Day 4	H7N9_HA.260.T.C	HA	SNPHIGH	H7N9_HA	nonsynonymous	Phe87Ser	T	C	ACCACCTCAATGTGACCAAT[T/C]CCTAGAATTTTCAGCCGATT	492	1	0.0020284
Round 2-Ferret_D3- Day 4	H7N9_HA.260.T.C	HA	SNPHIGH	H7N9_HA	nonsynonymous	Phe87Ser	T	C	ACCACCTCAATGTGACCAAT[T/C]CCTAGAATTTTCAGCCGATT	276	0	0
Parental	H7N9_HA.260.T.C	HA	SNPHIGH	H7N9_HA	nonsynonymous	Phe87Ser	T	C	ACCACCTCAATGTGACCAAT[T/C]CCTAGAATTTTCAGCCGATT	150	0	0
Round 1_Ferret_DC2_Day 6	H7N9_HA.260.T.C	HA	SNPHIGH	H7N9_HA	nonsynonymous	Phe87Ser	T	C	ACCACCTCAATGTGACCAAT[T/C]CCTAGAATTTTCAGCCGATT	1076	0	0
Round 1_Ferret_DC4_Day 6	H7N9_HA.260.T.C	HA	SNPHIGH	H7N9_HA	nonsynonymous	Phe87Ser	T	C	ACCACCTCAATGTGACCAAT[T/C]CCTAGAATTTTCAGCCGATT	220	0	0
Round 1_Ferret_AC4_Day 8	H7N9_HA.260.T.C	HA	SNPHIGH	H7N9_HA	nonsynonymous	Phe87Ser	T	C	ACCACCTCAATGTGACCAAT[T/C]CCTAGAATTTTCAGCCGATT	584	0	0
Round 1_Ferret_DC4_Day 8	H7N9_HA.260.T.C	HA	SNPHIGH	H7N9_HA	nonsynonymous	Phe87Ser	T	C	ACCACCTCAATGTGACCAAT[T/C]CCTAGAATTTTCAGCCGATT	757	1	0.00131926
Round 1_Ferret_D1_day 1	H7N9_HA.260.T.C	HA	SNPHIGH	H7N9_HA	nonsynonymous	Phe87Ser	T	C	ACCACCTCAATGTGACCAAT[T/C]CCTAGAATTTTCAGCCGATT	1558	5	0.00319898
Round 1_Ferret_D2_Day 1	H7N9_HA.260.T.C	HA	SNPHIGH	H7N9_HA	nonsynonymous	Phe87Ser	T	C	ACCACCTCAATGTGACCAAT[T/C]CCTAGAATTTTCAGCCGATT	1319	1	0.000757576
Round 1_Ferret_D3_Day 1	H7N9_HA.260.T.C	HA	SNPHIGH	H7N9_HA	nonsynonymous	Phe87Ser	T	C	ACCACCTCAATGTGACCAAT[T/C]CCTAGAATTTTCAGCCGATT	362	0	0
Round 1_Ferret_D4_Day 1	H7N9_HA.260.T.C	HA	SNPHIGH	H7N9_HA	nonsynonymous	Phe87Ser	T	C	ACCACCTCAATGTGACCAAT[T/C]CCTAGAATTTTCAGCCGATT	307	0	0
Round 1_Ferret_D1_Day 4	H7N9_HA.260.T.C	HA	SNPHIGH	H7N9_HA	nonsynonymous	Phe87Ser	T	C	ACCACCTCAATGTGACCAAT[T/C]CCTAGAATTTTCAGCCGATT	440	0	0
Round 1_Ferret_D3_Day 4	H7N9_HA.260.T.C	HA	SNPHIGH	H7N9_HA	nonsynonymous	Phe87Ser	T	C	ACCACCTCAATGTGACCAAT[T/C]CCTAGAATTTTCAGCCGATT	564	0	0
Round 1_Ferret_D4_Day 4	H7N9_HA.260.T.C	HA	SNPHIGH	H7N9_HA	nonsynonymous	Phe87Ser	T	C	ACCACCTCAATGTGACCAAT[T/C]CCTAGAATTTTCAGCCGATT	1152	2	0.0017331
Round 1_Ferret_DC1_Day 6	H7N9_HA.260.T.C	HA	SNPHIGH	H7N9_HA	nonsynonymous	Phe87Ser	T	C	ACCACCTCAATGTGACCAAT[T/C]CCTAGAATTTTCAGCCGATT	593	0	0
Round 2-Ferret_D1- Day 2	H7N9_HA.263.T.C	HA	SNPLOW	H7N9_HA	nonsynonymous	Leu88Pro	T	C	ACCTCAATGTGACCAATTCC[T/C]AGAATTTTCAGCCGATTTAA	31	0	0
Round 2-Ferret_D2- Day 2	H7N9_HA.263.T.C	HA	SNPLOW	H7N9_HA	nonsynonymous	Leu88Pro	T	C	ACCTCAATGTGACCAATTCC[T/C]AGAATTTTCAGCCGATTTAA	285	0	0
Round 2-Ferret_D3- Day 2	H7N9_HA.263.T.C	HA	SNPLOW	H7N9_HA	nonsynonymous	Leu88Pro	T	C	ACCTCAATGTGACCAATTCC[T/C]AGAATTTTCAGCCGATTTAA	271	0	0
Round 2-Ferret_D2- Day 4	H7N9_HA.263.T.C	HA	SNPLOW	H7N9_HA	nonsynonymous	Leu88Pro	T	C	ACCTCAATGTGACCAATTCC[T/C]AGAATTTTCAGCCGATTTAA	495	0	0
Round 2-Ferret_D3- Day 4	H7N9_HA.263.T.C	HA	SNPLOW	H7N9_HA	nonsynonymous	Leu88Pro	T	C	ACCTCAATGTGACCAATTCC[T/C]AGAATTTTCAGCCGATTTAA	277	0	0
Parental	H7N9_HA.263.T.C	HA	SNPLOW	H7N9_HA	nonsynonymous	Leu88Pro	T	C	ACCTCAATGTGACCAATTCC[T/C]AGAATTTTCAGCCGATTTAA	151	0	0
Round 1_Ferret_DC2_Day 6	H7N9_HA.263.T.C	HA	SNPLOW	H7N9_HA	nonsynonymous	Leu88Pro	T	C	ACCTCAATGTGACCAATTCC[T/C]AGAATTTTCAGCCGATTTAA	1078	1	0.000926784
Round 1_Ferret_DC4_Day 6	H7N9_HA.263.T.C	HA	SNPLOW	H7N9_HA	nonsynonymous	Leu88Pro	T	C	ACCTCAATGTGACCAATTCC[T/C]AGAATTTTCAGCCGATTTAA	218	1	0.00456621
Round 1_Ferret_AC4_Day 8	H7N9_HA.263.T.C	HA	SNPLOW	H7N9_HA	nonsynonymous	Leu88Pro	T	C	ACCTCAATGTGACCAATTCC[T/C]AGAATTTTCAGCCGATTTAA	580	2	0.00343643
Round 1_Ferret_DC4_Day 8	H7N9_HA.263.T.C	HA	SNPLOW	H7N9_HA	nonsynonymous	Leu88Pro	T	C	ACCTCAATGTGACCAATTCC[T/C]AGAATTTTCAGCCGATTTAA	755	0	0
Round 1_Ferret_D1_day 1	H7N9_HA.263.T.C	HA	SNPLOW	H7N9_HA	nonsynonymous	Leu88Pro	T	C	ACCTCAATGTGACCAATTCC[T/C]AGAATTTTCAGCCGATTTAA	1558	0	0
Round 1_Ferret_D2_Day 1	H7N9_HA.263.T.C	HA	SNPLOW	H7N9_HA	nonsynonymous	Leu88Pro	T	C	ACCTCAATGTGACCAATTCC[T/C]AGAATTTTCAGCCGATTTAA	1320	0	0
Round 1_Ferret_D3_Day 1	H7N9_HA.263.T.C	HA	SNPLOW	H7N9_HA	nonsynonymous	Leu88Pro	T	C	ACCTCAATGTGACCAATTCC[T/C]AGAATTTTCAGCCGATTTAA	364	0	0
Round 1_Ferret_D4_Day 1	H7N9_HA.263.T.C	HA	SNPLOW	H7N9_HA	nonsynonymous	Leu88Pro	T	C	ACCTCAATGTGACCAATTCC[T/C]AGAATTTTCAGCCGATTTAA	305	0	0
Round 1_Ferret_D1_Day 4	H7N9_HA.263.T.C	HA	SNPLOW	H7N9_HA	nonsynonymous	Leu88Pro	T	C	ACCTCAATGTGACCAATTCC[T/C]AGAATTTTCAGCCGATTTAA	434	0	0
Round 1_Ferret_D3_Day 4	H7N9_HA.263.T.C	HA	SNPLOW	H7N9_HA	nonsynonymous	Leu88Pro	T	C	ACCTCAATGTGACCAATTCC[T/C]AGAATTTTCAGCCGATTTAA	565	1	0.00176678
Round 1_Ferret_D4_Day 4	H7N9_HA.263.T.C	HA	SNPLOW	H7N9_HA	nonsynonymous	Leu88Pro	T	C	ACCTCAATGTGACCAATTCC[T/C]AGAATTTTCAGCCGATTTAA	1158	2	0.00172414
Round 1_Ferret_DC1_Day 6	H7N9_HA.263.T.C	HA	SNPLOW	H7N9_HA	nonsynonymous	Leu88Pro	T	C	ACCTCAATGTGACCAATTCC[T/C]AGAATTTTCAGCCGATTTAA	591	3	0.00505051
Round 2-Ferret_D1- Day 2	H7N9_HA.267.A.G	HA	SNPHIGH	H7N9_HA	silent		A	G	CAATGTGACCAATTCCTAGA[A/G]TTTTCAGCCGATTTAATTAT	31	0	0
Round 2-Ferret_D2- Day 2	H7N9_HA.267.A.G	HA	SNPHIGH	H7N9_HA	silent		A	G	CAATGTGACCAATTCCTAGA[A/G]TTTTCAGCCGATTTAATTAT	285	0	0
Round 2-Ferret_D3- Day 2	H7N9_HA.267.A.G	HA	SNPHIGH	H7N9_HA	silent		A	G	CAATGTGACCAATTCCTAGA[A/G]TTTTCAGCCGATTTAATTAT	270	0	0
Round 2-Ferret_D2- Day 4	H7N9_HA.267.A.G	HA	SNPHIGH	H7N9_HA	silent		A	G	CAATGTGACCAATTCCTAGA[A/G]TTTTCAGCCGATTTAATTAT	499	3	0.0059761
Round 2-Ferret_D3- Day 4	H7N9_HA.267.A.G	HA	SNPHIGH	H7N9_HA	silent		A	G	CAATGTGACCAATTCCTAGA[A/G]TTTTCAGCCGATTTAATTAT	278	0	0
Parental	H7N9_HA.267.A.G	HA	SNPHIGH	H7N9_HA	silent		A	G	CAATGTGACCAATTCCTAGA[A/G]TTTTCAGCCGATTTAATTAT	154	0	0
Round 1_Ferret_DC2_Day 6	H7N9_HA.267.A.G	HA	SNPHIGH	H7N9_HA	silent		A	G	CAATGTGACCAATTCCTAGA[A/G]TTTTCAGCCGATTTAATTAT	1082	0	0
Round 1_Ferret_DC4_Day 6	H7N9_HA.267.A.G	HA	SNPHIGH	H7N9_HA	silent		A	G	CAATGTGACCAATTCCTAGA[A/G]TTTTCAGCCGATTTAATTAT	218	0	0
Round 1_Ferret_AC4_Day 8	H7N9_HA.267.A.G	HA	SNPHIGH	H7N9_HA	silent		A	G	CAATGTGACCAATTCCTAGA[A/G]TTTTCAGCCGATTTAATTAT	585	0	0
Round 1_Ferret_DC4_Day 8	H7N9_HA.267.A.G	HA	SNPHIGH	H7N9_HA	silent		A	G	CAATGTGACCAATTCCTAGA[A/G]TTTTCAGCCGATTTAATTAT	757	1	0.00131926
Round 1_Ferret_D1_day 1	H7N9_HA.267.A.G	HA	SNPHIGH	H7N9_HA	silent		A	G	CAATGTGACCAATTCCTAGA[A/G]TTTTCAGCCGATTTAATTAT	1593	0	0
Round 1_Ferret_D2_Day 1	H7N9_HA.267.A.G	HA	SNPHIGH	H7N9_HA	silent		A	G	CAATGTGACCAATTCCTAGA[A/G]TTTTCAGCCGATTTAATTAT	1313	0	0
Round 1_Ferret_D3_Day 1	H7N9_HA.267.A.G	HA	SNPHIGH	H7N9_HA	silent		A	G	CAATGTGACCAATTCCTAGA[A/G]TTTTCAGCCGATTTAATTAT	363	0	0
Round 1_Ferret_D4_Day 1	H7N9_HA.267.A.G	HA	SNPHIGH	H7N9_HA	silent		A	G	CAATGTGACCAATTCCTAGA[A/G]TTTTCAGCCGATTTAATTAT	302	0	0
Round 1_Ferret_D1_Day 4	H7N9_HA.267.A.G	HA	SNPHIGH	H7N9_HA	silent		A	G	CAATGTGACCAATTCCTAGA[A/G]TTTTCAGCCGATTTAATTAT	438	0	0
Round 1_Ferret_D3_Day 4	H7N9_HA.267.A.G	HA	SNPHIGH	H7N9_HA	silent		A	G	CAATGTGACCAATTCCTAGA[A/G]TTTTCAGCCGATTTAATTAT	566	1	0.00176367
Round 1_Ferret_D4_Day 4	H7N9_HA.267.A.G	HA	SNPHIGH	H7N9_HA	silent		A	G	CAATGTGACCAATTCCTAGA[A/G]TTTTCAGCCGATTTAATTAT	1161	3	0.00257732
Round 1_Ferret_DC1_Day 6	H7N9_HA.267.A.G	HA	SNPHIGH	H7N9_HA	silent		A	G	CAATGTGACCAATTCCTAGA[A/G]TTTTCAGCCGATTTAATTAT	593	0	0
Round 2-Ferret_D1- Day 2	H7N9_HA.268.T.C	HA	SNPLOW	H7N9_HA	nonsynonymous	Phe90Leu	T	C	AATGTGACCAATTCCTAGAA[T/C]TTTCAGCCGATTTAATTATT	31	0	0
Round 2-Ferret_D2- Day 2	H7N9_HA.268.T.C	HA	SNPLOW	H7N9_HA	nonsynonymous	Phe90Leu	T	C	AATGTGACCAATTCCTAGAA[T/C]TTTCAGCCGATTTAATTATT	285	0	0
Round 2-Ferret_D3- Day 2	H7N9_HA.268.T.C	HA	SNPLOW	H7N9_HA	nonsynonymous	Phe90Leu	T	C	AATGTGACCAATTCCTAGAA[T/C]TTTCAGCCGATTTAATTATT	271	0	0
Round 2-Ferret_D2- Day 4	H7N9_HA.268.T.C	HA	SNPLOW	H7N9_HA	nonsynonymous	Phe90Leu	T	C	AATGTGACCAATTCCTAGAA[T/C]TTTCAGCCGATTTAATTATT	503	0	0
Round 2-Ferret_D3- Day 4	H7N9_HA.268.T.C	HA	SNPLOW	H7N9_HA	nonsynonymous	Phe90Leu	T	C	AATGTGACCAATTCCTAGAA[T/C]TTTCAGCCGATTTAATTATT	279	0	0
Parental	H7N9_HA.268.T.C	HA	SNPLOW	H7N9_HA	nonsynonymous	Phe90Leu	T	C	AATGTGACCAATTCCTAGAA[T/C]TTTCAGCCGATTTAATTATT	154	0	0
Round 1_Ferret_DC2_Day 6	H7N9_HA.268.T.C	HA	SNPLOW	H7N9_HA	nonsynonymous	Phe90Leu	T	C	AATGTGACCAATTCCTAGAA[T/C]TTTCAGCCGATTTAATTATT	1084	0	0
Round 1_Ferret_DC4_Day 6	H7N9_HA.268.T.C	HA	SNPLOW	H7N9_HA	nonsynonymous	Phe90Leu	T	C	AATGTGACCAATTCCTAGAA[T/C]TTTCAGCCGATTTAATTATT	218	0	0
Round 1_Ferret_AC4_Day 8	H7N9_HA.268.T.C	HA	SNPLOW	H7N9_HA	nonsynonymous	Phe90Leu	T	C	AATGTGACCAATTCCTAGAA[T/C]TTTCAGCCGATTTAATTATT	587	0	0
Round 1_Ferret_DC4_Day 8	H7N9_HA.268.T.C	HA	SNPLOW	H7N9_HA	nonsynonymous	Phe90Leu	T	C	AATGTGACCAATTCCTAGAA[T/C]TTTCAGCCGATTTAATTATT	762	0	0
Round 1_Ferret_D1_day 1	H7N9_HA.268.T.C	HA	SNPLOW	H7N9_HA	nonsynonymous	Phe90Leu	T	C	AATGTGACCAATTCCTAGAA[T/C]TTTCAGCCGATTTAATTATT	1596	2	0.00125156
Round 1_Ferret_D2_Day 1	H7N9_HA.268.T.C	HA	SNPLOW	H7N9_HA	nonsynonymous	Phe90Leu	T	C	AATGTGACCAATTCCTAGAA[T/C]TTTCAGCCGATTTAATTATT	1317	1	0.000758725
Round 1_Ferret_D3_Day 1	H7N9_HA.268.T.C	HA	SNPLOW	H7N9_HA	nonsynonymous	Phe90Leu	T	C	AATGTGACCAATTCCTAGAA[T/C]TTTCAGCCGATTTAATTATT	364	0	0
Round 1_Ferret_D4_Day 1	H7N9_HA.268.T.C	HA	SNPLOW	H7N9_HA	nonsynonymous	Phe90Leu	T	C	AATGTGACCAATTCCTAGAA[T/C]TTTCAGCCGATTTAATTATT	305	0	0
Round 1_Ferret_D1_Day 4	H7N9_HA.268.T.C	HA	SNPLOW	H7N9_HA	nonsynonymous	Phe90Leu	T	C	AATGTGACCAATTCCTAGAA[T/C]TTTCAGCCGATTTAATTATT	439	0	0
Round 1_Ferret_D3_Day 4	H7N9_HA.268.T.C	HA	SNPLOW	H7N9_HA	nonsynonymous	Phe90Leu	T	C	AATGTGACCAATTCCTAGAA[T/C]TTTCAGCCGATTTAATTATT	562	2	0.0035461
Round 1_Ferret_D4_Day 4	H7N9_HA.268.T.C	HA	SNPLOW	H7N9_HA	nonsynonymous	Phe90Leu	T	C	AATGTGACCAATTCCTAGAA[T/C]TTTCAGCCGATTTAATTATT	1164	0	0
Round 1_Ferret_DC1_Day 6	H7N9_HA.268.T.C	HA	SNPLOW	H7N9_HA	nonsynonymous	Phe90Leu	T	C	AATGTGACCAATTCCTAGAA[T/C]TTTCAGCCGATTTAATTATT	594	0	0
Round 2-Ferret_D1- Day 2	H7N9_HA.270.T.C	HA	SNPHIGH	H7N9_HA	silent		T	C	TGTGACCAATTCCTAGAATT[T/C]TCAGCCGATTTAATTATTGA	31	0	0
Round 2-Ferret_D2- Day 2	H7N9_HA.270.T.C	HA	SNPHIGH	H7N9_HA	silent		T	C	TGTGACCAATTCCTAGAATT[T/C]TCAGCCGATTTAATTATTGA	283	0	0
Round 2-Ferret_D3- Day 2	H7N9_HA.270.T.C	HA	SNPHIGH	H7N9_HA	silent		T	C	TGTGACCAATTCCTAGAATT[T/C]TCAGCCGATTTAATTATTGA	270	0	0
Round 2-Ferret_D2- Day 4	H7N9_HA.270.T.C	HA	SNPHIGH	H7N9_HA	silent		T	C	TGTGACCAATTCCTAGAATT[T/C]TCAGCCGATTTAATTATTGA	502	2	0.00396825
Round 2-Ferret_D3- Day 4	H7N9_HA.270.T.C	HA	SNPHIGH	H7N9_HA	silent		T	C	TGTGACCAATTCCTAGAATT[T/C]TCAGCCGATTTAATTATTGA	278	0	0
Parental	H7N9_HA.270.T.C	HA	SNPHIGH	H7N9_HA	silent		T	C	TGTGACCAATTCCTAGAATT[T/C]TCAGCCGATTTAATTATTGA	155	0	0
Round 1_Ferret_DC2_Day 6	H7N9_HA.270.T.C	HA	SNPHIGH	H7N9_HA	silent		T	C	TGTGACCAATTCCTAGAATT[T/C]TCAGCCGATTTAATTATTGA	1080	5	0.00460829
Round 1_Ferret_DC4_Day 6	H7N9_HA.270.T.C	HA	SNPHIGH	H7N9_HA	silent		T	C	TGTGACCAATTCCTAGAATT[T/C]TCAGCCGATTTAATTATTGA	218	0	0
Round 1_Ferret_AC4_Day 8	H7N9_HA.270.T.C	HA	SNPHIGH	H7N9_HA	silent		T	C	TGTGACCAATTCCTAGAATT[T/C]TCAGCCGATTTAATTATTGA	590	0	0
Round 1_Ferret_DC4_Day 8	H7N9_HA.270.T.C	HA	SNPHIGH	H7N9_HA	silent		T	C	TGTGACCAATTCCTAGAATT[T/C]TCAGCCGATTTAATTATTGA	756	2	0.00263852
Round 1_Ferret_D1_day 1	H7N9_HA.270.T.C	HA	SNPHIGH	H7N9_HA	silent		T	C	TGTGACCAATTCCTAGAATT[T/C]TCAGCCGATTTAATTATTGA	1629	1	0.000613497
Round 1_Ferret_D2_Day 1	H7N9_HA.270.T.C	HA	SNPHIGH	H7N9_HA	silent		T	C	TGTGACCAATTCCTAGAATT[T/C]TCAGCCGATTTAATTATTGA	1325	0	0
Round 1_Ferret_D3_Day 1	H7N9_HA.270.T.C	HA	SNPHIGH	H7N9_HA	silent		T	C	TGTGACCAATTCCTAGAATT[T/C]TCAGCCGATTTAATTATTGA	371	0	0
Round 1_Ferret_D4_Day 1	H7N9_HA.270.T.C	HA	SNPHIGH	H7N9_HA	silent		T	C	TGTGACCAATTCCTAGAATT[T/C]TCAGCCGATTTAATTATTGA	307	0	0
Round 1_Ferret_D1_Day 4	H7N9_HA.270.T.C	HA	SNPHIGH	H7N9_HA	silent		T	C	TGTGACCAATTCCTAGAATT[T/C]TCAGCCGATTTAATTATTGA	445	1	0.00224215
Round 1_Ferret_D3_Day 4	H7N9_HA.270.T.C	HA	SNPHIGH	H7N9_HA	silent		T	C	TGTGACCAATTCCTAGAATT[T/C]TCAGCCGATTTAATTATTGA	566	0	0
Round 1_Ferret_D4_Day 4	H7N9_HA.270.T.C	HA	SNPHIGH	H7N9_HA	silent		T	C	TGTGACCAATTCCTAGAATT[T/C]TCAGCCGATTTAATTATTGA	1164	0	0
Round 1_Ferret_DC1_Day 6	H7N9_HA.270.T.C	HA	SNPHIGH	H7N9_HA	silent		T	C	TGTGACCAATTCCTAGAATT[T/C]TCAGCCGATTTAATTATTGA	594	0	0
Round 2-Ferret_D1- Day 2	H7N9_HA.271.T.C	HA	SNPLOW	H7N9_HA	nonsynonymous	Ser91Pro	T	C	GTGACCAATTCCTAGAATTT[T/C]CAGCCGATTTAATTATTGAG	31	0	0
Round 2-Ferret_D2- Day 2	H7N9_HA.271.T.C	HA	SNPLOW	H7N9_HA	nonsynonymous	Ser91Pro	T	C	GTGACCAATTCCTAGAATTT[T/C]CAGCCGATTTAATTATTGAG	283	0	0
Round 2-Ferret_D3- Day 2	H7N9_HA.271.T.C	HA	SNPLOW	H7N9_HA	nonsynonymous	Ser91Pro	T	C	GTGACCAATTCCTAGAATTT[T/C]CAGCCGATTTAATTATTGAG	269	1	0.0037037
Round 2-Ferret_D2- Day 4	H7N9_HA.271.T.C	HA	SNPLOW	H7N9_HA	nonsynonymous	Ser91Pro	T	C	GTGACCAATTCCTAGAATTT[T/C]CAGCCGATTTAATTATTGAG	504	0	0
Round 2-Ferret_D3- Day 4	H7N9_HA.271.T.C	HA	SNPLOW	H7N9_HA	nonsynonymous	Ser91Pro	T	C	GTGACCAATTCCTAGAATTT[T/C]CAGCCGATTTAATTATTGAG	279	0	0
Parental	H7N9_HA.271.T.C	HA	SNPLOW	H7N9_HA	nonsynonymous	Ser91Pro	T	C	GTGACCAATTCCTAGAATTT[T/C]CAGCCGATTTAATTATTGAG	155	0	0
Round 1_Ferret_DC2_Day 6	H7N9_HA.271.T.C	HA	SNPLOW	H7N9_HA	nonsynonymous	Ser91Pro	T	C	GTGACCAATTCCTAGAATTT[T/C]CAGCCGATTTAATTATTGAG	1080	4	0.00369004
Round 1_Ferret_DC4_Day 6	H7N9_HA.271.T.C	HA	SNPLOW	H7N9_HA	nonsynonymous	Ser91Pro	T	C	GTGACCAATTCCTAGAATTT[T/C]CAGCCGATTTAATTATTGAG	217	0	0
Round 1_Ferret_AC4_Day 8	H7N9_HA.271.T.C	HA	SNPLOW	H7N9_HA	nonsynonymous	Ser91Pro	T	C	GTGACCAATTCCTAGAATTT[T/C]CAGCCGATTTAATTATTGAG	588	0	0
Round 1_Ferret_DC4_Day 8	H7N9_HA.271.T.C	HA	SNPLOW	H7N9_HA	nonsynonymous	Ser91Pro	T	C	GTGACCAATTCCTAGAATTT[T/C]CAGCCGATTTAATTATTGAG	759	0	0
Round 1_Ferret_D1_day 1	H7N9_HA.271.T.C	HA	SNPLOW	H7N9_HA	nonsynonymous	Ser91Pro	T	C	GTGACCAATTCCTAGAATTT[T/C]CAGCCGATTTAATTATTGAG	1628	2	0.00122699
Round 1_Ferret_D2_Day 1	H7N9_HA.271.T.C	HA	SNPLOW	H7N9_HA	nonsynonymous	Ser91Pro	T	C	GTGACCAATTCCTAGAATTT[T/C]CAGCCGATTTAATTATTGAG	1327	0	0
Round 1_Ferret_D3_Day 1	H7N9_HA.271.T.C	HA	SNPLOW	H7N9_HA	nonsynonymous	Ser91Pro	T	C	GTGACCAATTCCTAGAATTT[T/C]CAGCCGATTTAATTATTGAG	370	0	0
Round 1_Ferret_D4_Day 1	H7N9_HA.271.T.C	HA	SNPLOW	H7N9_HA	nonsynonymous	Ser91Pro	T	C	GTGACCAATTCCTAGAATTT[T/C]CAGCCGATTTAATTATTGAG	308	0	0
Round 1_Ferret_D1_Day 4	H7N9_HA.271.T.C	HA	SNPLOW	H7N9_HA	nonsynonymous	Ser91Pro	T	C	GTGACCAATTCCTAGAATTT[T/C]CAGCCGATTTAATTATTGAG	443	1	0.00225225
Round 1_Ferret_D3_Day 4	H7N9_HA.271.T.C	HA	SNPLOW	H7N9_HA	nonsynonymous	Ser91Pro	T	C	GTGACCAATTCCTAGAATTT[T/C]CAGCCGATTTAATTATTGAG	564	2	0.00353357
Round 1_Ferret_D4_Day 4	H7N9_HA.271.T.C	HA	SNPLOW	H7N9_HA	nonsynonymous	Ser91Pro	T	C	GTGACCAATTCCTAGAATTT[T/C]CAGCCGATTTAATTATTGAG	1162	2	0.00171821
Round 1_Ferret_DC1_Day 6	H7N9_HA.271.T.C	HA	SNPLOW	H7N9_HA	nonsynonymous	Ser91Pro	T	C	GTGACCAATTCCTAGAATTT[T/C]CAGCCGATTTAATTATTGAG	594	0	0
Round 2-Ferret_D1- Day 2	H7N9_HA.273.A.G	HA	SNPHIGH	H7N9_HA	silent		A	G	GACCAATTCCTAGAATTTTC[A/G]GCCGATTTAATTATTGAGAG	31	0	0
Round 2-Ferret_D2- Day 2	H7N9_HA.273.A.G	HA	SNPHIGH	H7N9_HA	silent		A	G	GACCAATTCCTAGAATTTTC[A/G]GCCGATTTAATTATTGAGAG	282	1	0.00353357
Round 2-Ferret_D3- Day 2	H7N9_HA.273.A.G	HA	SNPHIGH	H7N9_HA	silent		A	G	GACCAATTCCTAGAATTTTC[A/G]GCCGATTTAATTATTGAGAG	268	0	0
Round 2-Ferret_D2- Day 4	H7N9_HA.273.A.G	HA	SNPHIGH	H7N9_HA	silent		A	G	GACCAATTCCTAGAATTTTC[A/G]GCCGATTTAATTATTGAGAG	502	0	0
Round 2-Ferret_D3- Day 4	H7N9_HA.273.A.G	HA	SNPHIGH	H7N9_HA	silent		A	G	GACCAATTCCTAGAATTTTC[A/G]GCCGATTTAATTATTGAGAG	277	2	0.00716846
Parental	H7N9_HA.273.A.G	HA	SNPHIGH	H7N9_HA	silent		A	G	GACCAATTCCTAGAATTTTC[A/G]GCCGATTTAATTATTGAGAG	154	1	0.00645161
Round 1_Ferret_DC2_Day 6	H7N9_HA.273.A.G	HA	SNPHIGH	H7N9_HA	silent		A	G	GACCAATTCCTAGAATTTTC[A/G]GCCGATTTAATTATTGAGAG	1076	1	0.000928505
Round 1_Ferret_DC4_Day 6	H7N9_HA.273.A.G	HA	SNPHIGH	H7N9_HA	silent		A	G	GACCAATTCCTAGAATTTTC[A/G]GCCGATTTAATTATTGAGAG	215	0	0
Round 1_Ferret_AC4_Day 8	H7N9_HA.273.A.G	HA	SNPHIGH	H7N9_HA	silent		A	G	GACCAATTCCTAGAATTTTC[A/G]GCCGATTTAATTATTGAGAG	577	1	0.0017301
Round 1_Ferret_DC4_Day 8	H7N9_HA.273.A.G	HA	SNPHIGH	H7N9_HA	silent		A	G	GACCAATTCCTAGAATTTTC[A/G]GCCGATTTAATTATTGAGAG	745	2	0.00267738
Round 1_Ferret_D1_day 1	H7N9_HA.273.A.G	HA	SNPHIGH	H7N9_HA	silent		A	G	GACCAATTCCTAGAATTTTC[A/G]GCCGATTTAATTATTGAGAG	1600	5	0.00311526
Round 1_Ferret_D2_Day 1	H7N9_HA.273.A.G	HA	SNPHIGH	H7N9_HA	silent		A	G	GACCAATTCCTAGAATTTTC[A/G]GCCGATTTAATTATTGAGAG	1316	0	0
Round 1_Ferret_D3_Day 1	H7N9_HA.273.A.G	HA	SNPHIGH	H7N9_HA	silent		A	G	GACCAATTCCTAGAATTTTC[A/G]GCCGATTTAATTATTGAGAG	365	1	0.00273224
Round 1_Ferret_D4_Day 1	H7N9_HA.273.A.G	HA	SNPHIGH	H7N9_HA	silent		A	G	GACCAATTCCTAGAATTTTC[A/G]GCCGATTTAATTATTGAGAG	303	0	0
Round 1_Ferret_D1_Day 4	H7N9_HA.273.A.G	HA	SNPHIGH	H7N9_HA	silent		A	G	GACCAATTCCTAGAATTTTC[A/G]GCCGATTTAATTATTGAGAG	437	1	0.00228311
Round 1_Ferret_D3_Day 4	H7N9_HA.273.A.G	HA	SNPHIGH	H7N9_HA	silent		A	G	GACCAATTCCTAGAATTTTC[A/G]GCCGATTTAATTATTGAGAG	561	3	0.00531915
Round 1_Ferret_D4_Day 4	H7N9_HA.273.A.G	HA	SNPHIGH	H7N9_HA	silent		A	G	GACCAATTCCTAGAATTTTC[A/G]GCCGATTTAATTATTGAGAG	1155	1	0.000865052
Round 1_Ferret_DC1_Day 6	H7N9_HA.273.A.G	HA	SNPHIGH	H7N9_HA	silent		A	G	GACCAATTCCTAGAATTTTC[A/G]GCCGATTTAATTATTGAGAG	589	0	0
Round 2-Ferret_D1- Day 2	H7N9_HA.275.C.T	HA	SNPLOW	H7N9_HA	nonsynonymous	Ala92Val	C	T	CCAATTCCTAGAATTTTCAG[C/T]CGATTTAATTATTGAGAGGC	32	0	0
Round 2-Ferret_D2- Day 2	H7N9_HA.275.C.T	HA	SNPLOW	H7N9_HA	nonsynonymous	Ala92Val	C	T	CCAATTCCTAGAATTTTCAG[C/T]CGATTTAATTATTGAGAGGC	283	0	0
Round 2-Ferret_D3- Day 2	H7N9_HA.275.C.T	HA	SNPLOW	H7N9_HA	nonsynonymous	Ala92Val	C	T	CCAATTCCTAGAATTTTCAG[C/T]CGATTTAATTATTGAGAGGC	269	0	0
Round 2-Ferret_D2- Day 4	H7N9_HA.275.C.T	HA	SNPLOW	H7N9_HA	nonsynonymous	Ala92Val	C	T	CCAATTCCTAGAATTTTCAG[C/T]CGATTTAATTATTGAGAGGC	504	2	0.00395257
Round 2-Ferret_D3- Day 4	H7N9_HA.275.C.T	HA	SNPLOW	H7N9_HA	nonsynonymous	Ala92Val	C	T	CCAATTCCTAGAATTTTCAG[C/T]CGATTTAATTATTGAGAGGC	273	1	0.00364964
Parental	H7N9_HA.275.C.T	HA	SNPLOW	H7N9_HA	nonsynonymous	Ala92Val	C	T	CCAATTCCTAGAATTTTCAG[C/T]CGATTTAATTATTGAGAGGC	170	0	0
Round 1_Ferret_DC2_Day 6	H7N9_HA.275.C.T	HA	SNPLOW	H7N9_HA	nonsynonymous	Ala92Val	C	T	CCAATTCCTAGAATTTTCAG[C/T]CGATTTAATTATTGAGAGGC	1079	0	0
Round 1_Ferret_DC4_Day 6	H7N9_HA.275.C.T	HA	SNPLOW	H7N9_HA	nonsynonymous	Ala92Val	C	T	CCAATTCCTAGAATTTTCAG[C/T]CGATTTAATTATTGAGAGGC	214	0	0
Round 1_Ferret_AC4_Day 8	H7N9_HA.275.C.T	HA	SNPLOW	H7N9_HA	nonsynonymous	Ala92Val	C	T	CCAATTCCTAGAATTTTCAG[C/T]CGATTTAATTATTGAGAGGC	579	0	0
Round 1_Ferret_DC4_Day 8	H7N9_HA.275.C.T	HA	SNPLOW	H7N9_HA	nonsynonymous	Ala92Val	C	T	CCAATTCCTAGAATTTTCAG[C/T]CGATTTAATTATTGAGAGGC	763	0	0
Round 1_Ferret_D1_day 1	H7N9_HA.275.C.T	HA	SNPLOW	H7N9_HA	nonsynonymous	Ala92Val	C	T	CCAATTCCTAGAATTTTCAG[C/T]CGATTTAATTATTGAGAGGC	1636	0	0
Round 1_Ferret_D2_Day 1	H7N9_HA.275.C.T	HA	SNPLOW	H7N9_HA	nonsynonymous	Ala92Val	C	T	CCAATTCCTAGAATTTTCAG[C/T]CGATTTAATTATTGAGAGGC	1315	1	0.000759878
Round 1_Ferret_D3_Day 1	H7N9_HA.275.C.T	HA	SNPLOW	H7N9_HA	nonsynonymous	Ala92Val	C	T	CCAATTCCTAGAATTTTCAG[C/T]CGATTTAATTATTGAGAGGC	369	0	0
Round 1_Ferret_D4_Day 1	H7N9_HA.275.C.T	HA	SNPLOW	H7N9_HA	nonsynonymous	Ala92Val	C	T	CCAATTCCTAGAATTTTCAG[C/T]CGATTTAATTATTGAGAGGC	306	0	0
Round 1_Ferret_D1_Day 4	H7N9_HA.275.C.T	HA	SNPLOW	H7N9_HA	nonsynonymous	Ala92Val	C	T	CCAATTCCTAGAATTTTCAG[C/T]CGATTTAATTATTGAGAGGC	456	1	0.00218818
Round 1_Ferret_D3_Day 4	H7N9_HA.275.C.T	HA	SNPLOW	H7N9_HA	nonsynonymous	Ala92Val	C	T	CCAATTCCTAGAATTTTCAG[C/T]CGATTTAATTATTGAGAGGC	571	0	0
Round 1_Ferret_D4_Day 4	H7N9_HA.275.C.T	HA	SNPLOW	H7N9_HA	nonsynonymous	Ala92Val	C	T	CCAATTCCTAGAATTTTCAG[C/T]CGATTTAATTATTGAGAGGC	1169	2	0.00170794
Round 1_Ferret_DC1_Day 6	H7N9_HA.275.C.T	HA	SNPLOW	H7N9_HA	nonsynonymous	Ala92Val	C	T	CCAATTCCTAGAATTTTCAG[C/T]CGATTTAATTATTGAGAGGC	585	1	0.00170648
Round 2-Ferret_D1- Day 2	H7N9_HA.276.C.T	HA	SNPHIGH	H7N9_HA	silent		C	T	CAATTCCTAGAATTTTCAGC[C/T]GATTTAATTATTGAGAGGCG	32	0	0
Round 2-Ferret_D2- Day 2	H7N9_HA.276.C.T	HA	SNPHIGH	H7N9_HA	silent		C	T	CAATTCCTAGAATTTTCAGC[C/T]GATTTAATTATTGAGAGGCG	281	1	0.0035461
Round 2-Ferret_D3- Day 2	H7N9_HA.276.C.T	HA	SNPHIGH	H7N9_HA	silent		C	T	CAATTCCTAGAATTTTCAGC[C/T]GATTTAATTATTGAGAGGCG	269	0	0
Round 2-Ferret_D2- Day 4	H7N9_HA.276.C.T	HA	SNPHIGH	H7N9_HA	silent		C	T	CAATTCCTAGAATTTTCAGC[C/T]GATTTAATTATTGAGAGGCG	507	0	0
Round 2-Ferret_D3- Day 4	H7N9_HA.276.C.T	HA	SNPHIGH	H7N9_HA	silent		C	T	CAATTCCTAGAATTTTCAGC[C/T]GATTTAATTATTGAGAGGCG	276	0	0
Parental	H7N9_HA.276.C.T	HA	SNPHIGH	H7N9_HA	silent		C	T	CAATTCCTAGAATTTTCAGC[C/T]GATTTAATTATTGAGAGGCG	171	0	0
Round 1_Ferret_DC2_Day 6	H7N9_HA.276.C.T	HA	SNPHIGH	H7N9_HA	silent		C	T	CAATTCCTAGAATTTTCAGC[C/T]GATTTAATTATTGAGAGGCG	1081	0	0
Round 1_Ferret_DC4_Day 6	H7N9_HA.276.C.T	HA	SNPHIGH	H7N9_HA	silent		C	T	CAATTCCTAGAATTTTCAGC[C/T]GATTTAATTATTGAGAGGCG	215	0	0
Round 1_Ferret_AC4_Day 8	H7N9_HA.276.C.T	HA	SNPHIGH	H7N9_HA	silent		C	T	CAATTCCTAGAATTTTCAGC[C/T]GATTTAATTATTGAGAGGCG	580	0	0
Round 1_Ferret_DC4_Day 8	H7N9_HA.276.C.T	HA	SNPHIGH	H7N9_HA	silent		C	T	CAATTCCTAGAATTTTCAGC[C/T]GATTTAATTATTGAGAGGCG	759	1	0.00131579
Round 1_Ferret_D1_day 1	H7N9_HA.276.C.T	HA	SNPHIGH	H7N9_HA	silent		C	T	CAATTCCTAGAATTTTCAGC[C/T]GATTTAATTATTGAGAGGCG	1649	1	0.000606061
Round 1_Ferret_D2_Day 1	H7N9_HA.276.C.T	HA	SNPHIGH	H7N9_HA	silent		C	T	CAATTCCTAGAATTTTCAGC[C/T]GATTTAATTATTGAGAGGCG	1318	0	0
Round 1_Ferret_D3_Day 1	H7N9_HA.276.C.T	HA	SNPHIGH	H7N9_HA	silent		C	T	CAATTCCTAGAATTTTCAGC[C/T]GATTTAATTATTGAGAGGCG	374	0	0
Round 1_Ferret_D4_Day 1	H7N9_HA.276.C.T	HA	SNPHIGH	H7N9_HA	silent		C	T	CAATTCCTAGAATTTTCAGC[C/T]GATTTAATTATTGAGAGGCG	304	0	0
Round 1_Ferret_D1_Day 4	H7N9_HA.276.C.T	HA	SNPHIGH	H7N9_HA	silent		C	T	CAATTCCTAGAATTTTCAGC[C/T]GATTTAATTATTGAGAGGCG	453	0	0
Round 1_Ferret_D3_Day 4	H7N9_HA.276.C.T	HA	SNPHIGH	H7N9_HA	silent		C	T	CAATTCCTAGAATTTTCAGC[C/T]GATTTAATTATTGAGAGGCG	571	0	0
Round 1_Ferret_D4_Day 4	H7N9_HA.276.C.T	HA	SNPHIGH	H7N9_HA	silent		C	T	CAATTCCTAGAATTTTCAGC[C/T]GATTTAATTATTGAGAGGCG	1170	4	0.00340716
Round 1_Ferret_DC1_Day 6	H7N9_HA.276.C.T	HA	SNPHIGH	H7N9_HA	silent		C	T	CAATTCCTAGAATTTTCAGC[C/T]GATTTAATTATTGAGAGGCG	585	0	0
Round 2-Ferret_D1- Day 2	H7N9_HA.279.T.C	HA	SNPLOW	H7N9_HA	silent		T	C	TTCCTAGAATTTTCAGCCGA[T/C]TTAATTATTGAGAGGCGAGA	35	0	0
Round 2-Ferret_D2- Day 2	H7N9_HA.279.T.C	HA	SNPLOW	H7N9_HA	silent		T	C	TTCCTAGAATTTTCAGCCGA[T/C]TTAATTATTGAGAGGCGAGA	282	0	0
Round 2-Ferret_D3- Day 2	H7N9_HA.279.T.C	HA	SNPLOW	H7N9_HA	silent		T	C	TTCCTAGAATTTTCAGCCGA[T/C]TTAATTATTGAGAGGCGAGA	267	2	0.00743494
Round 2-Ferret_D2- Day 4	H7N9_HA.279.T.C	HA	SNPLOW	H7N9_HA	silent		T	C	TTCCTAGAATTTTCAGCCGA[T/C]TTAATTATTGAGAGGCGAGA	512	0	0
Round 2-Ferret_D3- Day 4	H7N9_HA.279.T.C	HA	SNPLOW	H7N9_HA	silent		T	C	TTCCTAGAATTTTCAGCCGA[T/C]TTAATTATTGAGAGGCGAGA	284	0	0
Parental	H7N9_HA.279.T.C	HA	SNPLOW	H7N9_HA	silent		T	C	TTCCTAGAATTTTCAGCCGA[T/C]TTAATTATTGAGAGGCGAGA	173	0	0
Round 1_Ferret_DC2_Day 6	H7N9_HA.279.T.C	HA	SNPLOW	H7N9_HA	silent		T	C	TTCCTAGAATTTTCAGCCGA[T/C]TTAATTATTGAGAGGCGAGA	1061	0	0
Round 1_Ferret_DC4_Day 6	H7N9_HA.279.T.C	HA	SNPLOW	H7N9_HA	silent		T	C	TTCCTAGAATTTTCAGCCGA[T/C]TTAATTATTGAGAGGCGAGA	211	0	0
Round 1_Ferret_AC4_Day 8	H7N9_HA.279.T.C	HA	SNPLOW	H7N9_HA	silent		T	C	TTCCTAGAATTTTCAGCCGA[T/C]TTAATTATTGAGAGGCGAGA	572	0	0
Round 1_Ferret_DC4_Day 8	H7N9_HA.279.T.C	HA	SNPLOW	H7N9_HA	silent		T	C	TTCCTAGAATTTTCAGCCGA[T/C]TTAATTATTGAGAGGCGAGA	755	0	0
Round 1_Ferret_D1_day 1	H7N9_HA.279.T.C	HA	SNPLOW	H7N9_HA	silent		T	C	TTCCTAGAATTTTCAGCCGA[T/C]TTAATTATTGAGAGGCGAGA	1693	1	0.000590319
Round 1_Ferret_D2_Day 1	H7N9_HA.279.T.C	HA	SNPLOW	H7N9_HA	silent		T	C	TTCCTAGAATTTTCAGCCGA[T/C]TTAATTATTGAGAGGCGAGA	1310	0	0
Round 1_Ferret_D3_Day 1	H7N9_HA.279.T.C	HA	SNPLOW	H7N9_HA	silent		T	C	TTCCTAGAATTTTCAGCCGA[T/C]TTAATTATTGAGAGGCGAGA	373	0	0
Round 1_Ferret_D4_Day 1	H7N9_HA.279.T.C	HA	SNPLOW	H7N9_HA	silent		T	C	TTCCTAGAATTTTCAGCCGA[T/C]TTAATTATTGAGAGGCGAGA	303	0	0
Round 1_Ferret_D1_Day 4	H7N9_HA.279.T.C	HA	SNPLOW	H7N9_HA	silent		T	C	TTCCTAGAATTTTCAGCCGA[T/C]TTAATTATTGAGAGGCGAGA	475	1	0.00210084
Round 1_Ferret_D3_Day 4	H7N9_HA.279.T.C	HA	SNPLOW	H7N9_HA	silent		T	C	TTCCTAGAATTTTCAGCCGA[T/C]TTAATTATTGAGAGGCGAGA	568	0	0
Round 1_Ferret_D4_Day 4	H7N9_HA.279.T.C	HA	SNPLOW	H7N9_HA	silent		T	C	TTCCTAGAATTTTCAGCCGA[T/C]TTAATTATTGAGAGGCGAGA	1163	0	0
Round 1_Ferret_DC1_Day 6	H7N9_HA.279.T.C	HA	SNPLOW	H7N9_HA	silent		T	C	TTCCTAGAATTTTCAGCCGA[T/C]TTAATTATTGAGAGGCGAGA	584	1	0.0017094
Round 2-Ferret_D1- Day 2	H7N9_HA.282.A.G	HA	SNPLOW	H7N9_HA	silent		A	G	CTAGAATTTTCAGCCGATTT[A/G]ATTATTGAGAGGCGAGAAGG	35	0	0
Round 2-Ferret_D2- Day 2	H7N9_HA.282.A.G	HA	SNPLOW	H7N9_HA	silent		A	G	CTAGAATTTTCAGCCGATTT[A/G]ATTATTGAGAGGCGAGAAGG	283	0	0
Round 2-Ferret_D3- Day 2	H7N9_HA.282.A.G	HA	SNPLOW	H7N9_HA	silent		A	G	CTAGAATTTTCAGCCGATTT[A/G]ATTATTGAGAGGCGAGAAGG	268	0	0
Round 2-Ferret_D2- Day 4	H7N9_HA.282.A.G	HA	SNPLOW	H7N9_HA	silent		A	G	CTAGAATTTTCAGCCGATTT[A/G]ATTATTGAGAGGCGAGAAGG	514	0	0
Round 2-Ferret_D3- Day 4	H7N9_HA.282.A.G	HA	SNPLOW	H7N9_HA	silent		A	G	CTAGAATTTTCAGCCGATTT[A/G]ATTATTGAGAGGCGAGAAGG	284	2	0.00699301
Parental	H7N9_HA.282.A.G	HA	SNPLOW	H7N9_HA	silent		A	G	CTAGAATTTTCAGCCGATTT[A/G]ATTATTGAGAGGCGAGAAGG	177	0	0
Round 1_Ferret_DC2_Day 6	H7N9_HA.282.A.G	HA	SNPLOW	H7N9_HA	silent		A	G	CTAGAATTTTCAGCCGATTT[A/G]ATTATTGAGAGGCGAGAAGG	1084	3	0.00275989
Round 1_Ferret_DC4_Day 6	H7N9_HA.282.A.G	HA	SNPLOW	H7N9_HA	silent		A	G	CTAGAATTTTCAGCCGATTT[A/G]ATTATTGAGAGGCGAGAAGG	215	2	0.00921659
Round 1_Ferret_AC4_Day 8	H7N9_HA.282.A.G	HA	SNPLOW	H7N9_HA	silent		A	G	CTAGAATTTTCAGCCGATTT[A/G]ATTATTGAGAGGCGAGAAGG	593	1	0.0016835
Round 1_Ferret_DC4_Day 8	H7N9_HA.282.A.G	HA	SNPLOW	H7N9_HA	silent		A	G	CTAGAATTTTCAGCCGATTT[A/G]ATTATTGAGAGGCGAGAAGG	787	0	0
Round 1_Ferret_D1_day 1	H7N9_HA.282.A.G	HA	SNPLOW	H7N9_HA	silent		A	G	CTAGAATTTTCAGCCGATTT[A/G]ATTATTGAGAGGCGAGAAGG	1818	3	0.00164745
Round 1_Ferret_D2_Day 1	H7N9_HA.282.A.G	HA	SNPLOW	H7N9_HA	silent		A	G	CTAGAATTTTCAGCCGATTT[A/G]ATTATTGAGAGGCGAGAAGG	1348	1	0.00074129
Round 1_Ferret_D3_Day 1	H7N9_HA.282.A.G	HA	SNPLOW	H7N9_HA	silent		A	G	CTAGAATTTTCAGCCGATTT[A/G]ATTATTGAGAGGCGAGAAGG	384	4	0.0103093
Round 1_Ferret_D4_Day 1	H7N9_HA.282.A.G	HA	SNPLOW	H7N9_HA	silent		A	G	CTAGAATTTTCAGCCGATTT[A/G]ATTATTGAGAGGCGAGAAGG	321	2	0.00619195
Round 1_Ferret_D1_Day 4	H7N9_HA.282.A.G	HA	SNPLOW	H7N9_HA	silent		A	G	CTAGAATTTTCAGCCGATTT[A/G]ATTATTGAGAGGCGAGAAGG	468	19	0.0390144
Round 1_Ferret_D3_Day 4	H7N9_HA.282.A.G	HA	SNPLOW	H7N9_HA	silent		A	G	CTAGAATTTTCAGCCGATTT[A/G]ATTATTGAGAGGCGAGAAGG	571	3	0.00522648
Round 1_Ferret_D4_Day 4	H7N9_HA.282.A.G	HA	SNPLOW	H7N9_HA	silent		A	G	CTAGAATTTTCAGCCGATTT[A/G]ATTATTGAGAGGCGAGAAGG	1200	3	0.00249377
Round 1_Ferret_DC1_Day 6	H7N9_HA.282.A.G	HA	SNPLOW	H7N9_HA	silent		A	G	CTAGAATTTTCAGCCGATTT[A/G]ATTATTGAGAGGCGAGAAGG	605	2	0.00329489
Round 2-Ferret_D1- Day 2	H7N9_HA.284.T.C	HA	SNPLOW	H7N9_HA	nonsynonymous	Ile95Thr	T	C	AGAATTTTCAGCCGATTTAA[T/C]TATTGAGAGGCGAGAAGGAA	34	0	0
Round 2-Ferret_D2- Day 2	H7N9_HA.284.T.C	HA	SNPLOW	H7N9_HA	nonsynonymous	Ile95Thr	T	C	AGAATTTTCAGCCGATTTAA[T/C]TATTGAGAGGCGAGAAGGAA	282	0	0
Round 2-Ferret_D3- Day 2	H7N9_HA.284.T.C	HA	SNPLOW	H7N9_HA	nonsynonymous	Ile95Thr	T	C	AGAATTTTCAGCCGATTTAA[T/C]TATTGAGAGGCGAGAAGGAA	270	0	0
Round 2-Ferret_D2- Day 4	H7N9_HA.284.T.C	HA	SNPLOW	H7N9_HA	nonsynonymous	Ile95Thr	T	C	AGAATTTTCAGCCGATTTAA[T/C]TATTGAGAGGCGAGAAGGAA	512	1	0.00194932
Round 2-Ferret_D3- Day 4	H7N9_HA.284.T.C	HA	SNPLOW	H7N9_HA	nonsynonymous	Ile95Thr	T	C	AGAATTTTCAGCCGATTTAA[T/C]TATTGAGAGGCGAGAAGGAA	287	1	0.00347222
Parental	H7N9_HA.284.T.C	HA	SNPLOW	H7N9_HA	nonsynonymous	Ile95Thr	T	C	AGAATTTTCAGCCGATTTAA[T/C]TATTGAGAGGCGAGAAGGAA	180	0	0
Round 1_Ferret_DC2_Day 6	H7N9_HA.284.T.C	HA	SNPLOW	H7N9_HA	nonsynonymous	Ile95Thr	T	C	AGAATTTTCAGCCGATTTAA[T/C]TATTGAGAGGCGAGAAGGAA	1082	3	0.00276498
Round 1_Ferret_DC4_Day 6	H7N9_HA.284.T.C	HA	SNPLOW	H7N9_HA	nonsynonymous	Ile95Thr	T	C	AGAATTTTCAGCCGATTTAA[T/C]TATTGAGAGGCGAGAAGGAA	218	0	0
Round 1_Ferret_AC4_Day 8	H7N9_HA.284.T.C	HA	SNPLOW	H7N9_HA	nonsynonymous	Ile95Thr	T	C	AGAATTTTCAGCCGATTTAA[T/C]TATTGAGAGGCGAGAAGGAA	597	0	0
Round 1_Ferret_DC4_Day 8	H7N9_HA.284.T.C	HA	SNPLOW	H7N9_HA	nonsynonymous	Ile95Thr	T	C	AGAATTTTCAGCCGATTTAA[T/C]TATTGAGAGGCGAGAAGGAA	785	0	0
Round 1_Ferret_D1_day 1	H7N9_HA.284.T.C	HA	SNPLOW	H7N9_HA	nonsynonymous	Ile95Thr	T	C	AGAATTTTCAGCCGATTTAA[T/C]TATTGAGAGGCGAGAAGGAA	1829	0	0
Round 1_Ferret_D2_Day 1	H7N9_HA.284.T.C	HA	SNPLOW	H7N9_HA	nonsynonymous	Ile95Thr	T	C	AGAATTTTCAGCCGATTTAA[T/C]TATTGAGAGGCGAGAAGGAA	1349	1	0.000740741
Round 1_Ferret_D3_Day 1	H7N9_HA.284.T.C	HA	SNPLOW	H7N9_HA	nonsynonymous	Ile95Thr	T	C	AGAATTTTCAGCCGATTTAA[T/C]TATTGAGAGGCGAGAAGGAA	387	0	0
Round 1_Ferret_D4_Day 1	H7N9_HA.284.T.C	HA	SNPLOW	H7N9_HA	nonsynonymous	Ile95Thr	T	C	AGAATTTTCAGCCGATTTAA[T/C]TATTGAGAGGCGAGAAGGAA	323	1	0.00308642
Round 1_Ferret_D1_Day 4	H7N9_HA.284.T.C	HA	SNPLOW	H7N9_HA	nonsynonymous	Ile95Thr	T	C	AGAATTTTCAGCCGATTTAA[T/C]TATTGAGAGGCGAGAAGGAA	496	1	0.00201207
Round 1_Ferret_D3_Day 4	H7N9_HA.284.T.C	HA	SNPLOW	H7N9_HA	nonsynonymous	Ile95Thr	T	C	AGAATTTTCAGCCGATTTAA[T/C]TATTGAGAGGCGAGAAGGAA	572	0	0
Round 1_Ferret_D4_Day 4	H7N9_HA.284.T.C	HA	SNPLOW	H7N9_HA	nonsynonymous	Ile95Thr	T	C	AGAATTTTCAGCCGATTTAA[T/C]TATTGAGAGGCGAGAAGGAA	1207	0	0
Round 1_Ferret_DC1_Day 6	H7N9_HA.284.T.C	HA	SNPLOW	H7N9_HA	nonsynonymous	Ile95Thr	T	C	AGAATTTTCAGCCGATTTAA[T/C]TATTGAGAGGCGAGAAGGAA	607	0	0
Round 2-Ferret_D1- Day 2	H7N9_HA.285.T.C	HA	SNPLOW	H7N9_HA	silent		T	C	GAATTTTCAGCCGATTTAAT[T/C]ATTGAGAGGCGAGAAGGAAG	35	0	0
Round 2-Ferret_D2- Day 2	H7N9_HA.285.T.C	HA	SNPLOW	H7N9_HA	silent		T	C	GAATTTTCAGCCGATTTAAT[T/C]ATTGAGAGGCGAGAAGGAAG	282	0	0
Round 2-Ferret_D3- Day 2	H7N9_HA.285.T.C	HA	SNPLOW	H7N9_HA	silent		T	C	GAATTTTCAGCCGATTTAAT[T/C]ATTGAGAGGCGAGAAGGAAG	270	0	0
Round 2-Ferret_D2- Day 4	H7N9_HA.285.T.C	HA	SNPLOW	H7N9_HA	silent		T	C	GAATTTTCAGCCGATTTAAT[T/C]ATTGAGAGGCGAGAAGGAAG	513	0	0
Round 2-Ferret_D3- Day 4	H7N9_HA.285.T.C	HA	SNPLOW	H7N9_HA	silent		T	C	GAATTTTCAGCCGATTTAAT[T/C]ATTGAGAGGCGAGAAGGAAG	285	2	0.00696864
Parental	H7N9_HA.285.T.C	HA	SNPLOW	H7N9_HA	silent		T	C	GAATTTTCAGCCGATTTAAT[T/C]ATTGAGAGGCGAGAAGGAAG	180	0	0
Round 1_Ferret_DC2_Day 6	H7N9_HA.285.T.C	HA	SNPLOW	H7N9_HA	silent		T	C	GAATTTTCAGCCGATTTAAT[T/C]ATTGAGAGGCGAGAAGGAAG	1083	0	0
Round 1_Ferret_DC4_Day 6	H7N9_HA.285.T.C	HA	SNPLOW	H7N9_HA	silent		T	C	GAATTTTCAGCCGATTTAAT[T/C]ATTGAGAGGCGAGAAGGAAG	220	0	0
Round 1_Ferret_AC4_Day 8	H7N9_HA.285.T.C	HA	SNPLOW	H7N9_HA	silent		T	C	GAATTTTCAGCCGATTTAAT[T/C]ATTGAGAGGCGAGAAGGAAG	597	0	0
Round 1_Ferret_DC4_Day 8	H7N9_HA.285.T.C	HA	SNPLOW	H7N9_HA	silent		T	C	GAATTTTCAGCCGATTTAAT[T/C]ATTGAGAGGCGAGAAGGAAG	786	1	0.00127065
Round 1_Ferret_D1_day 1	H7N9_HA.285.T.C	HA	SNPLOW	H7N9_HA	silent		T	C	GAATTTTCAGCCGATTTAAT[T/C]ATTGAGAGGCGAGAAGGAAG	1831	2	0.00109111
Round 1_Ferret_D2_Day 1	H7N9_HA.285.T.C	HA	SNPLOW	H7N9_HA	silent		T	C	GAATTTTCAGCCGATTTAAT[T/C]ATTGAGAGGCGAGAAGGAAG	1350	0	0
Round 1_Ferret_D3_Day 1	H7N9_HA.285.T.C	HA	SNPLOW	H7N9_HA	silent		T	C	GAATTTTCAGCCGATTTAAT[T/C]ATTGAGAGGCGAGAAGGAAG	387	0	0
Round 1_Ferret_D4_Day 1	H7N9_HA.285.T.C	HA	SNPLOW	H7N9_HA	silent		T	C	GAATTTTCAGCCGATTTAAT[T/C]ATTGAGAGGCGAGAAGGAAG	323	1	0.00308642
Round 1_Ferret_D1_Day 4	H7N9_HA.285.T.C	HA	SNPLOW	H7N9_HA	silent		T	C	GAATTTTCAGCCGATTTAAT[T/C]ATTGAGAGGCGAGAAGGAAG	498	0	0
Round 1_Ferret_D3_Day 4	H7N9_HA.285.T.C	HA	SNPLOW	H7N9_HA	silent		T	C	GAATTTTCAGCCGATTTAAT[T/C]ATTGAGAGGCGAGAAGGAAG	572	0	0
Round 1_Ferret_D4_Day 4	H7N9_HA.285.T.C	HA	SNPLOW	H7N9_HA	silent		T	C	GAATTTTCAGCCGATTTAAT[T/C]ATTGAGAGGCGAGAAGGAAG	1202	2	0.00166113
Round 1_Ferret_DC1_Day 6	H7N9_HA.285.T.C	HA	SNPLOW	H7N9_HA	silent		T	C	GAATTTTCAGCCGATTTAAT[T/C]ATTGAGAGGCGAGAAGGAAG	607	0	0
Round 2-Ferret_D1- Day 2	H7N9_HA.287.T.C	HA	SNPLOW	H7N9_HA	nonsynonymous	Ile96Thr	T	C	ATTTTCAGCCGATTTAATTA[T/C]TGAGAGGCGAGAAGGAAGTG	34	0	0
Round 2-Ferret_D2- Day 2	H7N9_HA.287.T.C	HA	SNPLOW	H7N9_HA	nonsynonymous	Ile96Thr	T	C	ATTTTCAGCCGATTTAATTA[T/C]TGAGAGGCGAGAAGGAAGTG	283	0	0
Round 2-Ferret_D3- Day 2	H7N9_HA.287.T.C	HA	SNPLOW	H7N9_HA	nonsynonymous	Ile96Thr	T	C	ATTTTCAGCCGATTTAATTA[T/C]TGAGAGGCGAGAAGGAAGTG	270	0	0
Round 2-Ferret_D2- Day 4	H7N9_HA.287.T.C	HA	SNPLOW	H7N9_HA	nonsynonymous	Ile96Thr	T	C	ATTTTCAGCCGATTTAATTA[T/C]TGAGAGGCGAGAAGGAAGTG	518	1	0.00192678
Round 2-Ferret_D3- Day 4	H7N9_HA.287.T.C	HA	SNPLOW	H7N9_HA	nonsynonymous	Ile96Thr	T	C	ATTTTCAGCCGATTTAATTA[T/C]TGAGAGGCGAGAAGGAAGTG	291	1	0.00342466
Parental	H7N9_HA.287.T.C	HA	SNPLOW	H7N9_HA	nonsynonymous	Ile96Thr	T	C	ATTTTCAGCCGATTTAATTA[T/C]TGAGAGGCGAGAAGGAAGTG	180	0	0
Round 1_Ferret_DC2_Day 6	H7N9_HA.287.T.C	HA	SNPLOW	H7N9_HA	nonsynonymous	Ile96Thr	T	C	ATTTTCAGCCGATTTAATTA[T/C]TGAGAGGCGAGAAGGAAGTG	1084	2	0.00184162
Round 1_Ferret_DC4_Day 6	H7N9_HA.287.T.C	HA	SNPLOW	H7N9_HA	nonsynonymous	Ile96Thr	T	C	ATTTTCAGCCGATTTAATTA[T/C]TGAGAGGCGAGAAGGAAGTG	223	0	0
Round 1_Ferret_AC4_Day 8	H7N9_HA.287.T.C	HA	SNPLOW	H7N9_HA	nonsynonymous	Ile96Thr	T	C	ATTTTCAGCCGATTTAATTA[T/C]TGAGAGGCGAGAAGGAAGTG	602	0	0
Round 1_Ferret_DC4_Day 8	H7N9_HA.287.T.C	HA	SNPLOW	H7N9_HA	nonsynonymous	Ile96Thr	T	C	ATTTTCAGCCGATTTAATTA[T/C]TGAGAGGCGAGAAGGAAGTG	796	1	0.00125471
Round 1_Ferret_D1_day 1	H7N9_HA.287.T.C	HA	SNPLOW	H7N9_HA	nonsynonymous	Ile96Thr	T	C	ATTTTCAGCCGATTTAATTA[T/C]TGAGAGGCGAGAAGGAAGTG	1846	0	0
Round 1_Ferret_D2_Day 1	H7N9_HA.287.T.C	HA	SNPLOW	H7N9_HA	nonsynonymous	Ile96Thr	T	C	ATTTTCAGCCGATTTAATTA[T/C]TGAGAGGCGAGAAGGAAGTG	1351	0	0
Round 1_Ferret_D3_Day 1	H7N9_HA.287.T.C	HA	SNPLOW	H7N9_HA	nonsynonymous	Ile96Thr	T	C	ATTTTCAGCCGATTTAATTA[T/C]TGAGAGGCGAGAAGGAAGTG	391	0	0
Round 1_Ferret_D4_Day 1	H7N9_HA.287.T.C	HA	SNPLOW	H7N9_HA	nonsynonymous	Ile96Thr	T	C	ATTTTCAGCCGATTTAATTA[T/C]TGAGAGGCGAGAAGGAAGTG	321	0	0
Round 1_Ferret_D1_Day 4	H7N9_HA.287.T.C	HA	SNPLOW	H7N9_HA	nonsynonymous	Ile96Thr	T	C	ATTTTCAGCCGATTTAATTA[T/C]TGAGAGGCGAGAAGGAAGTG	503	0	0
Round 1_Ferret_D3_Day 4	H7N9_HA.287.T.C	HA	SNPLOW	H7N9_HA	nonsynonymous	Ile96Thr	T	C	ATTTTCAGCCGATTTAATTA[T/C]TGAGAGGCGAGAAGGAAGTG	571	0	0
Round 1_Ferret_D4_Day 4	H7N9_HA.287.T.C	HA	SNPLOW	H7N9_HA	nonsynonymous	Ile96Thr	T	C	ATTTTCAGCCGATTTAATTA[T/C]TGAGAGGCGAGAAGGAAGTG	1193	1	0.000837521
Round 1_Ferret_DC1_Day 6	H7N9_HA.287.T.C	HA	SNPLOW	H7N9_HA	nonsynonymous	Ile96Thr	T	C	ATTTTCAGCCGATTTAATTA[T/C]TGAGAGGCGAGAAGGAAGTG	611	2	0.00326264
Round 2-Ferret_D1- Day 2	H7N9_HA.288.T.C	HA	SNPHIGH	H7N9_HA	silent		T	C	TTTTCAGCCGATTTAATTAT[T/C]GAGAGGCGAGAAGGAAGTGA	34	0	0
Round 2-Ferret_D2- Day 2	H7N9_HA.288.T.C	HA	SNPHIGH	H7N9_HA	silent		T	C	TTTTCAGCCGATTTAATTAT[T/C]GAGAGGCGAGAAGGAAGTGA	283	0	0
Round 2-Ferret_D3- Day 2	H7N9_HA.288.T.C	HA	SNPHIGH	H7N9_HA	silent		T	C	TTTTCAGCCGATTTAATTAT[T/C]GAGAGGCGAGAAGGAAGTGA	271	0	0
Round 2-Ferret_D2- Day 4	H7N9_HA.288.T.C	HA	SNPHIGH	H7N9_HA	silent		T	C	TTTTCAGCCGATTTAATTAT[T/C]GAGAGGCGAGAAGGAAGTGA	514	1	0.00194175
Round 2-Ferret_D3- Day 4	H7N9_HA.288.T.C	HA	SNPHIGH	H7N9_HA	silent		T	C	TTTTCAGCCGATTTAATTAT[T/C]GAGAGGCGAGAAGGAAGTGA	291	1	0.00342466
Parental	H7N9_HA.288.T.C	HA	SNPHIGH	H7N9_HA	silent		T	C	TTTTCAGCCGATTTAATTAT[T/C]GAGAGGCGAGAAGGAAGTGA	180	0	0
Round 1_Ferret_DC2_Day 6	H7N9_HA.288.T.C	HA	SNPHIGH	H7N9_HA	silent		T	C	TTTTCAGCCGATTTAATTAT[T/C]GAGAGGCGAGAAGGAAGTGA	1085	0	0
Round 1_Ferret_DC4_Day 6	H7N9_HA.288.T.C	HA	SNPHIGH	H7N9_HA	silent		T	C	TTTTCAGCCGATTTAATTAT[T/C]GAGAGGCGAGAAGGAAGTGA	223	0	0
Round 1_Ferret_AC4_Day 8	H7N9_HA.288.T.C	HA	SNPHIGH	H7N9_HA	silent		T	C	TTTTCAGCCGATTTAATTAT[T/C]GAGAGGCGAGAAGGAAGTGA	601	0	0
Round 1_Ferret_DC4_Day 8	H7N9_HA.288.T.C	HA	SNPHIGH	H7N9_HA	silent		T	C	TTTTCAGCCGATTTAATTAT[T/C]GAGAGGCGAGAAGGAAGTGA	793	0	0
Round 1_Ferret_D1_day 1	H7N9_HA.288.T.C	HA	SNPHIGH	H7N9_HA	silent		T	C	TTTTCAGCCGATTTAATTAT[T/C]GAGAGGCGAGAAGGAAGTGA	1843	1	0.000542299
Round 1_Ferret_D2_Day 1	H7N9_HA.288.T.C	HA	SNPHIGH	H7N9_HA	silent		T	C	TTTTCAGCCGATTTAATTAT[T/C]GAGAGGCGAGAAGGAAGTGA	1349	2	0.00148038
Round 1_Ferret_D3_Day 1	H7N9_HA.288.T.C	HA	SNPHIGH	H7N9_HA	silent		T	C	TTTTCAGCCGATTTAATTAT[T/C]GAGAGGCGAGAAGGAAGTGA	393	0	0
Round 1_Ferret_D4_Day 1	H7N9_HA.288.T.C	HA	SNPHIGH	H7N9_HA	silent		T	C	TTTTCAGCCGATTTAATTAT[T/C]GAGAGGCGAGAAGGAAGTGA	321	1	0.00310559
Round 1_Ferret_D1_Day 4	H7N9_HA.288.T.C	HA	SNPHIGH	H7N9_HA	silent		T	C	TTTTCAGCCGATTTAATTAT[T/C]GAGAGGCGAGAAGGAAGTGA	503	1	0.00198413
Round 1_Ferret_D3_Day 4	H7N9_HA.288.T.C	HA	SNPHIGH	H7N9_HA	silent		T	C	TTTTCAGCCGATTTAATTAT[T/C]GAGAGGCGAGAAGGAAGTGA	566	3	0.00527241
Round 1_Ferret_D4_Day 4	H7N9_HA.288.T.C	HA	SNPHIGH	H7N9_HA	silent		T	C	TTTTCAGCCGATTTAATTAT[T/C]GAGAGGCGAGAAGGAAGTGA	1192	1	0.000838223
Round 1_Ferret_DC1_Day 6	H7N9_HA.288.T.C	HA	SNPHIGH	H7N9_HA	silent		T	C	TTTTCAGCCGATTTAATTAT[T/C]GAGAGGCGAGAAGGAAGTGA	613	0	0
Round 2-Ferret_D1- Day 2	H7N9_HA.290.A.G	HA	SNPLOW	H7N9_HA	nonsynonymous	Glu97Gly	A	G	TTCAGCCGATTTAATTATTG[A/G]GAGGCGAGAAGGAAGTGATG	34	0	0
Round 2-Ferret_D2- Day 2	H7N9_HA.290.A.G	HA	SNPLOW	H7N9_HA	nonsynonymous	Glu97Gly	A	G	TTCAGCCGATTTAATTATTG[A/G]GAGGCGAGAAGGAAGTGATG	282	0	0
Round 2-Ferret_D3- Day 2	H7N9_HA.290.A.G	HA	SNPLOW	H7N9_HA	nonsynonymous	Glu97Gly	A	G	TTCAGCCGATTTAATTATTG[A/G]GAGGCGAGAAGGAAGTGATG	271	0	0
Round 2-Ferret_D2- Day 4	H7N9_HA.290.A.G	HA	SNPLOW	H7N9_HA	nonsynonymous	Glu97Gly	A	G	TTCAGCCGATTTAATTATTG[A/G]GAGGCGAGAAGGAAGTGATG	516	1	0.00193424
Round 2-Ferret_D3- Day 4	H7N9_HA.290.A.G	HA	SNPLOW	H7N9_HA	nonsynonymous	Glu97Gly	A	G	TTCAGCCGATTTAATTATTG[A/G]GAGGCGAGAAGGAAGTGATG	288	2	0.00689655
Parental	H7N9_HA.290.A.G	HA	SNPLOW	H7N9_HA	nonsynonymous	Glu97Gly	A	G	TTCAGCCGATTTAATTATTG[A/G]GAGGCGAGAAGGAAGTGATG	179	0	0
Round 1_Ferret_DC2_Day 6	H7N9_HA.290.A.G	HA	SNPLOW	H7N9_HA	nonsynonymous	Glu97Gly	A	G	TTCAGCCGATTTAATTATTG[A/G]GAGGCGAGAAGGAAGTGATG	1084	2	0.00184162
Round 1_Ferret_DC4_Day 6	H7N9_HA.290.A.G	HA	SNPLOW	H7N9_HA	nonsynonymous	Glu97Gly	A	G	TTCAGCCGATTTAATTATTG[A/G]GAGGCGAGAAGGAAGTGATG	222	0	0
Round 1_Ferret_AC4_Day 8	H7N9_HA.290.A.G	HA	SNPLOW	H7N9_HA	nonsynonymous	Glu97Gly	A	G	TTCAGCCGATTTAATTATTG[A/G]GAGGCGAGAAGGAAGTGATG	600	2	0.00332226
Round 1_Ferret_DC4_Day 8	H7N9_HA.290.A.G	HA	SNPLOW	H7N9_HA	nonsynonymous	Glu97Gly	A	G	TTCAGCCGATTTAATTATTG[A/G]GAGGCGAGAAGGAAGTGATG	791	1	0.00126263
Round 1_Ferret_D1_day 1	H7N9_HA.290.A.G	HA	SNPLOW	H7N9_HA	nonsynonymous	Glu97Gly	A	G	TTCAGCCGATTTAATTATTG[A/G]GAGGCGAGAAGGAAGTGATG	1831	0	0
Round 1_Ferret_D2_Day 1	H7N9_HA.290.A.G	HA	SNPLOW	H7N9_HA	nonsynonymous	Glu97Gly	A	G	TTCAGCCGATTTAATTATTG[A/G]GAGGCGAGAAGGAAGTGATG	1341	8	0.00593032
Round 1_Ferret_D3_Day 1	H7N9_HA.290.A.G	HA	SNPLOW	H7N9_HA	nonsynonymous	Glu97Gly	A	G	TTCAGCCGATTTAATTATTG[A/G]GAGGCGAGAAGGAAGTGATG	392	0	0
Round 1_Ferret_D4_Day 1	H7N9_HA.290.A.G	HA	SNPLOW	H7N9_HA	nonsynonymous	Glu97Gly	A	G	TTCAGCCGATTTAATTATTG[A/G]GAGGCGAGAAGGAAGTGATG	322	0	0
Round 1_Ferret_D1_Day 4	H7N9_HA.290.A.G	HA	SNPLOW	H7N9_HA	nonsynonymous	Glu97Gly	A	G	TTCAGCCGATTTAATTATTG[A/G]GAGGCGAGAAGGAAGTGATG	498	4	0.00796813
Round 1_Ferret_D3_Day 4	H7N9_HA.290.A.G	HA	SNPLOW	H7N9_HA	nonsynonymous	Glu97Gly	A	G	TTCAGCCGATTTAATTATTG[A/G]GAGGCGAGAAGGAAGTGATG	570	0	0
Round 1_Ferret_D4_Day 4	H7N9_HA.290.A.G	HA	SNPLOW	H7N9_HA	nonsynonymous	Glu97Gly	A	G	TTCAGCCGATTTAATTATTG[A/G]GAGGCGAGAAGGAAGTGATG	1186	2	0.0016835
Round 1_Ferret_DC1_Day 6	H7N9_HA.290.A.G	HA	SNPLOW	H7N9_HA	nonsynonymous	Glu97Gly	A	G	TTCAGCCGATTTAATTATTG[A/G]GAGGCGAGAAGGAAGTGATG	608	1	0.00164204
Round 2-Ferret_D1- Day 2	H7N9_HA.291.G.A	HA	SNPLOW	H7N9_HA	silent		G	A	TCAGCCGATTTAATTATTGA[G/A]AGGCGAGAAGGAAGTGATGT	33	0	0
[truncated: 1,046,576+ more rows]
